# Supplementary material for: Aromatase inhibition remodels the clonal architecture of estrogen-receptor-positive breast cancers
Source: Nat Commun. 2016 Aug 9;7:12498. doi: 10.1038/ncomms12498 (PMC4980485; doi:10.1038/ncomms12498)
Supplement: Supplementary Data 1 — Clinical characteristics of cohort [file ncomms12498-s2.xlsx]

## Sheet: Sheet1
Supplementary Data 1: Clinical Information
patient_id	TGI ID	baseline ki67	EOT ki67	Surgical ki67	Baseline Allred ER	EOT Allred ER	Surgical Allred ER	PEPI Score	pepizero	posnodes	pathN	maxsxdim	pathT	sxperf	NOSXRSN	post sx evaluation	type of event	event site	advevent	adv_time	fu_stat	fu_time	cause of death	notes	Baseline_Lobular_Ductal	Baseline_Grade	clinresp	Age	dfs_stat	dfs_time	dfsevent	dfstxt	cdeathf	fu_time	fu_stat
441655	BRC21	0.0581948		0.0193833	7		6	0	1	0	0	1.2	1~2	YES		yes			0	1577	1	1837			DUCTAL	I	0	73	0	1577				1837	1
660259	BRC11	0.249513		0.417284	7		6	2	0	0	0	3.6	1~2	YES		no			0	1	1	1949			DUCTAL	III	1	84	0	1				1606	1
917386	BRC14	0.442235	0.0291411	0.0121951	7	4	4	3	0	1	1	2.1	1~2	YES		yes			0	1143	1	1866			DUCTAL	III	1	86	0	1143				1441	1
375938	BRC22	0.00765697		0	6		7	6	0	6	1	6.5	3~4	YES		yes			0	1877	1	1883			LOBULAR	I	1	64	0	1114				1426	1
956936	BRC40	0.0760135		0.00769231	8		8	0	1	0	0	1.8	1~2	YES		yes			0	252	1	1489			DUCTAL	I	1	66	0	252				1489	1
736149	BRC41	0.411992		0.00828729	8		6	3	0	23	1	4	1~2	YES		yes			0	1496	1	1497			DUCTAL	II	1	55	0	1496				1497	1
303279	BRC37	0.759662		0.307692	6		4	non-zero	0	blank	blank	2.6	1~2	YES		yes			0	1493	1	1493			DUCTAL	II	1	56	0	1493				1493	1
632762	BRC10	0.491803		0.0348101	6		4	4	0	2	1	2.3	1~2	YES		yes			0	1465	1	1542			DUCTAL	II	1	57	0	1042				1128	1
629834	BRC50	0.195238		0.104396	4		5	4	0	0	0	5.2	3~4	YES		yes			0	1007	1	1097			LOBULAR	I	1	78	0	1007				1097	1
338901	BRC32	0.1		0	7		6	no pathN	no pathN	blank	NA	1	1~2	YES		yes			0	711	1	1074			DUCTAL	I	1	54	0	711				1074	1
169316	BRC38	0.162162		0.471345	8		2	5	0	0	0	3.3	1~2	YES		yes	distant	LUNG/PLEURA	1	489	2	496	breast cancer		DUCTAL	III	1	78	1	489	distant rec - lung/pleura		due to bc	496	2
816467	BRC17	0.319686		0.0192719	7		8	3	0	4	1	1.8	1~2	YES		yes			0	997	1	1151			DUCTAL	II	0	63	0	997				1151	1
384803	BRC15	0.238431		0.0104012	7		7	3	0	4	1	5	1~2	YES		yes	distant	LIVER/NON-IPS AXILLA	1	329	2	1044	pneumonia		DUCTAL	II	0	83	1	329	DISTANT	LIVER AND NON-IPSILATERAL AXILLA	pneumonia	1044	2
255394	BRC39	0.356		0.124324	6		5	4	0	1	1	2.1	1~2	YES		yes			0	1114	1	1128			DUCTAL	II	1	79	0	1114				1128	1
526430	BRC24	0.174		0.155	7		7	1	0	0	0	2	1~2	YES		yes			0	1007	1	1008			DUCTAL	II	1	51	0	1007				1008	1
767881	BRC18	0.125		0	8		7	3	0	11	1	4.5	1~2	YES		yes			0	257	2	638	cardiopulmonary arrest		DUCTAL	I	1	85	0	257			cardiopulmonary arrest, CVA, DVT, retroperitoneal bleed	638	2
213386	BRC26	0.101331		0.0699115	7		5	1	0	0	0	4	1~2	YES		yes	secprim	PAPILLARY UROTHELIAL CANCER	1	110	1	1020			DUCTAL	II	1	71	1	110	secprim	sec prim - urothelial cancer		408	1
554794	BRC48	0.022		0.346	6		6	5	0	1	1	3.8	1~2	YES		yes			0	434	1	714			DUCTAL	II	0	66	0	434				714	1
434673	BRC42	0.0805687		0.022			8	0	1	0	0	1.9	1~2	YES		yes			0	1020	1	1103			DUCTAL	II	1	74	0	628				776	1
429845	BRC20	0.455859		0.349421	4		6	2	0	0	0	3	1~2	YES		yes			0	437	1	732			DUCTAL	III	1	61	0	437				732	1
108645	BRC30	0.256		0.183	5		5	1	0	0	0	2	1~2	YES		yes	secprim	CONTRALATERAL BREAST DISEASE	1	998	1	1059			LOBULAR	II	0	60	1	998	sec prim - contralateral bc			1059	1
991721	BRC49	0.077		0.152	8		8	1	0	0	0	1.5	1~2	YES		yes			0	571	1	708			DUCTAL	II	0	56	0	571				708	1
