# Supplementary material for: Aromatase inhibition remodels the clonal architecture of estrogen-receptor-positive breast cancers
Source: Nat Commun. 2016 Aug 9;7:12498. doi: 10.1038/ncomms12498 (PMC4980485; doi:10.1038/ncomms12498)
Supplement: Supplementary Data 4 — Sequencing Coverage and Purity [file ncomms12498-s5.xls]

## Sheet: WGS_validation
Supplementary Data 4: Sequencing Coverage and Purity
Sample	Tumor_purity_estimate	WGS_coverage	Validation_coverage
BRC10_normal	NA	27.1185	95.0838
BRC10_post	0.32	42.791	263.884
BRC10_tumor	0.32	28.3525	214.887
BRC11_normal	NA	29.8992	227.981
BRC11_post	0.2	43.1636	199.114
BRC11_tumor	0.3	35.71	137.268
BRC14_normal	NA	38.858	213.387
BRC14_post	0.32	44.1558	196.701
BRC14_tumor	0.38	31.9789	214.988
BRC15_normal	NA	32.0498	153.973
BRC15_post	0.5	34.8497	162.428
BRC15_post-secondCore	0.74	40.2107	226.323
BRC15_secondCore	0.76	39.5335	190.852
BRC15_tumor	0.7	32.5435	164.587
BRC17_normal	NA	26.3532	250.489
BRC17_post	0.26	52.6303	145.438
BRC17_post-secondCore	0.66	37.2886	299.826
BRC17_secondCore	0.62	37.2069	317.457
BRC17_tumor	0.3	32.4187	318.916
BRC18_normal	NA	27.7919	151.164
BRC18_post	0.3	41.7076	202.706
BRC18_tumor	0.6	220.773	335.512
BRC20_normal	NA	27.0905	171.246
BRC20_post	0.3	45.4849	108.794
BRC20_tumor	0.6	30.3248	192.931
BRC21_normal	NA	26.0068	192.917
BRC21_post	0.16	49.3804	230.741
BRC21_tumor	0.7	42.0764	289.738
BRC22_normal	NA	30.4465	168.246
BRC22_post	0.4	47.527	126.397
BRC22_post-secondCore	0.4	33.4156	250.866
BRC22_secondCore	0.5	39.8518	194.072
BRC22_tumor	0.7	36.2478	184.612
BRC24_normal	NA	29.7159	173.532
BRC24_post	0.58	46.5944	320.171
BRC24_tumor	0.5	37.268	241.202
BRC26_normal	NA	28.7309	210
BRC26_post	0.5	41.0679	1322.09
BRC26_tumor	0.7	50.4353	517.886
BRC30_normal	NA	28.9738	190.58
BRC30_post	0.44	45.2861	221.307
BRC30_tumor	0.4	38.9569	229.731
BRC32_tumor	0.6	37.1786	351.08
BRC32_normal	NA	36.3391	175.019
BRC32_post	0.36	113.189	301.282
BRC37_normal	NA	39.0957	242.262
BRC37_post	1	40.2286	234.54
BRC37_post-secondCore	0.96	44.6322	199.383
BRC37_tumor	0.94	42.0312	333.834
BRC38_normal	NA	127.223	286.595
BRC38_post	0.6	44.3308	151.284
BRC38_tumor	0.96	166.948	616.202
BRC39_normal	NA	30.1572	168.483
BRC39_post	0.22	44.3272	209.37
BRC39_tumor	0.4	43.6059	193.897
BRC40_tumor	0.6	35.1132	164.556
BRC40_normal	NA	30.1694	151.866
BRC40_post	0.6	39.3421	41.3593
BRC41_normal	NA	33.7091	270.365
BRC41_post	0.6	47.1843	286.194
BRC41_post-secondCore	0.14	36.7843	167.821
BRC41_secondCore	0.6	38.3808	166.808
BRC41_tumor	0.6	39.6733	174.465
BRC42_normal	NA	41.4435	175.288
BRC42_post	0.12	46.0321	294.632
BRC42_tumor	0.44	43.9314	216.712
BRC48_normal	NA	28.9321	194.065
BRC48_post	0.74	42.3163	201.603
BRC48_tumor	0.24	48.2754	187.823
BRC49_normal	NA	38.1139	355.346
BRC49_post	0.44	51.7165	283.543
BRC49_post-secondCore	0.36	34.1573	245.621
BRC49_secondCore	0.4	41.7637	277.246
BRC49_tumor	0.6	34.0856	256.93
BRC50_normal	NA	30.8666	166.43
BRC50_post	0.44	40.2053	136.29
BRC50_tumor	0.6	38.8051	36.0258
*Note - WGS coverage is mean genome-wide coverage. Validation coverage is the mean coverage over validated mutation calls

## Sheet: targeted_panel
Supplementary Data 3: Sequencing Coverage and Purity
Sample	Patient	Source	Panel_sequencing_coverage
D115656-pre-panelSeq	144029	tumor	66.5582
D800530-post-panelSeq	144029	tumor	116.252
gl816421-normal-panelSeq	144029	normal	69.7705
D1018148-pre-panelSeq	147888	tumor	77.3741
D1019518-post-panelSeq	147888	tumor	135.274
gl1027602-normal-panelSeq	147888	normal	65.8588
D111125-pre-panelSeq	148037	tumor	67.3882
D801651-post-panelSeq	148037	tumor	108.461
gl1027607-normal-panelSeq	148037	normal	141.68
D115168-pre-panelSeq	204983	tumor	79.7219
D801371-post-panelSeq	204983	tumor	115.527
gl1005703-normal-panelSeq	204983	normal	96.1714
D812701-pre-panelSeq	228281	tumor	127.599
D813816-post-panelSeq	228281	tumor	167.256
gl1027589-normal-panelSeq	228281	normal	71.0326
1104710-normal-panelSeq	229684	normal	73.9399
D805721-pre-panelSeq	229684	tumor	63.7493
D812024-post-panelSeq	229684	tumor	116.942
D1009386-pre-panelSeq	251239	tumor	180.013
D1011969-post-panelSeq	251239	tumor	133.075
gl1027592-normal-panelSeq	251239	normal	64.1992
D103177-pre-panelSeq	251582	tumor	142.584
D113321-post-panelSeq	251582	tumor	121.695
gl810588-normal-panelSeq	251582	normal	134.172
D1009547-pre-panelSeq	287368	tumor	176.66
D1009549-post-panelSeq	287368	tumor	146.31
gl1012618-normal-panelSeq	287368	normal	62.9421
D1017823-pre-panelSeq	306707	tumor	118.646
D1018938-post-panelSeq	306707	tumor	122.464
gl1027601-normal-panelSeq	306707	normal	78.7291
0911217-normal-panelSeq	314722	normal	65.1103
D813824-pre-panelSeq	314722	tumor	60.7163
D900288-post-panelSeq	314722	tumor	116.204
D900294-pre-panelSeq	348734	tumor	115.363
D903458-post-panelSeq	348734	tumor	126.841
gl926878-normal-panelSeq	348734	normal	207.595
1100340-normal-panelSeq	394713	normal	64.6743
D113307-pre-panelSeq	394713	tumor	78.7643
D805150-post-panelSeq	394713	tumor	129.508
D804870-pre-panelSeq	396695	tumor	62.9417
D808495-post-panelSeq	396695	tumor	56.1391
gl816429-normal-panelSeq	396695	normal	162.894
D104895-pre-panelSeq	401301	tumor	65.7033
D112988-post-panelSeq	401301	tumor	157.224
gl920590-normal-panelSeq	401301	normal	73.2011
D1009370-pre-panelSeq	411144	tumor	66.0328
D1010456-post-panelSeq	411144	tumor	127.334
gl1012620-normal-panelSeq	411144	normal	67.676
D43601-pre-panelSeq	412952	tumor	96.4092
D44793-post-panelSeq	412952	tumor	139.968
gl44790-normal-panelSeq	412952	normal	65.8062
D57920_2-pre-panelSeq	427207	tumor	100.566
D64811-post-panelSeq	427207	tumor	108.208
gl57923-normal-panelSeq	427207	normal	53.6144
D35862-pre-panelSeq	439295	tumor	112.874
D41050-post-panelSeq	439295	tumor	59.4577
gl36708-normal-panelSeq	439295	normal	57.4562
D-1016665-post-panelSeq	451180	tumor	134.888
D1015003-pre-panelSeq	451180	tumor	66.0764
gl1020668-normal-panelSeq	451180	normal	72.6136
D814875-pre-panelSeq	520102	tumor	58.6331
D904729-post-panelSeq	520102	tumor	103.981
gl919924-normal-panelSeq	520102	normal	62.3455
D1011120-pre-panelSeq	553787	tumor	66.0637
D1013062-post-panelSeq	553787	tumor	210.165
gl1017141-normal-panelSeq	553787	normal	70.9696
D31759-pre-panelSeq	586120	tumor	122.957
D32511-post-panelSeq	586120	tumor	120.362
gl31758-normal-panelSeq	586120	normal	178.145
D1115265-pre-panelSeq	625428	tumor	82.221
D1116723-post-panelSeq	625428	tumor	146.045
gl1125601-normal-panelSeq	625428	normal	91.5362
D1034465-pre-panelSeq	629051	tumor	89.1482
D1100653-post-panelSeq	629051	tumor	133.833
gl1121674-normal-panelSeq	629051	normal	183.754
D814132-pre-panelSeq	641677	tumor	156.701
D901209-post-panelSeq	641677	tumor	105.981
gl1008740-normal-panelSeq	641677	normal	56.1941
D101603_2-post-panelSeq	687744	tumor	170.223
D68785-pre-panelSeq	687744	tumor	71.8712
gl1121615-normal-panelSeq	687744	normal	163.015
D1009376-pre-panelSeq	702554	tumor	84.134
D1010452-post-panelSeq	702554	tumor	136.249
gl1012649-normal-panelSeq	702554	normal	69.3328
D812516_2-pre-panelSeq	755730	tumor	60.1297
D816634-post-panelSeq	755730	tumor	134.067
gl926877-normal-panelSeq	755730	normal	91.4471
D1027240-pre-panelSeq	768794	tumor	154.799
D1029497-post-panelSeq	768794	tumor	131.425
gl1108062-normal-panelSeq	768794	normal	66.6002
D805463-pre-panelSeq	808150	tumor	71.7614
D812084-post-panelSeq	808150	tumor	110.369
gl912796-normal-panelSeq	808150	normal	60.9283
1005712-normal-panelSeq	832844	normal	64.4653
D1000741-post-panelSeq	832844	tumor	123.504
D934494-pre-panelSeq	832844	tumor	47.3351
D811548-pre-panelSeq	895779	tumor	58.0582
D818296-post-panelSeq	895779	tumor	130.078
gl1018353-normal-panelSeq	895779	normal	56.4225
D917758-pre-panelSeq	948809	tumor	63.1437
D930662-post-panelSeq	948809	tumor	128.68
gl927572-normal-panelSeq	948809	normal	71.2591
D108254-pre-panelSeq	949339	tumor	79.2165
D800419-post-panelSeq	949339	tumor	122.967
gl810594-normal-panelSeq	949339	normal	68.8668
D1011271-pre-panelSeq	963465	tumor	60.0033
D1022704-post-panelSeq	963465	tumor	139.208
gl1027603-normal-panelSeq	963465	normal	74.393
D1009395-pre-panelSeq	971640	tumor	64.4558
D1021618-post-panelSeq	971640	tumor	83.2421
gl1121617-normal-panelSeq	971640	normal	60.3805
D1000390-post-panelSeq	982661	tumor	143.281
D934135-pre-panelSeq	982661	tumor	62.1971
gl1005711-normal-panelSeq	982661	normal	72.5153
D802874-post-panelSeq	BRC10	tumor	57.9639
D802874-pre-panelSeq	BRC10	tumor	85.5303
gl816426-panelSeq	BRC10	normal	120.308
D68280-post-panelSeq	BRC14	tumor	993.371
D68280-pre-panelSeq	BRC14	tumor	70.8668
gl68276-panelSeq	BRC14	normal	65.0597
D815506-panelSeq	BRC15	tumor	61.137
D815506-post-panelSeq	BRC15	tumor	65.2204
gl903628-panelSeq	BRC15	normal	58.1489
D813872-panelSeq	BRC17	tumor	64.4139
D813872-post-panelSeq	BRC17	tumor	110.429
gl920781-panelSeq	BRC17	normal	210.856
D820650-panelSeq	BRC18	tumor	99.697
D820650-post-panelSeq	BRC18	tumor	86.8595
gl920595-panelSeq	BRC18	normal	65.3689
D64435-panelSeq	BRC21	tumor	155.164
D64435-post-panelSeq	BRC21	tumor	68.0839
gl64430-panelSeq	BRC21	normal	65.1482
D69008-panelSeq	BRC22	tumor	61.8597
D69008-post-panelSeq	BRC22	tumor	122.987
gl68983-panelSeq	BRC22	normal	69.5876
D820190-panelSeq	BRC24	tumor	72.7236
D820190-post-panelSeq	BRC24	tumor	68.2265
gl927136-panelSeq	BRC24	normal	66.0302
D902249-panelSeq	BRC26	tumor	120.279
D902249-post-panelSeq	BRC26	tumor	135.629
gl926924-panelSeq	BRC26	normal	115.411
D911643-panelSeq	BRC30	tumor	154.785
D911643-post-panelSeq	BRC30	tumor	165.69
gl927065-panelSeq	BRC30	normal	159.851
D808393_2-panelSeq	BRC32	tumor	64.5298
D808393_2-post-panelSeq	BRC32	tumor	56.4896
gl1001751-panelSeq	BRC32	normal	60.1085
D114192-panelSeq	BRC37	tumor	197.374
D114192-post-panelSeq	BRC37	tumor	58.5625
gl819703-panelSeq	BRC37	normal	137.757
D811720-panelSeq	BRC38	tumor	131.497
D811720-post-panelSeq	BRC38	tumor	143.718
gl819713-panelSeq	BRC38	normal	74.3636
D818933-panelSeq	BRC39	tumor	56.5417
D818933-post-panelSeq	BRC39	tumor	60.1978
gl911214-panelSeq	BRC39	normal	128.883
D109823_2-panelSeq	BRC40	tumor	156.636
D109823_2-post-panelSeq	BRC40	tumor	135.486
gl919933-panelSeq	BRC40	normal	52.1428
D113283-panelSeq	BRC41	tumor	55.579
D113283-post-panelSeq	BRC41	tumor	56.7562
gl816432-panelSeq	BRC41	normal	55.6351
D908262-panelSeq	BRC42	tumor	74.6258
D908262-post-panelSeq	BRC42	tumor	74.2056
gl926955-panelSeq	BRC42	normal	51.9258
D919701-panelSeq	BRC49	tumor	64.1446
D919701-post-panelSeq	BRC49	tumor	55.2457
gl927077-panelSeq	BRC49	normal	64.187
D808548-panelSeq	BRC50	tumor	113.876
D808548-post-panelSeq	BRC50	tumor	132.055
gl1001752-panelSeq	BRC50	normal	55.2651
