# Supplementary material for: Aromatase inhibition remodels the clonal architecture of estrogen-receptor-positive breast cancers
Source: Nat Commun. 2016 Aug 9;7:12498. doi: 10.1038/ncomms12498 (PMC4980485; doi:10.1038/ncomms12498)
Supplement: Supplementary Data 7 — Gene expression values (expressed in FPKM). [file ncomms12498-s8.xlsx]

## Sheet: Sheet1
Supplementary Data 7: Gene expression values
tracking_id	gene_id	gene_name	locus	BRC10_pre	BRC11_pre	BRC14_pre	BRC15_pre	BRC17_pre	BRC18_pre	BRC20_pre	BRC21_pre	BRC22_pre	BRC24_pre	BRC26_pre	BRC30_pre	BRC32_pre	BRC37_pre	BRC38_pre	BRC40_pre	BRC41_pre	BRC42_pre	BRC49_pre	BRC50_pre	BRC10_post	BRC11_post	BRC14_post	BRC15_post	BRC18_post	BRC20_post	BRC22_post	BRC24_post	BRC26_post	BRC30_post	BRC37_post	BRC38_post	BRC39_post	BRC41_post	BRC42_post	BRC48_post	BRC49_post	BRC50_post
ENSG00000000003	ENSG00000000003	TSPAN6	X:99883666-99894988	25.5291	5.52117	28.2107	10.1119	4.48618	7.13578	32.062	35.4096	7.07482	17.3671	1.33918	12.391	29.9847	29.023	16.7605	22.9905	15.4356	16.2293	10.9578	20.6948	33.3151	7.77624	5.43706	13.0077	27.8405	18.001	24.1824	22.4353	2.03515	8.7561	28.8176	14.6329	37.9073	28.8246	14.3831	22.6317	12.2974	13.0335
ENSG00000000005	ENSG00000000005	TNMD	X:99839798-99854882	0.774079	0.380742	0.373611	0.0704446	0.0445034	0.1833	0.0111675	0.0719425	0.129351	0.455384	0.0966691	0.283276	0.255504	0.142935	0.102603	0.0182336	0.421332	0.883339	0.0878792	1.37364	0.422701	0.160484	0.458612	0.0722245	2.03913	0.0927533	0.525031	0.139097	0.195961	0.920128	0	1.02106	0.382075	0.362952	0.800537	0.0775483	0.089861	3.57994
ENSG00000000419	ENSG00000000419	DPM1	20:49551403-49575092	58.2794	39.9099	29.069	30.148	64.1469	22.711	57.9422	29.1206	26.8247	37.202	31.0868	39.3824	31.9606	57.7273	28.3551	31.944	20.0542	63.5112	32.924	28.1363	55.7514	42.657	15.3071	50.5476	31.4522	54.7196	42.8326	41.4592	24.8551	36.2932	50.2314	39.8313	39.4909	30.0749	38.9474	51.8356	39.2711	37.6068
ENSG00000000457	ENSG00000000457	SCYL3	1:169818771-169863408	6.72887	9.04115	11.5916	2.73524	7.48958	9.67073	8.08928	19.9195	10.4819	9.24403	6.84149	15.8793	7.03161	8.0294	9.8541	20.0133	8.13164	6.601	11.6935	11.2013	15.6608	10.0608	6.36219	9.73188	12.2512	8.16466	15.0967	8.26526	5.38	19.3865	9.78165	18.6183	16.3826	18.327	7.33456	20.3984	12.4665	13.1802
ENSG00000000460	ENSG00000000460	C1orf112	1:169631244-169823221	4.01794	2.57473	4.53937	3.43105	4.47683	4.22254	7.09593	7.43052	3.16008	6.56582	1.99732	3.60414	2.69819	8.86739	5.2037	6.49488	1.83437	4.15217	3.01498	3.30678	7.59104	2.94372	0.849518	4.46323	4.87188	4.85767	6.07236	3.41234	1.40878	4.88902	5.47938	8.01354	4.83212	3.86831	2.05441	5.57741	2.97754	2.95766
ENSG00000000938	ENSG00000000938	FGR	1:27938574-27961788	3.21352	5.96979	1.7524	1.95132	2.69473	2.07205	2.59497	2.29533	4.30294	4.33274	1.91938	4.49099	2.72372	9.44434	3.1607	2.12036	2.14633	2.79238	1.36729	3.2648	8.2018	10.6669	4.63996	2.77446	4.27529	11.5779	13.2116	2.80626	4.5552	5.51375	2.94132	3.79927	5.38528	2.64905	10.1235	3.93816	2.35618	4.77529
ENSG00000000971	ENSG00000000971	CFH	1:196621007-196716634	25.7558	17.3753	9.56796	4.50022	12.9282	12.3899	28.17	32.5205	14.578	38.8062	6.35534	18.9164	19.4584	22.9265	20.3388	18.3269	7.19344	21.5512	25.4315	40.1675	59.2572	34.1337	6.97695	23.4627	36.4668	35.9319	41.1307	12.0194	8.06127	27.0196	19.4406	15.8884	38.596	20.1353	35.9135	26.2955	31.8776	87.8427
ENSG00000001036	ENSG00000001036	FUCA2	6:143815947-143832827	18.4922	14.9043	13.0571	46.7014	21.0367	16.5188	19.7551	13.7198	8.88703	17.5102	22.0384	15.0476	17.156	16.3153	12.9656	10.2467	22.7399	7.28673	10.6404	10.2275	19.5015	21.7653	7.65115	21.6368	16.5157	24.7245	13.6716	19.8486	21.7631	15.0283	17.2079	13.3214	16.9603	23.0214	14.3593	14.2363	12.7005	13.5023
ENSG00000001084	ENSG00000001084	GCLC	6:53362138-53481768	15.4322	14.3899	8.74312	4.0709	17.5275	14.0084	15.2168	11.4793	11.8518	19.2214	12.4624	7.26737	14.5623	20.0498	10.3145	21.2844	5.49659	8.93362	5.63866	7.48534	34.2049	16.0474	2.5406	13.6621	37.3477	8.35907	9.23638	29.9982	6.88568	14.2881	20.3591	12.2573	8.66966	13.2203	14.1035	4.46761	4.39946	5.51976
ENSG00000001167	ENSG00000001167	NFYA	6:41040683-41067715	15.0335	11.7306	12.9242	6.87172	11.8361	11.7213	20.8659	13.4053	8.20846	11.6953	11.9002	11.5658	9.55187	9.95907	14.1084	20.7174	4.63352	12.4016	7.34866	10.8732	15.5131	9.61284	3.23551	19.7063	11.6795	7.6867	10.0817	6.4801	5.95204	14.5152	9.26062	10.2597	8.19275	10.7729	12.0224	7.02838	5.20077	10.6629
ENSG00000001460	ENSG00000001460	STPG1	1:24683488-24743424	3.10582	2.80989	2.91821	8.69068	6.26074	4.30214	2.61389	3.53182	3.01186	3.39785	4.96298	1.82492	2.85821	3.08718	3.0016	4.25908	3.15046	2.36521	3.54315	3.1152	3.55086	2.61998	3.29582	4.00678	3.12858	2.30188	3.87388	4.63377	4.88956	2.24182	4.21669	2.92801	2.64266	6.16992	2.49279	3.1702	4.05308	2.5001
ENSG00000001461	ENSG00000001461	NIPAL3	1:24742283-24799466	4.44337	6.87432	10.4901	12.2282	12.2494	5.55003	4.89452	9.78051	15.1988	5.8897	23.5468	4.65245	11.248	3.93401	5.90855	9.07367	4.94166	3.42019	9.56465	9.2584	7.62311	5.1846	8.99146	7.93664	5.55126	3.30396	8.13796	4.93553	18.1845	5.58881	5.03472	7.31105	5.19762	13.2304	4.04834	4.86361	7.96568	6.97832
ENSG00000001497	ENSG00000001497	LAS1L	X:64732461-64754655	21.2988	11.5702	15.5017	28.6737	18.0688	13.5675	21.1287	13.7758	13.2999	12.1393	11.3898	14.5591	13.2399	15.3295	17.8733	12.8097	15.6368	16.9453	13.6102	11.3813	12.9886	15.0859	14.3565	14.821	14.2306	24.311	15.5563	13.9028	14.5902	12.9016	18.1412	14.629	19.0018	20.6241	13.6197	20.2617	13.1472	12.058
ENSG00000001561	ENSG00000001561	ENPP4	6:46097729-46114436	2.69956	12.8909	7.54175	11.4086	2.78933	8.35263	20.1067	5.11722	7.66026	8.16175	25.3618	6.26909	12.8967	6.12187	6.01762	14.9686	5.37418	9.00724	7.38833	11.7138	3.37561	11.0964	1.22814	21.9072	15.6011	5.35501	8.60436	4.10549	9.64072	6.09171	7.11832	4.52898	8.25706	14.8906	7.31513	7.81211	7.51898	15.2718
ENSG00000001617	ENSG00000001617	SEMA3F	3:50192477-50226508	13.106	14.3262	10.2614	94.3496	22.7432	56.8865	11.9196	22.8393	14.7451	9.0367	17.2878	16.6147	9.68493	23.7054	15.541	12.4891	15.8472	20.2075	19.3222	11.111	2.55697	9.41511	20.5453	31.5704	16.3978	5.95383	10.4516	5.14329	21.2079	8.99728	31.7389	13.7149	7.24741	30.022	10.5486	13.0672	14.6665	9.38341
ENSG00000001626	ENSG00000001626	CFTR	7:117105837-117356025	0.068938	0.0118229	0.0594533	0	0.0512622	0.325895	0.25998	0.0999676	0.443364	0.340841	0	0.0181042	0.0119584	0.27854	0.227591	0.340679	0.14697	0.109372	0.368071	0.0801305	0.27208	0.0342736	0	0.312985	0.168405	0.0874289	0.143656	0.00622038	0	0.0942684	0.116045	0.210059	0.520532	0.171815	0.15261	0.441297	0.163334	0.0564337
ENSG00000001629	ENSG00000001629	ANKIB1	7:91875547-92030698	14.1798	21.117	8.28028	4.43903	17.8391	18.1509	16.3135	15.516	17.4705	19.1701	5.79403	10.1962	14.7865	20.103	16.2912	15.0167	7.0837	16.0119	15.7144	16.6175	19.9723	15.725	2.4186	16.9138	19.4463	8.91286	14.767	7.47465	2.49762	13.5905	19.0335	17.8909	14.0907	17.5685	15.3675	10.0407	11.8248	13.4068
ENSG00000001630	ENSG00000001630	CYP51A1	7:91741464-91772266	17.1731	35.6297	9.20116	22.0792	28.0263	27.5257	8.6254	13.3789	21.5924	17.2437	16.87	10.9798	14.0116	17.2889	13.956	25.1177	25.8582	45.387	16.5122	16.2489	19.82	11.2207	2.10538	29.3926	13.9109	8.28499	22.2639	10.8889	11.3702	11.7104	15.3332	25.044	10.7626	29.0007	25.0792	16.5739	13.8543	14.9556
ENSG00000001631	ENSG00000001631	KRIT1	7:91828282-91875480	15.4482	26.6633	13.1172	3.26122	21.863	29.9019	16.7866	23.3223	24.3055	20.7126	9.67713	15.6372	24.4252	23.5334	20.7163	22.0669	12.3674	18.8037	28.9016	19.354	23.027	18.3346	9.92874	28.7394	30.5781	13.2326	29.0845	11.5638	5.42125	18.2984	28.5794	18.1322	22.1066	17.8638	21.1962	19.2405	19.8092	18.5323
ENSG00000002016	ENSG00000002016	RAD52	12:1021242-1099219	5.99864	5.30823	5.09628	2.46073	7.40445	7.6391	6.03886	9.48254	11.6838	5.43054	4.68018	4.65361	6.85529	8.15442	13.2416	6.97885	2.41525	4.98787	9.80365	10.0942	5.86838	5.34851	6.54112	5.15675	5.3247	3.76857	10.7891	5.75089	4.49984	6.93266	12.0229	7.75271	8.83057	4.80621	7.681	10.3078	6.50392	8.12681
ENSG00000002079	ENSG00000002079	MYH16	7:98836416-98908753	0.00541394	0.0431173	0.0452069	0.0341644	0.00153095	0.0720483	0.00488048	0.0620366	0.0648477	0.0175574	0.00348956	0.00609272	0	0.0415627	0.138316	0.023371	0.0122755	0.0399297	0.0437359	0.143383	0.132474	0.0475578	0.0278862	0.0435842	0.0252348	0.0364297	0.0388571	0.00320012	0.0017784	0.00359247	0.0528774	0.17109	0.00686398	0.00573599	0.0766876	0.0438591	0	0.0346914
ENSG00000002330	ENSG00000002330	BAD	11:64037301-64052176	33.8137	4.28455	7.37827	29.7469	19.3452	3.92348	6.38158	4.55723	8.97512	20.3179	10.1436	22.7801	6.19392	10.7219	5.15834	25.661	4.82812	12.173	9.42703	6.22851	6.27806	5.25239	6.29872	8.78129	12.2865	11.0229	7.69827	6.66318	19.0603	8.20091	8.14698	8.34906	11.7628	11.951	13.2734	10.0993	9.4533	11.9811
ENSG00000002549	ENSG00000002549	LAP3	4:17578814-17609595	67.8809	44.2045	93.3096	40.5618	69.679	25.7513	64.8145	41.6664	95.272	104.317	60.9198	82.4314	57.0999	40.7347	41.0018	65.5378	33.3421	52.1943	28.4781	34.4085	92.9977	121.786	26.797	60.262	53.2995	105.134	84.4711	85.126	50.7947	80.0713	37.921	98.6954	41.8907	46.1562	50.067	45.6594	37.6217	61.2629
ENSG00000002586	ENSG00000002586	CD99	X:2609219-2659350	88.2397	44.3545	19.9345	33.0038	57.4778	25.8115	57.084	78.9457	37.7571	83.7144	21.0696	107.787	70.39	95.8694	76.0163	47.9864	40.4014	97.0043	69.1725	67.8	112.078	60.7364	46.2666	29.1067	66.0193	126.482	65.1691	52.1496	38.0842	83.3572	103.951	95.562	95.6932	29.4114	155.734	88.2233	66.7627	105.082
ENSG00000002587	ENSG00000002587	HS3ST1	4:11394773-11431389	0.455123	0.125035	0.182703	0.413139	0.493399	0.326664	0.243544	0.155837	0.735688	0.815634	0.334573	0.352604	0.245727	0.893184	0.372645	0.784842	0.343346	0.130877	0.258809	0.228847	0.500377	0.313098	0.155716	0.223153	0.874319	0.335067	0.484865	0.691215	0.668493	0.401709	1.22314	1.04112	0.295287	0.314213	0.48632	0.520511	0.250499	0.361033
ENSG00000002726	ENSG00000002726	AOC1	7:150521714-150558592	0.124733	0.228694	0.110447	0.094554	0.0969919	0.249227	0.378354	0.452988	0.125603	0.181495	0.0434649	0.638502	0.049329	0.261024	0.130243	0.136343	0.220998	0.039768	0.0152482	0.0180093	0.0573767	0.355415	0.130241	0.0956805	0.037888	0.912562	0.0660411	0.0558943	0.0259196	0.539738	0.194158	0.106337	0.240984	0.0930471	0.134413	0.0413451	0.0119913	0.0488783
ENSG00000002745	ENSG00000002745	WNT16	7:120965420-120981158	0.122781	0.193888	0.088803	0.00841153	0.0107619	0.0816048	0.0488117	0.0632723	0.0613469	0.0640766	0.0181559	0.0908396	0.0218843	0.0438623	0.0778823	0.0407828	0.0373245	0.0621775	0.0236156	0.0927644	0.168642	0.416694	0.0556306	0.0456262	0.143059	0.0350924	0.0735398	0.0278325	0.0155066	0.119442	0.031164	0.059838	0.116629	0.116613	0.222584	0.10821	0.182417	0.0350057
ENSG00000002746	ENSG00000002746	HECW1	7:43152197-43605600	0.0432305	0.492553	0.325125	0.156422	0.0620824	0.273879	0.233746	0.228596	0.205078	0.379665	10.4629	0.0803871	0.117031	0.195982	0.362553	0.133157	0.18239	0.322464	0.626357	0.735363	0.125338	0.447453	0.180999	0.277321	0.121207	0.177583	0.0428414	0.130908	12.5697	0.261956	0.357957	0.22226	0.33921	0.525698	0.754021	0.461531	0.371242	0.12502
ENSG00000002822	ENSG00000002822	MAD1L1	7:1855428-2272878	22.0068	7.13564	3.26813	17.5759	7.84719	6.61635	3.9724	3.51298	5.67518	5.48293	7.93462	12.2359	3.93231	4.70779	3.99444	5.5844	7.9735	4.98323	3.90834	3.70968	5.20357	9.34499	10.532	6.27749	7.34324	6.88554	4.36248	2.3794	8.68694	4.82423	4.21836	6.40122	7.35667	11.9023	5.5571	4.54056	3.14481	4.09949
ENSG00000002834	ENSG00000002834	LASP1	17:37026111-37078023	41.4097	44.4697	78.1627	236.542	64.6437	45.8503	38.4047	34.4575	77.717	45.7693	78.7525	70.3917	48.966	26.9054	28.9606	57.4935	49.4598	77.7878	32.9743	29.8565	34.7565	55.1922	41.8207	79.6884	42.0337	34.9687	41.5349	36.6756	99.1733	57.3629	21.4737	29.1794	25.4361	83.2378	55.6164	27.187	30.9052	34.0652
ENSG00000002919	ENSG00000002919	SNX11	17:46180718-46200436	13.1272	7.92357	14.2904	18.8735	12.7156	5.50735	16.3574	12.309	10.9553	21.9003	16.0519	15.8869	13.4349	8.09891	10.9703	12.324	8.44237	17.6201	8.0649	8.39269	15.2537	11.3654	13.0228	10.6402	6.98586	17.0418	11.0603	24.7377	22.2717	13.9923	10.5575	10.2652	7.9618	12.6792	13.9235	10.3771	9.31806	9.29106
ENSG00000002933	ENSG00000002933	TMEM176A	7:150497490-150502208	30.9906	19.8956	8.74741	8.38848	6.18968	4.50171	15.2501	36.9623	9.29189	23.6283	4.47556	56.9361	11.75	26.422	13.7776	11.9447	12.1615	15.1559	2.61216	14.3849	17.9804	52.1933	17.6928	11.3073	16.0381	52.0771	16.7564	13.2512	11.5295	37.017	16.2394	15.2683	24.1239	9.49449	21.951	21.7339	2.72171	22.5177
ENSG00000003056	ENSG00000003056	M6PR	12:9092958-9102551	91.9985	87.6836	69.7362	76.786	80.5287	56.6944	60.733	73.4071	78.3706	83.6288	69.3865	55.8855	76.9666	120.67	65.1377	59.3192	35.9124	77.6873	58.0988	54.753	97.2324	126.183	74.0662	57.6302	83.9077	100.551	95.1723	77.5946	86.7788	61.6482	102.676	69.2651	87.1118	60.3407	73.8598	103.23	76.0348	64.2382
ENSG00000003096	ENSG00000003096	KLHL13	X:117031775-117251303	1.25689	2.04594	1.12861	0.339739	0.631513	0.459449	0.60652	2.40036	0.374228	0.60197	0.221307	1.73317	0.278004	0.37719	0.542165	1.93138	0.71956	2.61483	1.87017	7.73205	2.18897	1.10848	0.140389	0.992435	2.10349	1.05916	3.45263	0.235265	0.299634	3.06519	0.529715	0.554611	3.75381	2.95413	2.37448	11.0076	2.13165	2.6163
ENSG00000003137	ENSG00000003137	CYP26B1	2:72356366-72375167	0.602671	0.354313	0.491575	0.351353	0.5508	0.275733	0.170503	0.56697	0.543232	0.441508	0.152766	0.318452	0.483782	0.229361	0.477315	0.271661	0.401428	0.701783	0.163665	0.312889	0.497228	0.573007	0.109924	0.597361	0.629011	0.593617	0.715183	0.0848409	0.0731352	0.517258	0.664224	0.531664	0.361202	1.22726	1.24926	0.282149	0.584476	1.23668
ENSG00000003147	ENSG00000003147	ICA1	7:8152813-8302317	26.3328	52.5694	33.2447	36.1138	20.6759	18.393	33.913	25.6766	50.2119	26.3866	70.4987	53.6826	56.8015	26.7723	83.4322	47.8859	16.299	24.8615	24.2839	33.8835	33.2089	24.3911	19.4174	31.7902	33.2255	10.9054	35.3399	28.3014	66.3742	38.7685	28.598	87.6036	29.5882	16.3682	13.9703	21.5083	16.1317	36.2745
ENSG00000003249	ENSG00000003249	DBNDD1	16:90071272-90086536	4.68829	4.95553	4.28813	28.3983	13.2543	16.5776	4.39129	2.58174	3.14123	1.51411	4.26998	7.8389	3.1268	5.36782	5.89277	2.57814	3.45491	7.13899	9.03653	4.49241	1.49738	2.30986	4.34416	8.02903	3.201	1.30781	1.14219	1.17874	6.41749	3.44207	6.06681	7.11969	1.71408	4.09404	2.4209	2.06193	5.80956	2.07944
ENSG00000003393	ENSG00000003393	ALS2	2:202565276-202645912	7.27572	3.82279	5.71557	2.60152	6.90102	6.98586	7.21724	9.51639	7.35122	6.53344	3.85377	4.79253	5.31527	6.83775	9.63964	6.32937	3.36547	6.42995	7.31764	7.25561	8.48105	3.46851	2.93827	7.78397	11.6741	4.92446	8.07889	4.31373	2.58093	7.12908	6.51666	6.27959	6.57014	6.02009	6.72287	7.11493	5.46425	6.27235
ENSG00000003400	ENSG00000003400	CASP10	2:202047603-202094129	3.25234	10.4984	2.79639	1.50894	2.32708	2.05714	5.82031	2.92572	4.9135	3.71885	2.20585	3.15772	2.57821	2.44243	3.91121	1.64449	2.29166	2.48378	2.49373	4.22457	3.84284	10.6243	4.40338	3.93836	4.79515	9.56066	5.0348	1.61535	4.42895	3.90054	3.19466	4.07198	4.49145	4.46985	5.69641	3.47342	2.17191	4.9759
ENSG00000003402	ENSG00000003402	CFLAR	2:201980826-202041410	21.8585	43.3991	17.5604	7.73029	15.4545	8.95622	28.9469	19.2888	35.1642	19.909	15.3035	26.9016	17.5707	20.7467	20.9911	17.1646	12.0376	13.6073	15.9636	29.1032	32.8486	44.8055	18.7789	21.5305	30.5602	31.7401	40.5333	11.0698	22.5332	43.5172	21.2205	26.3768	29.2266	17.7409	27.832	23.5228	11.7004	35.9158
ENSG00000003436	ENSG00000003436	TFPI	2:188328956-188430487	9.5865	5.65095	4.18675	0.925923	4.22776	5.37695	4.86428	8.24546	6.63684	10.7416	2.64177	6.53784	4.94666	8.92616	6.43909	2.30787	2.98499	101.298	6.72409	13.0689	16.8355	11.2382	2.75433	14.4432	25.6235	6.16626	17.1099	3.88381	2.15491	6.22953	6.75718	6.3608	12.0011	30.1134	73.8166	7.86263	5.0737	15.2135
ENSG00000003509	ENSG00000003509	NDUFAF7	2:37458773-37480546	10.3644	10.3618	11.5423	3.05882	7.83419	6.24713	8.68193	8.06633	8.8605	7.53677	8.0501	7.17418	8.88382	8.49911	11.6902	7.88347	5.20851	10.0283	12.1261	8.74957	10.6677	8.76701	7.69924	7.44801	6.54524	6.58237	11.0312	6.7617	6.2687	8.22469	7.58968	8.3079	7.89607	7.8661	9.78845	8.25107	9.03611	8.03448
ENSG00000003756	ENSG00000003756	RBM5	3:50126340-50156454	32.4355	117.935	63.1212	26.245	55.367	99.8104	45.0924	126.119	123.948	65.6422	46.5737	74.0196	84.1257	90.5766	76.739	96.8926	47.9692	48.7664	105.297	150.536	61.4018	64.1977	82.0927	97.5764	99.8781	52.5699	119.767	53.0533	47.8328	103.956	140.369	102.083	91.1714	88.6632	80.2933	82.2589	61.382	118.839
ENSG00000003987	ENSG00000003987	MTMR7	8:17155538-17271037	0.640926	0.674597	0.445469	0.137751	1.33076	1.01135	0.46009	0.56123	0.97369	0.34701	0.463314	0.456567	2.2312	1.97637	0.434728	1.34313	1.33214	0.943047	0.493941	0.774733	0.432499	0.389067	0.203917	0.9616	0.806922	0.477227	0.51367	0.224884	0.288186	0.36654	1.51601	0.561125	0.816366	1.27964	0.595748	0.919139	0.303501	0.476649
ENSG00000003989	ENSG00000003989	SLC7A2	8:17354596-17428082	7.57136	10.9356	0.739676	0.078346	4.08472	58.758	27.5865	80.9867	1.7361	27.9879	0.480385	7.08186	23.2389	15.2536	0.798697	42.456	89.6449	80.4367	5.99194	6.03204	12.5128	2.62123	0.69475	92.8195	8.80796	8.47443	6.32244	5.6015	0.388608	5.42446	1.5415	4.82247	3.58855	225.806	45.2873	11.8104	1.26548	6.20392
ENSG00000004059	ENSG00000004059	ARF5	7:127228398-127231759	144.504	43.4438	33.2231	201.971	69.8725	84.6299	49.9506	73.2036	32.7507	74.2405	37.481	72.3211	60.6376	79.5608	55.3776	70.7638	37.1164	97.7923	67.0415	78.144	71.9273	62.6987	45.0849	78.9403	68.5414	74.3113	44.9991	51.9076	68.2104	50.401	86.8783	62.3282	73.0612	54.6781	65.9524	72.9777	79.9552	79.1005
ENSG00000004139	ENSG00000004139	SARM1	17:26691377-26728065	0.427836	1.02981	0.568611	6.14876	5.20605	1.1818	0.514856	3.78678	4.5253	0.406596	3.6333	0.522099	0.508763	0.403081	0.602828	0.513534	1.69617	0.513392	0.868379	0.90269	0.417492	0.955911	0.524141	2.98267	1.81673	0.561891	0.643937	0.173045	2.99601	0.795156	0.89044	0.482832	1.68922	5.27751	1.43633	0.941878	0.422782	0.603908
ENSG00000004142	ENSG00000004142	POLDIP2	17:26673658-26684545	35.3085	12.2403	54.1439	58.9648	42.5888	23.2662	26.1536	25.3407	17.2428	29.3116	30.5108	18.4373	31.529	19.4177	27.3331	27.9148	14.5538	45.8849	30.8406	16.5132	26.8427	19.5384	41.9956	20.9489	26.648	24.05	18.069	32.3352	36.0297	14.8039	21.7469	15.0185	15.9036	19.8779	28.6123	19.2371	31.8746	15.6268
ENSG00000004399	ENSG00000004399	PLXND1	3:129274017-129325661	58.5165	19.2974	39.6786	23.7881	52.8159	24.4867	93.2193	30.9389	64.4615	25.7407	25.9069	44.7733	32.6307	28.1871	74.2988	16.1796	21.3281	35.7644	122.437	27.8159	19.347	28.8905	131.629	18.0437	45.7652	54.3994	32.3915	11.9857	45.2784	20.0925	33.7549	32.1233	40.3563	20.7113	55.137	24.3688	69.3729	33.7933
ENSG00000004455	ENSG00000004455	AK2	1:33473584-33546597	62.4466	58.8824	54.4952	96.9003	74.8389	52.9222	63.3654	49.4665	61.6572	68.5705	83.096	68.8594	65.7129	80.1302	39.5576	73.4047	37.5915	79.1614	54.293	58.8274	45.9734	69.3314	25.2352	59.7192	52.4242	57.1601	75.6848	56.0637	99.6716	56.9791	68.5328	100.397	58.909	61.6264	57.5364	66.1691	58.8378	70.0358
ENSG00000004468	ENSG00000004468	CD38	4:15779897-15854853	2.4532	22.6193	2.14479	1.02613	1.76906	0.621492	5.52971	0.473783	1.40726	1.9991	1.15533	2.24438	0.501784	0.219674	0.517249	0.131923	3.0121	0.665254	0.217746	1.20045	2.06601	28.9261	1.39386	1.5074	1.45524	11.6339	2.58233	0.864841	3.30151	3.1566	0.21759	2.62555	1.98426	4.91057	1.29665	1.14862	0.554926	0.615497
ENSG00000004478	ENSG00000004478	FKBP4	12:2904118-2914576	91.8995	29.8124	93.628	124.525	238.419	114.731	56.7935	55.9311	61.9012	102.094	153.369	32.9035	45.2825	149.48	84.8954	93.8327	31.5196	111.362	119.947	60.0239	33.8868	29.6966	21.6649	54.1776	46.8495	28.7849	55.8507	131.674	111.766	35.9621	119.969	85.3139	52.3942	35.3566	34.8812	40.7616	90.6928	52.6541
ENSG00000004487	ENSG00000004487	KDM1A	1:23345940-23410182	27.7029	20.7159	20.7368	35.6912	31.7235	22.167	17.9568	20.38	32.0165	21.9975	19.2163	17.6696	30.6693	38.6463	24.0928	31.0401	15.6424	21.1296	27.4736	29.9861	25.1438	25.4382	18.2067	29.0487	24.1289	27.3283	34.9346	22.1599	22.4093	20.029	31.5625	32.2648	28.2671	20.3887	23.1803	30.586	25.7657	28.1287
ENSG00000004534	ENSG00000004534	RBM6	3:49977439-50137478	55.5043	93.7747	34.5892	12.9461	25.892	52.935	40.4883	47.0701	54.9729	32.7166	44.0885	98.5566	37.4839	51.6423	71.5168	44.6023	32.9918	46.5303	46.878	68.7775	34.3638	38.5223	192.295	48.4443	53.7789	39.773	60.23	38.9122	56.8618	83.1293	78.4009	69.3296	60.1925	39.5745	55.9543	70.5677	28.533	65.8708
ENSG00000004660	ENSG00000004660	CAMKK1	17:3763608-3798185	2.16042	3.94575	0.942698	1.14761	0.894742	1.22757	3.41681	3.45973	5.03769	1.71444	5.89498	4.90154	1.60832	2.33893	2.43418	2.64636	1.27808	1.60206	1.49608	2.03272	1.7654	2.03253	2.61063	1.69714	2.02375	2.2332	4.47693	0.906936	9.02568	1.64264	3.28994	3.13369	2.32846	1.85497	3.6345	3.72218	1.51455	2.45111
ENSG00000004700	ENSG00000004700	RECQL	12:21621844-21654603	19.5131	19.7274	15.2376	3.93155	22.606	10.9578	20.2709	20.9869	15.4325	25.497	14.1864	16.9827	16.7798	30.1051	21.7141	22.4909	10.0239	16.6796	18.9579	16.9177	32.593	27.5734	4.83195	14.2936	17.6087	18.359	26.0863	12.6727	6.14814	22.6923	22.769	20.3786	23.8685	20.2028	18.5545	22.1519	20.2137	22.2311
ENSG00000004766	ENSG00000004766	CCDC132	7:92861652-92988338	12.3578	20.2136	6.41285	5.01884	11.9596	17.9797	11.967	36.8237	8.29208	12.6456	11.6727	6.04125	9.62084	13.5696	10.5233	13.5217	5.66225	11.2875	23.1729	12.1359	14.7335	22.0702	2.84532	16.2492	15.9184	6.65718	13.7625	4.9098	4.01044	7.99346	13.9535	9.59748	19.8443	9.64411	9.54374	12.2078	19.31	10.6548
ENSG00000004776	ENSG00000004776	HSPB6	19:36245468-36248980	2.16303	6.82992	1.15094	0.841574	0.769723	1.96461	1.10439	5.62485	2.82388	3.07356	4.12673	3.38703	2.92924	0.576742	1.49287	0.440189	4.50638	8.29118	2.84497	14.3172	5.52863	2.16874	8.24816	4.48996	37.7568	4.27794	11.1726	0.401263	3.61787	3.55772	1.33346	3.76884	16.4523	2.98692	29.0005	8.82079	2.44245	39.7294
ENSG00000004777	ENSG00000004777	ARHGAP33	19:36265433-36279724	2.42254	10.7776	5.08748	6.95546	2.53448	14.4533	16.6839	7.89511	16.1598	2.32345	4.24248	5.38203	3.15794	8.00793	26.8827	8.93204	3.45641	4.58068	4.43876	5.40602	0.756123	3.11448	12.7237	13.7983	5.3532	5.3	7.30363	2.14165	6.12062	3.53112	10.6236	5.7873	11.5099	2.52114	5.07462	9.05048	3.6097	4.46845
ENSG00000004779	ENSG00000004779	NDUFAB1	16:23592322-23607677	133.376	64.6157	81.8596	141.123	120.488	80.5266	68.6152	41.6632	40.5646	127.671	90.2046	158.038	89.1334	91.2204	40.6691	90.947	98.3604	99.2732	66.9122	47.7045	74.4115	68.6804	35.3035	54.4683	53.9665	88.0485	61.1489	144.247	113.468	91.7755	62.0369	70.1821	77.6421	101.151	53.9492	89.3059	80.111	59.9803
ENSG00000004799	ENSG00000004799	PDK4	7:95212810-95225803	10.6975	2.60481	7.71834	0.49573	5.82918	8.77685	1.68596	9.56883	7.54272	14.9156	0.942632	3.0107	11.0113	14.4129	6.91958	0.808809	3.22231	2.43774	8.10729	10.4018	50.7432	5.82744	2.64515	22.2562	132.387	2.93928	53.3999	3.37087	2.09506	14.2176	2.99224	15.5366	35.1263	21.025	14.9296	15.33	9.7065	16.2515
ENSG00000004809	ENSG00000004809	SLC22A16	6:110745889-110797844	0.229474	0.0143504	0.0153155	0.261747	0.105205	0.125457	0.0337845	0.145706	0	0.12338	0.0196251	0.0790186	0.0623277	0.0972297	0.0611253	0.0474855	0	0.0828542	0.0726776	0.0722907	0.267195	0.0794233	0	0.109055	0.373895	0.298283	0.0765954	0.0756189	0.0958366	0.0295049	0.0171007	0.0416756	0.213498	0	0.342502	0.46588	0.155268	0.104925
ENSG00000004838	ENSG00000004838	ZMYND10	3:50378540-50384283	5.21251	6.79403	5.47327	29.1464	9.62154	18.834	2.74448	13.3323	0.863305	5.87844	7.11132	4.31214	3.46013	10.2015	9.20518	12.934	3.52094	2.97078	6.31333	5.44156	1.1518	5.17391	7.35587	6.85278	5.99119	2.74807	6.62337	12.4248	9.57865	2.42126	10.2252	0.98735	7.79612	3.124	0.524756	2.60034	4.5785	4.28675
ENSG00000004846	ENSG00000004846	ABCB5	7:20654829-20816658	0.157766	0.11613	0.0877934	0.014807	0.0841229	0.201422	0.348324	0.0976227	0.439286	0.235015	0.0412617	0.210315	0.0582541	0.497954	0.0617982	0.0365148	0.10723	0.170599	0.144615	0.148824	0.278794	0.146143	0.0750854	0.346649	2.19672	0.922228	0.777679	0.141858	0.0690876	0.187554	0.0713384	0.156837	1.09543	0.118991	0.374969	0.373154	0.0190489	0.177906
ENSG00000004848	ENSG00000004848	ARX	X:25021810-25034065	0.0267911	0.109365	0.00840481	0.762468	0.00527414	2.91191	0.0244755	0.164463	0.0311253	0.0085908	0.0525158	0.00522708	0	0	0.0735027	0.00441319	0.322642	0.0772736	0.00829631	0.127948	0.125146	0.021341	0.0632459	0.106005	4.11095	0.0355655	0.0827918	0.0724693	0.0647652	0.0462194	0.0692547	0.203784	0.0186814	1.48497	0.0575299	0.4254	0.00895428	0.315812
ENSG00000004864	ENSG00000004864	SLC25A13	7:95749531-95951459	6.68551	4.37707	6.84472	7.02074	8.8462	7.90061	7.64006	6.21758	7.08441	7.22068	4.92993	4.27564	5.87391	11.2755	9.45675	7.07225	5.25755	8.96369	7.8489	5.59288	8.88909	4.93088	2.99713	7.5793	9.55382	7.22113	8.1878	4.16825	3.24668	4.86601	9.66643	12.4286	7.52439	5.29947	9.10374	7.70621	8.3083	5.25729
ENSG00000004866	ENSG00000004866	ST7	7:116593291-116870157	9.76319	6.8593	6.25076	19.24	13.0446	10.8202	10.6908	10.7795	7.15991	16.0058	20.8006	9.60052	12.3826	9.23899	10.0995	15.6214	5.68455	11.4022	10.0945	11.4982	16.0812	7.78158	3.21475	14.2554	18.8067	12.7845	11.9974	12.4051	15.1559	10.8959	13.371	12.4206	15.4557	9.92457	10.3223	14.4576	11.2744	15.0661
ENSG00000004897	ENSG00000004897	CDC27	17:45195068-45266788	20.2662	15.3359	16.5669	6.61034	30.204	16.2202	22.425	16.8306	15.9313	30.7795	21.9152	17.8869	21.6504	18.87	18.688	23.1323	10.7167	21.8279	16.4766	17.4196	27.9176	16.7449	5.3968	21.7619	19.8718	15.037	22.0175	19.4456	12.7672	24.3219	17.5644	11.842	15.1771	19.761	21.9094	11.902	16.9157	18.754
ENSG00000004939	ENSG00000004939	SLC4A1	17:42325752-42345509	0.00391818	0.00704743	0.016071	0.0212882	0.0358487	8.50537e-09	7.36473e-09	0.0148501	0.0228476	0.0344798	0.0412956	0.00657291	0.040906	0.0531977	0.00530494	0.0112055	0.0132321	0.0591018	0.0125688	0.179646	0.00504811	3.55139e-09	4.86607e-09	0.0138707	0.00811064	0.00607758	0.0151653	3.37837e-09	9.70087e-09	0.00787999	0.060085	0.00592932	0.00399317	0.00279328	4.40799e-09	0.0205697	0.00574927	0.00892626
ENSG00000004948	ENSG00000004948	CALCR	7:93053798-93204042	0.111208	0.209802	0.0600048	0.0586409	0.154533	0.00602817	0.0662173	0.313936	0.266718	0.227554	0.148861	0.0762711	0.10631	0.0428031	0.120231	0.133723	0.0179895	0.218052	0.26098	0.207221	1.099	0.359799	0.0237435	0.33898	0.0465785	0.121305	0.202883	0.070696	0.0695623	0.31847	0.0927097	0.152922	0.116057	0.190401	0.203647	0.0498254	0.388747	0.127014
ENSG00000004961	ENSG00000004961	HCCS	X:11129420-11141198	14.7428	6.81651	9.3048	16.1586	15.4416	6.96487	16.445	9.41545	10.0781	12.3849	13.3856	10.7752	9.96345	14.6045	8.28615	9.60922	7.05741	11.4232	9.96545	8.75091	20.3327	13.127	2.6339	11.7381	9.62443	11.3105	14.7275	11.7691	12.4876	7.5274	14.9155	16.5706	11.3053	12.2267	8.7824	13.2167	12.5926	11.1447
ENSG00000004975	ENSG00000004975	DVL2	17:7128659-7137864	7.95246	9.07061	4.50013	14.3776	8.82244	11.9134	10.8678	18.9786	23.4662	6.86674	8.47712	7.4088	6.84157	8.34552	10.344	11.6836	5.51593	9.37472	12.4943	9.48815	7.08272	10.2089	5.17979	8.16803	11.0449	8.98752	17.9856	4.77477	13.859	9.09861	11.9376	6.43923	10.2538	7.3998	11.029	12.3474	13.3381	8.46619
ENSG00000005001	ENSG00000005001	PRSS22	16:2902727-2908171	8.75873	7.41651	8.6978	22.2886	12.3769	23.5304	27.4741	12.6177	14.5114	8.96952	18.9067	37.2617	20.2254	12.8629	36.7909	26.0944	5.66391	19.0371	15.8533	22.7598	11.7166	1.87834	13.3951	20.6137	27.7939	20.2556	12.7131	14.5215	25.5019	14.0815	14.4101	19.291	20.1073	6.06207	12.9323	33.1746	20.4692	31.7378
ENSG00000005007	ENSG00000005007	UPF1	19:18942746-18979045	11.4193	8.73286	7.55603	22.5842	11.6547	10.6199	11.6194	10.1086	11.7345	5.9881	10.8752	11.0972	9.10259	5.32302	12.5151	8.2556	5.2345	12.1968	12.7489	10.2085	4.39015	7.97782	12.8476	14.1696	8.39126	7.16943	9.13724	3.10853	14.3626	8.18887	8.90531	12.4857	10.8203	11.8742	12.8804	10.3329	9.82417	14.005
ENSG00000005020	ENSG00000005020	SKAP2	7:26706680-27034858	4.82169	4.91865	3.73361	2.72039	9.21526	2.92944	4.19962	9.81099	8.06157	8.71686	3.10768	5.40055	6.33922	7.18465	6.82568	4.36103	9.15927	6.40852	11.3423	9.43016	8.87782	7.60354	1.4656	13.0998	10.4639	6.8195	11.5689	5.52761	2.31367	7.26545	4.64027	6.26318	10.6471	15.2354	10.0593	7.1233	7.74519	11.8449
ENSG00000005022	ENSG00000005022	SLC25A5	X:118602362-118605282	215.748	117.691	176.367	297.47	153.594	87.0601	244.656	98.6531	75.6298	218.075	217.267	179.684	207.37	233.574	133.1	137.945	147.814	206.786	124.666	114.688	239.79	193.127	45.7567	128.498	96.0184	267.96	183.457	227.409	223.583	155.119	133.332	224.324	182.016	148.293	121.069	226.195	136.556	142.662
ENSG00000005059	ENSG00000005059	CCDC109B	4:110481360-110609874	18.6758	15.2828	10.8716	9.29	7.99906	9.9016	8.83028	10.8259	12.739	14.4545	11.4011	17.8177	12.3803	12.4647	12.623	13.4929	4.56199	12.9306	6.56246	8.7304	24.7725	31.4595	6.19177	7.33094	11.4782	16.2753	20.9211	10.8679	13.1488	23.1819	9.99009	16.8296	17.3717	7.50612	13.4716	12.5187	9.38372	13.5368
ENSG00000005073	ENSG00000005073	HOXA11	7:27221128-27224842	0.467847	0.0484017	0.0700259	0.119858	0.133637	0.0386464	0.0643987	0.690464	0.0941178	0.387457	0.0510522	0.251685	0.513332	0.299075	0.396669	0.383541	0.117417	0.540937	0.524733	0.209845	0.445052	0.0728286	0.0176082	0.0356102	0.109823	0.316184	0.0623283	0.165026	0.0709602	0.177969	0.576449	0.146689	0.332523	0.126769	0.692398	0.596158	0.922468	0.253139
ENSG00000005075	ENSG00000005075	POLR2J	7:102113564-102119354	59.5276	20.5159	20.4304	58.7284	30.0138	22.242	18.3528	14.778	11.8769	42.1377	10.9554	34.6468	24.5896	43.6608	16.2759	24.4366	20.0632	37.7773	24.7367	14.8341	16.1863	18.1092	25.2861	17.9948	17.4783	22.9504	12.4799	24.0976	16.2602	17.0443	27.1465	17.8177	24.8738	15.2268	20.353	26.6999	27.0342	20.5008
ENSG00000005100	ENSG00000005100	DHX33	17:5344231-5372380	4.81834	3.229	4.68954	1.69139	3.22265	5.30194	4.26709	6.3117	5.30401	2.99533	4.31818	2.57651	2.78465	3.96922	5.26082	4.22304	1.15656	2.59993	4.46868	4.19279	4.82925	2.85106	3.5947	3.59668	4.97042	2.82004	5.05436	1.72997	3.33306	2.89021	4.736	3.33256	3.15548	2.54605	3.35449	3.36154	2.80758	4.33561
ENSG00000005102	ENSG00000005102	MEOX1	17:41717755-41739322	1.65877	1.38161	2.54305	0.504821	0.0800748	2.37411	0.622414	0.683134	0.455548	0.77144	0.914634	1.29167	0.412932	0.295848	0.366155	0.185225	0.661547	1.03425	0.478681	5.61772	1.55813	3.98797	6.66909	1.77225	5.14533	2.66224	2.5771	0.351518	1.93974	0.951413	0.400628	0.910765	2.77722	1.58051	2.50908	1.01454	0.262079	11.9001
ENSG00000005108	ENSG00000005108	THSD7A	7:11409983-11871824	0.767702	0.411154	0.242292	0.095086	0.134086	0.489096	0.246317	0.767594	0.572305	0.54444	0.176679	0.309905	0.533136	0.571609	0.567482	0.247306	0.124828	0.32393	0.66916	1.32393	0.770897	0.443796	0.114284	0.624844	1.53288	0.335213	0.735298	0.197236	0.193252	0.386951	0.671908	0.276304	0.958247	0.379645	0.965944	0.637119	0.414791	1.50288
ENSG00000005156	ENSG00000005156	LIG3	17:33307512-33332083	10.4187	5.83574	10.85	20.5778	17.9178	14.0805	14.0238	14.116	12.2003	8.06859	9.36332	8.54396	9.03082	5.1795	11.4824	10.095	5.27459	12.7014	9.02538	8.02853	9.76942	5.26476	6.5605	18.2607	12.3079	7.13022	6.99475	6.40734	12.5213	7.63544	8.44133	6.63847	5.75238	16.1698	13.4165	8.4001	6.5789	8.15469
ENSG00000005175	ENSG00000005175	RPAP3	12:48057069-48099844	11.5455	12.2129	12.91	5.17024	16.4192	12.305	15.6929	16.1805	11.6092	14.3891	14.2303	9.46965	11.8417	23.9806	12.0444	16.5994	8.62986	10.1096	16.177	8.94848	15.9197	16.7241	4.82015	13.4187	14.204	9.88173	14.6123	13.4249	6.09863	12.9595	19.9028	13.1908	12.0848	11.3701	8.65907	11.9983	15.2568	11.0231
ENSG00000005187	ENSG00000005187	ACSM3	16:20621564-20808903	2.01569	0.880855	0.868909	0.917691	0.814542	1.96991	0.906942	1.60723	0.464486	0.714702	5.11708	1.57994	2.65325	0.562513	0.743919	0.572576	0.494145	0.80929	1.26499	1.73509	3.44348	2.93693	0.833751	1.17767	1.47884	0.853359	1.4046	0.635311	1.41003	3.74189	0.820704	1.44445	1.6963	0.843965	1.77694	3.59961	1.08714	1.0811
ENSG00000005189	ENSG00000005189	AC004381.6	16:20817750-20860987	5.05016	5.4316	3.59003	5.00018	7.79127	10.1064	3.61021	1.85411	1.0454	3.87155	6.34712	5.66757	2.32247	5.76646	4.45239	4.41534	4.54086	2.90317	1.84382	3.09043	4.02689	4.14271	1.4661	3.1184	4.33728	4.09214	3.18525	4.80742	3.48007	5.49291	3.65099	5.07887	2.92361	1.91784	1.73726	2.10017	1.5144	2.01988
ENSG00000005194	ENSG00000005194	CIAPIN1	16:57462080-57481440	16.5286	16.2277	11.1107	30.2519	14.7575	8.86333	12.2994	10.9999	10.7292	13.6454	11.5442	14.1094	15.0274	18.6852	15.2859	12.9101	15.4114	15.1666	14.7889	13.6991	21.7849	20.9758	7.66737	19.554	11.7933	17.5556	15.1509	14.4012	14.0016	14.5699	16.6911	18.5607	15.6114	18.6808	14.9446	17.9933	16.1084	15.3906
ENSG00000005206	ENSG00000005206	SPPL2B	19:2328613-2355099	12.1839	17.1857	14.1748	37.7382	20.413	28.6184	24.3886	19.1823	21.835	9.22246	10.9744	22.8887	11.7868	8.96957	38.8484	17.976	21.8498	14.7646	32.9594	19.4436	4.29602	11.0155	19.3486	30.6307	22.6657	14.2019	13.7974	3.30006	10.7842	12.2178	12.8213	20.1652	26.2111	20.3648	17.9712	21.1821	16.2886	19.7095
ENSG00000005238	ENSG00000005238	FAM214B	9:35104108-35116338	10.2079	6.80593	3.15149	12.8701	4.34101	4.78974	6.70162	7.26583	7.63249	6.43049	7.68409	11.2915	6.37218	5.69153	14.1007	6.28137	3.11844	10.3955	10.1446	4.82815	6.75962	7.04535	5.75439	7.65899	3.95682	7.88367	5.10152	4.25261	12.1922	6.33453	5.26831	5.05145	12.1959	4.71509	10.5553	8.34656	9.52341	5.1312
ENSG00000005243	ENSG00000005243	COPZ2	17:46103532-46115392	40.1625	9.51045	3.38147	8.17227	10.5133	4.75177	10.7634	26.9756	4.61543	35.2985	28.4006	35.4234	19.9582	17.4566	22.0391	23.1734	11.463	43.0239	29.1503	20.3502	47.4539	7.69402	12.0794	6.05065	10.8173	57.0338	12.4143	60.5065	40.1582	25.0927	23.6743	9.25366	49.5652	13.2141	77.9322	48.433	46.2821	37.3475
ENSG00000005249	ENSG00000005249	PRKAR2B	7:106685093-106802256	10.0273	16.8032	5.48576	6.51832	11.0481	49.1386	10.8136	27.7451	13.5521	17.7309	3.41442	4.46113	11.6173	10.695	18.7642	22.3675	17.5077	11.7308	22.6749	11.7766	13.5091	11.824	1.07388	8.03195	62.3284	6.86171	10.4334	7.13234	1.02293	10.386	16.0792	14.0938	19.958	43.3255	15.6732	15.3922	18.9391	14.1755
ENSG00000005302	ENSG00000005302	MSL3	X:11776277-11793870	20.8702	33.8866	17.4713	6.78052	14.6481	11.5146	27.7412	20.5008	17.4848	21.1897	10.7681	23.0605	16.5646	21.5793	30.3167	16.0874	9.17518	13.0874	14.3227	22.6421	34.6893	35.4803	18.2437	21.1249	17.3556	25.0489	27.616	10.7537	10.7198	27.9388	21.5615	29.7827	31.5459	16.6848	20.9112	24.4766	12.3826	23.0063
ENSG00000005339	ENSG00000005339	CREBBP	16:3775054-3930727	4.42023	7.60158	4.13771	6.02594	6.85326	8.31726	11.5743	11.171	12.1714	3.56987	5.37752	6.7072	6.81439	4.15325	10.6803	5.90987	2.74666	4.75234	5.21087	9.13327	3.16756	2.95917	4.71451	12.1677	11.554	4.1939	7.63228	2.64192	7.28153	8.41283	9.89233	8.44658	6.6931	6.84415	7.61761	5.59232	3.03702	6.27639
ENSG00000005379	ENSG00000005379	BZRAP1	17:56378591-56406152	15.4632	9.39385	14.2034	3.60755	13.5613	10.8289	50.2063	31.0449	29.6908	1.85682	10.1441	17.5191	7.59175	4.43083	24.3194	13.9695	8.95515	19.3821	20.9459	11.7748	7.83476	5.23017	39.0967	7.39878	8.72831	13.2382	16.6796	4.04535	15.6142	13.6495	8.43818	3.34516	13.9195	16.825	13.1763	13.8717	15.4168	11.0796
ENSG00000005381	ENSG00000005381	MPO	17:56347216-56358296	0.0687822	0.0290422	0.0323408	0.166769	0.00812166	0.0443984	0.0855342	0.0348222	0.0245578	0.0621342	0.00330068	0.287074	0.0346612	0.0579009	0.0321217	0.0471098	0	0.0478128	0.0360204	0.0484187	0.0411414	0.0781986	0.0676727	0.0261476	0.0251797	0.101937	0.0409415	0.0288771	0.0136914	0.135206	0.170735	0.0705709	0.244699	0.0219453	0.119364	0.078086	0	0.201377
ENSG00000005421	ENSG00000005421	PON1	7:94926987-95025673	0.157934	0.434785	0.047434	0.00876145	0.0360884	0.0479149	0.0801052	1.638	0.338585	0.0977798	0.0257508	0.17021	0.0273299	0.565873	1.74309	0.639716	0.0656679	0.0260961	0.0437554	0.0704726	0.0577617	0.275131	0.138364	0.0594973	0.0940686	0.0553237	0.22432	0.0875518	0.0123526	1.21854	0.518725	0.100847	0.294774	0.0271917	0.101296	0.0331838	0.055364	0.0526592
ENSG00000005436	ENSG00000005436	GCFC2	2:75879125-75938115	8.94392	5.28878	7.24947	2.97922	4.27376	7.16583	6.44867	6.72671	5.06744	8.25074	5.76398	5.24562	8.02954	7.8933	6.62477	7.12897	3.30181	6.65852	7.67562	7.88428	6.81084	6.0836	9.92627	5.52065	8.61044	4.8306	6.85356	5.4652	3.93031	6.45425	7.13977	6.15763	6.46074	5.08632	7.06183	6.83506	8.66721	6.99123
ENSG00000005448	ENSG00000005448	WDR54	2:74648804-74652882	11.7569	7.18978	11.5724	39.1614	23.5693	13.6417	7.32375	7.23235	14.6899	4.85146	17.4886	8.6938	12.4618	19.6182	10.313	6.00403	12.8224	9.56562	15.8189	6.16383	5.61679	8.09514	32.302	11.2601	8.14842	8.09888	9.84977	6.03786	18.311	6.13879	20.7224	5.21618	7.92953	7.67409	5.21814	9.91778	13.8926	5.69323
ENSG00000005469	ENSG00000005469	CROT	7:86974996-87029111	24.3343	6.8792	7.96893	5.61886	11.5364	14.5507	6.65719	17.5092	5.62977	8.65098	4.06649	14.1653	22.5893	12.7075	24.4313	13.728	4.52353	21.7747	14.8934	13.3811	22.7906	5.07451	2.84273	26.5597	26.2645	4.56869	10.0838	6.25517	2.50195	17.4166	13.6734	22.3424	13.8436	11.592	22.7709	11.3195	7.54356	9.25413
ENSG00000005471	ENSG00000005471	ABCB4	7:87031012-87109751	0.684926	0.434716	0.347135	0.21609	0.498276	0.240452	0.418338	0.692602	0.631911	0.64019	0.171621	0.559319	0.694241	1.69905	0.342558	0.281415	0.457029	0.603584	0.743395	0.437141	1.98163	0.742513	0.766814	0.750995	0.544545	1.0354	0.60168	0.654882	0.83573	0.895448	1.49239	0.230697	0.974362	0.936744	1.15659	0.829672	1.10534	0.790029
ENSG00000005483	ENSG00000005483	KMT2E	7:104654625-104754808	6.65481	15.3934	9.12033	5.88243	12.4002	24.8619	15.1184	20.1334	19.2441	12.735	7.16141	7.2566	16.5892	15.066	14.861	16.4312	3.11791	8.09155	13.236	20.6035	10.9679	13.1771	5.10967	23.5094	27.2454	8.30087	14.8086	5.35204	3.27494	13.2231	16.7691	13.7702	11.9693	12.8903	12.6021	9.36787	9.75915	16.7937
ENSG00000005486	ENSG00000005486	RHBDD2	7:75471919-75518244	45.094	25.6961	11.8581	95.4389	29.5171	44.063	17.9751	22.359	29.3934	22.9475	42.9404	30.4823	25.3922	25.4002	27.5005	21.9763	17.8039	26.26	58.6188	43.1548	25.0289	24.0552	41.0033	36.3298	43.0338	21.9499	27.9267	17.9087	56.033	19.8085	37.7782	30.479	23.7759	26.4343	26.5062	26.4405	42.4023	48.242
ENSG00000005513	ENSG00000005513	SOX8	16:1031807-1036979	0.33891	0.0982877	0.0545235	0.111776	0.0727195	0.0961959	0.0320791	0.196866	0.116584	0.103301	0.0237567	0.205942	0.111546	0.0710299	0.179286	0.0721946	0.0603755	0.20445	0.0770945	0.482771	0.104052	0.276013	0.412483	0.0929722	0.0721125	0.0705626	0.109495	0.0489046	0.173825	0.107996	0.133649	0.0819692	0.446365	0.142923	0.176945	0.0803292	0.0727346	0.668301
ENSG00000005700	ENSG00000005700	IBTK	6:82879699-82957471	23.7104	17.4202	18.8444	7.1011	16.5996	20.3265	19.0445	17.8101	11.1406	25.4772	28.0003	18.1693	19.9909	26.3302	18.3393	24.5537	7.78481	24.5028	13.0944	15.1482	24.8389	14.8398	6.18052	26.5904	20.508	15.2791	14.6685	19.282	12.4625	17.3588	20.9141	22.0921	17.3876	19.6629	22.0896	16.1337	13.8482	20.6262
ENSG00000005801	ENSG00000005801	ZNF195	11:3360490-3400448	18.2698	16.0107	17.3068	2.398	18.6924	9.63533	9.40024	14.1656	12.0661	13.0925	11.628	7.11115	14.4119	21.0126	14.4339	15.7765	6.82858	13.501	14.085	13.1182	14.4434	9.55215	11.1271	7.55394	10.1816	8.13367	13.0142	6.59953	5.08028	9.08374	17.3127	15.2102	12.9501	8.19461	12.049	10.5543	9.985	12.5256
ENSG00000005810	ENSG00000005810	MYCBP2	13:77618791-77901185	6.49987	20.9837	16.9284	1.35074	12.0968	7.20545	10.8231	14.4126	15.287	15.8993	14.0595	10.8214	19.9933	15.186	11.7166	14.4905	4.37749	7.9726	32.2332	12.9508	22.8391	23.5532	6.06171	12.7343	25.5397	15.9588	16.8528	6.51034	4.80509	19.8573	12.1122	23.1581	21.4516	12.1682	16.0451	15.2503	20.9588	17.3941
ENSG00000005812	ENSG00000005812	FBXL3	13:77566739-77601330	14.8403	17.5121	41.2922	8.54778	21.2397	17.7782	20.7612	35.75	21.5255	33.8972	17.3315	20.3186	42.1517	33.6156	23.8866	44.8903	14.6564	18.1481	38.4858	25.8589	36.097	29.0757	9.89102	22.4283	41.0828	22.372	31.1485	24.4109	11.6617	27.7316	38.0484	31.4104	46.6064	22.3619	25.3999	33.2121	52.7679	27.9835
ENSG00000005844	ENSG00000005844	ITGAL	16:30483978-30534506	1.8291	35.6139	4.15124	2.1011	5.84945	1.6789	4.64656	4.23548	5.03117	5.57798	2.11959	7.16083	4.71625	2.82083	8.93391	3.66511	2.99813	2.41435	1.59882	3.36976	2.56123	25.7388	19.1763	6.44285	3.84707	10.6061	6.26072	2.38571	6.34672	11.5011	2.44988	5.86915	7.80163	5.67529	7.73319	4.30988	1.08587	3.01278
ENSG00000005882	ENSG00000005882	PDK2	17:48172100-48189516	9.85279	8.66757	16.0148	37.1492	23.3677	12.6732	35.2697	18.602	20.5344	14.4097	21.8924	18.5122	32.2346	8.17598	22.8452	13.5408	4.40738	24.5296	16.6647	16.2601	9.71253	8.16007	7.22897	16.2128	24.287	19.6676	13.9691	10.1426	25.6781	14.4491	8.91302	11.1885	8.61769	8.80031	19.2416	9.05023	16.3568	14.0539
ENSG00000005884	ENSG00000005884	ITGA3	17:48133331-48167845	6.39634	6.23413	12.0153	19.8819	15.0933	10.2412	6.11568	23.2848	27.4912	4.4357	19.3025	14.4225	21.4984	9.43863	18.1622	9.49242	4.78886	15.6464	21.4686	16.0693	5.0113	7.38736	36.4381	15.2591	7.91466	9.07606	12.6161	4.87638	33.7225	9.96565	12.5886	21.3944	8.30305	7.98942	11.4256	14.213	18.6131	14.1473
ENSG00000005889	ENSG00000005889	ZFX	X:24167289-24234372	6.35656	10.0413	9.3029	2.23071	8.23826	10.2337	9.76429	13.5138	16.8619	13.2289	15.0317	7.81793	17.1529	9.71111	8.42044	11.8918	7.05592	15.4313	9.67084	12.1773	9.35051	7.66786	2.63297	16.6035	10.7452	7.22365	14.508	8.64882	9.35527	10.2782	13.2651	9.67044	15.0626	30.6402	24.0749	9.79285	6.41093	10.4196
ENSG00000005893	ENSG00000005893	LAMP2	X:119561681-119603220	66.8934	42.745	66.384	53.6558	90.3795	41.0295	177.082	65.908	63.1574	66.1497	86.2558	64.6245	67.0972	63.5413	54.5102	61.7249	39.1422	59.5972	51.7535	61.1296	103.349	60.3669	19.9359	122.656	62.2141	102.141	70.5924	57.2931	108.98	73.0791	49.6341	70.2615	64.198	73.0018	66.3392	102.489	49.9062	63.736
ENSG00000005955	ENSG00000005955	GGNBP2	17:34900736-34946278	41.0375	36.6379	37.3731	14.0919	42.4721	34.6389	40.6283	31.5511	38.5728	36.2335	31.2601	40.4228	35.7288	27.3917	48.8699	26.9169	31.218	49.21	38.0765	28.4735	48.8833	40.8869	28.9857	48.5969	35.2427	32.7623	45.7459	41.828	24.0868	45.7188	31.5392	29.0263	31	42.5314	40.7187	31.7448	36.6243	34.5533
ENSG00000005961	ENSG00000005961	ITGA2B	17:42449547-42466873	0.504447	0.296614	0.204563	0.391068	4.52039	6.54751	2.95617	0.386317	0.628243	0.327634	0.573147	0.344447	0.216795	1.15035	0.807095	0.436065	0.38426	1.17236	0.355966	0.358585	0.127437	0.0616852	0.931497	0.339285	0.665425	0.731417	0.960667	0.391752	0.663	0.856472	1.15673	1.41201	0.79113	0.314048	0.789374	0.294723	0.678436	0.124146
ENSG00000005981	ENSG00000005981	ASB4	7:95107755-95169544	0.00627592	0.135228	0.00916697	0.00290194	0.00395318	0.00522348	0.0335909	0.19783	0.340687	0.00920696	0.00561915	0.0444399	0.0141862	0.157483	0.00895289	0.13876	0.0115476	0.0137735	0.0181581	0.0316907	0.0655017	0.0725772	0	0.0258501	0.104918	0.0404255	0.0835141	0.0258855	0.0315795	0.12549	0.103641	0.0200232	0.107754	0.0156186	0.096935	0.0142412	0.0267958	0.00352324
ENSG00000006007	ENSG00000006007	GDE1	16:19513014-19533467	21.9432	16.2429	24.1518	26.9911	34.4903	20.1768	21.4254	37.9137	40.1902	32.2851	62.9842	59.0377	60.7679	24.828	25.6963	44.4805	11.8534	26.4678	29.3095	31.8269	37.5441	28.053	10.8037	26.241	38.8276	22.5442	49.8322	40.4917	50.9653	48.0589	27.9618	42.8621	25.9819	24.205	19.9297	38.7718	29.2568	40.4059
ENSG00000006015	ENSG00000006015	C19orf60	19:18699494-18703146	33.3645	12.2694	9.96373	21.6292	14.2781	8.71588	9.58659	6.48201	21.1469	13.944	12.1404	21.5474	11.0656	8.19511	9.89729	14.8242	12.6165	14.0362	20.0506	8.10458	6.27427	11.9322	38.3394	9.23269	9.77299	14.3629	14.2642	7.60089	24.9541	8.05488	8.41723	14.7246	15.4691	11.8316	14.369	14.6595	16.6029	10.4808
ENSG00000006016	ENSG00000006016	CRLF1	19:18683029-18718551	14.9812	3.25255	3.66677	2.52059	1.23658	5.67189	1.89173	2.94548	3.06306	2.0827	2.42027	1.71963	2.76597	2.13646	2.5117	1.28323	2.64366	5.60373	4.73924	6.06126	3.12343	2.02793	4.06687	2.0004	3.80116	2.17482	4.3414	1.44168	3.09201	2.20525	1.29451	3.68172	2.59313	2.47393	4.68507	3.63429	5.3975	9.27742
ENSG00000006025	ENSG00000006025	OSBPL7	17:45884737-45899200	4.13744	7.03803	2.19049	3.12132	1.46322	1.04361	5.03777	5.27359	9.85505	1.16036	3.37278	9.55166	7.19809	3.19808	8.81425	1.69808	2.54844	4.47172	2.54173	3.38248	2.56571	2.43055	6.42876	3.61694	1.65418	4.25555	5.04913	1.09099	6.1847	4.76798	5.06994	5.32386	5.73082	3.24705	5.77151	5.64125	1.57305	2.90798
ENSG00000006042	ENSG00000006042	TMEM98	17:31254927-31272124	17.6309	3.90893	4.36309	4.51138	13.1795	3.07589	31.787	36.3618	13.5584	30.2078	2.21274	13.0208	8.46078	21.4357	8.87256	55.6501	7.9571	42.8062	22.9316	19.4772	32.6688	10.0004	3.45205	8.40026	11.4886	47.525	49.5981	31.6734	34.8356	14.0862	22.8772	6.93391	30.7784	11.2223	42.6667	37.7164	32.987	18.9274
ENSG00000006047	ENSG00000006047	YBX2	17:7191570-7197934	4.74224	1.50116	3.08519	9.47923	5.73634	7.26914	2.93156	3.86693	0.834198	3.79679	1.63928	3.43915	2.74379	7.68561	7.40596	0.587197	4.0092	0.776617	5.3707	0.809337	0.435665	0.918413	1.47825	1.76555	1.68426	1.72877	4.80938	3.32759	1.38327	2.49452	6.06963	1.31583	3.95489	1.80955	0.658111	2.79066	6.41764	0.601468
ENSG00000006059	ENSG00000006059	KRT33A	17:39502343-39507064	0.124767	0	0.177396	0	0.360964	0.190173	0	0	0	0.222583	0.00755377	0.0452824	0	0	0.0147426	0.1309	0.139871	0.0649164	0.265395	0	0.276557	0	0.210183	0.0343613	0.584183	0.00830545	0.00602841	0.500392	0	0.0206249	0.0143993	0	0	0.0207932	0.0894036	0.0087262	0.322183	0
ENSG00000006062	ENSG00000006062	MAP3K14	17:43340487-43394414	2.85593	5.22292	2.69296	2.63163	2.87357	1.85484	3.92248	2.9949	3.38126	2.82384	1.86808	3.96241	2.53506	1.51938	4.26825	2.76265	1.18623	3.22008	2.44957	2.97597	2.45701	5.81513	7.72024	4.31641	4.34236	5.717	5.0979	2.04485	4.16368	3.81503	2.09496	2.38147	5.84154	2.66383	4.96306	6.495	1.84396	4.00502
ENSG00000006071	ENSG00000006071	ABCC8	11:17414431-17498449	3.58553	0.953429	0.834537	0.349279	3.36981	0.296647	8.63148	10.8821	18.7949	0.633924	2.31441	3.11667	7.45555	2.71985	6.59621	4.69107	2.13976	0.291065	86.976	3.90119	0.498642	2.41912	4.83902	0.331427	0.76542	3.8772	6.86956	2.13944	2.54475	2.34429	6.54539	1.29323	3.62099	1.85742	0.220581	15.4196	35.9713	2.08953
ENSG00000006074	ENSG00000006074	CCL18	17:34391639-34399392	1.57493	6.14142	4.26604	14.9539	9.45618	8.08145	5.46651	0.148227	0.557842	8.90035	0.838676	6.45443	0.394567	11.9131	1.41111	0.52122	3.12534	4.73754	0.301399	0.599229	8.74611	22.3364	1.55061	3.29916	4.81721	18.6798	15.2127	1.24963	0.874132	10.3147	2.55412	14.8784	36.1268	5.3328	5.05436	2.05941	0.0914494	7.06498
ENSG00000006075	ENSG00000006075	CCL3	17:34415601-34417515	4.3823	22.0385	4.04298	20.9033	8.84717	3.46389	3.96063	2.4732	76.4996	11.9541	4.63349	8.79538	7.70681	12.9867	6.72222	22.1529	7.94419	6.1372	5.1286	1.23107	6.1597	45.6524	4.64376	18.3853	22.8261	76.7305	25.7969	36.353	40.353	17.0937	11.8883	7.21684	14.0778	9.01581	82.5448	27.7211	9.11558	3.36271
ENSG00000006114	ENSG00000006114	SYNRG	17:35874899-35969544	4.61979	11.3617	5.71981	4.67563	10.0777	4.63743	6.23474	7.08498	9.54714	6.40512	7.07444	6.46631	8.59549	5.73373	9.47464	6.58421	3.99453	7.78347	7.20717	5.87571	9.73236	12.3133	3.9408	11.8194	8.95287	6.81079	9.48951	5.16312	5.86359	10.1682	6.31542	5.59407	6.57484	10.2369	9.60315	5.95017	5.15816	5.01377
ENSG00000006116	ENSG00000006116	CACNG3	16:24266873-24374122	0.009575	0.00427988	0	0	0	0	0	0	0	0	0	0.0122838	0.00351424	0	0	0	0	0	0	0	0	0.0311118	0	0	0	0	0	0	0	0.00707247	0	0	0	0	0	0	0	0
ENSG00000006118	ENSG00000006118	TMEM132A	11:60691934-60704631	68.6353	23.5846	29.725	6.24107	10.2931	29.2661	21.878	10.0357	6.06656	6.72451	6.35381	32.9164	3.44324	11.6375	16.8673	9.86753	12.1289	32.2332	19.3188	16.4187	15.8929	10.7164	108.521	7.59921	14.916	8.25913	3.05597	2.56439	15.86	17.5102	18.2597	44.4341	13.4446	17.1193	21.7409	15.447	14.8424	19.2555
ENSG00000006125	ENSG00000006125	AP2B1	17:33905064-34053436	30.9727	19.6237	75.0073	86.5802	72.9053	35.3516	37.957	40.0837	37.8583	39.2061	44.2221	33.4747	51.0269	28.2408	57.5559	56.1717	22.5464	47.4319	31.1495	26.6248	36.6609	24.3125	23.3761	93.081	35.4287	34.3263	42.5792	28.4307	31.1579	35.8263	20.9125	21.7748	29.8468	40.4246	34.9685	27.1623	30.1126	25.2762
ENSG00000006128	ENSG00000006128	TAC1	7:97361219-97369784	1.42354	0.0790562	0.99092	0.115818	0.0381299	0.711242	0.154927	0.190396	1.06556	0	0.0440371	0.0912583	0.356991	0.179669	0.280844	0.333687	0.141075	1.4491	1.13326	9.29146	2.3425	0.030371	0.43203	0.696927	2.12038	0.435509	11.5269	0.336037	0.0542305	0.384122	0.0963336	0.0190806	0.748107	0.794509	1.63798	4.1037	0.824594	16.3215
ENSG00000006194	ENSG00000006194	ZNF263	16:3313742-3351401	14.8926	11.2885	11.3242	30.7713	22.8724	15.2134	22.8476	14.2108	12.4024	15.301	15.9159	16.0697	21.2071	9.71613	16.2909	14.5262	11.9979	19.1673	13.7878	15.242	15.115	14.395	9.24732	16.2244	17.053	18.3954	12.8722	11.2824	19.5249	17.5748	12.4958	13.091	13.9876	18.1542	14.426	20.3442	15.666	16.6702
ENSG00000006210	ENSG00000006210	CX3CL1	16:57406369-57418960	4.19685	1.98911	1.24199	3.07106	1.06343	0.892244	5.29859	5.422	2.06813	1.85655	0.74003	1.93736	0.934111	0.604149	5.4454	0.7794	1.27825	2.06396	2.95908	6.50936	2.84276	4.09677	5.9038	4.60989	3.94229	8.11348	3.63213	0.596082	3.0488	2.78266	1.2058	0.695371	4.47749	3.10431	5.81732	11.4531	6.43146	3.63368
ENSG00000006282	ENSG00000006282	SPATA20	17:48620418-48633213	27.6195	13.709	21.3968	47.0255	27.1835	45.8327	12.4335	36.4937	33.0722	18.8531	27.2662	42.711	19.6133	25.5542	30.3977	18.9836	18.3618	31.148	16.846	24.7276	18.496	10.9592	64.7789	27.5505	26.6903	9.61113	23.0786	16.7561	35.5229	27.5782	32.0519	15.636	26.5248	28.5144	25.9088	21.655	14.5374	23.8659
ENSG00000006283	ENSG00000006283	CACNA1G	17:48638428-48704835	0.142323	0.0247181	0.0213623	0.0211606	0.0280902	0.0999332	0.107194	0.409308	0.0288574	0.0130176	0.00312179	0.0634946	0.0232601	0.0226339	0.0945513	0.156685	0.0523801	0.0992011	0.338053	0.547569	0.0973719	0.011572	0.0355948	0.0903074	0.0613306	0.175438	0.0912006	0.0393695	0.0482831	0.0231824	0.18699	0.0636543	0.531133	0.0492952	0.77993	0.402522	0.212979	0.811135
ENSG00000006327	ENSG00000006327	TNFRSF12A	16:3068445-3072384	86.4533	26.4768	13.1346	10.5203	52.1856	30.651	21.1755	20.1203	6.3234	27.1639	9.00566	79.7208	64.7728	38.2424	17.1398	45.5304	13.0225	36.9298	41.939	17.9082	59.3398	12.6655	21.9359	10.6104	31.2304	89.8774	51.9214	24.3742	10.4812	48.0452	42.2567	56.4455	24.8426	19.2341	25.2017	52.8652	56.5106	51.5351
ENSG00000006377	ENSG00000006377	DLX6	7:96634859-96640351	0.0247145	0.0517489	0.022426	0.0105075	0.0260157	0.0192987	0.0373163	0.0169593	0.0394152	0.00695454	0.00667423	0.0228311	0.0179655	0	0.0988503	0.00708215	0.00726735	0.0295821	0.0188067	0.142258	0.0398422	0.0297111	0.189092	0.0340078	0.0487183	0.0087144	0.0228942	0.0186423	0.0282967	0.0474006	0.0283329	0.0850599	0.00920399	0.025924	0.176352	0.0243892	0.0606284	0.0852541
ENSG00000006432	ENSG00000006432	MAP3K9	14:71189242-71276251	1.90753	1.5439	1.9751	1.62256	1.46961	2.51882	1.02684	1.46904	2.94943	1.12964	2.73848	1.88676	1.73806	1.15494	1.74142	2.24848	0.315146	1.04267	1.80221	1.68115	1.29738	0.531204	1.04671	1.37935	1.55391	0.50489	0.893139	0.606712	2.24789	1.90457	1.95764	1.99392	1.5167	0.474966	0.524024	1.54125	0.880428	1.64955
ENSG00000006451	ENSG00000006451	RALA	7:39663081-39747723	27.9258	18.3052	27.5316	13.2295	27.1508	16.6894	26.7151	24.0485	23.3288	27.1269	26.5906	28.0581	23.2256	30.9119	22.2524	18.6959	17.3556	23.9924	26.279	16.2815	33.8004	21.0912	6.31275	24.2089	19.1293	23.286	26.2234	21.4683	16.1557	26.9396	23.9457	53.4674	26.1303	27.3236	21.4284	19.3835	26.2831	17.8978
ENSG00000006453	ENSG00000006453	BAIAP2L1	7:97920962-98030380	4.15448	1.16476	2.68515	3.80532	4.24559	8.95556	8.31614	8.85476	9.67761	4.61693	2.80682	5.96875	1.1644	8.00852	7.69356	4.68626	2.59978	12.2516	7.04767	8.75733	3.94273	1.82115	4.34114	6.26423	6.71655	3.88055	8.92135	3.32209	5.37802	3.15052	16.4396	15.9538	5.32642	7.62261	9.26426	8.45042	3.84422	12.1693
ENSG00000006459	ENSG00000006459	JHDM1D	7:139784545-139876835	4.51978	5.54599	3.56262	0.594889	4.30639	4.65493	6.03433	5.26509	4.45273	8.16104	3.34657	4.53181	5.45585	9.41186	6.6789	4.20409	2.12116	3.52888	5.40022	9.81441	9.81776	8.58799	1.19402	7.26739	11.0948	5.61409	6.26961	2.3067	1.65242	8.51348	8.08973	11.3259	11.2786	5.44136	6.37485	12.0857	4.50517	10.0661
ENSG00000006468	ENSG00000006468	ETV1	7:13930852-14031050	6.18136	3.52744	1.1086	0.380475	5.47151	0.408181	3.538	5.96166	2.0872	4.34641	0.514817	2.10494	3.5361	4.79648	4.59018	1.935	2.21957	3.58311	11.6334	6.67032	4.65616	3.96793	0.446498	1.85554	1.12508	2.82812	3.76217	1.88156	0.38853	2.64496	3.4081	11.2021	5.33924	5.99456	4.12137	5.54243	11.1061	3.01001
ENSG00000006530	ENSG00000006530	AGK	7:141250988-141355044	11.8021	10.9902	7.26711	9.0107	8.76927	11.6039	8.69181	14.59	7.54701	12.2476	6.56155	8.70919	11.9275	12.6679	10.9313	13.5848	6.20593	11.0531	12.5395	15.943	12.9799	11.3874	5.41129	12.7524	13.4298	9.4245	9.22699	5.8176	6.37334	10.1818	15.5736	17.878	13.6183	14.2767	10.2296	12.5568	12.0463	15.3948
ENSG00000006534	ENSG00000006534	ALDH3B1	11:67776047-67796744	3.69948	4.88521	1.70544	7.7868	8.55734	2.61373	1.83307	3.27565	42.3442	5.0441	4.7023	7.77118	12.4107	10.3134	4.76222	2.69538	1.68801	6.34779	3.79242	2.81906	4.95374	5.48506	1.55933	4.11016	3.86109	4.81424	22.653	2.61715	5.23441	5.78464	18.4206	7.58437	3.72657	2.34656	8.58535	4.81832	3.32709	3.63556
ENSG00000006555	ENSG00000006555	TTC22	1:55245384-55266940	0.344619	2.87846	0.323374	0.0519525	0.162886	0.272429	0.587166	3.17137	5.84559	2.89948	5.87401	1.73821	2.67406	2.22957	2.4861	2.91614	0.101858	0.141253	0.272037	2.98924	0.270164	1.33384	1.08671	0.374051	0.729181	0.729602	2.62309	1.94298	5.00697	1.24023	2.6613	1.54051	3.02117	0.278663	0.442553	1.12904	0.202205	2.20441
ENSG00000006576	ENSG00000006576	PHTF2	7:77428121-77586818	10.429	14.2024	6.02479	2.85308	12.0058	11.0282	11.752	19.8501	9.30382	16.8211	11.7201	6.96556	10.4251	17.1409	9.01314	7.63874	7.35316	8.60923	9.40635	7.16145	16.9257	10.4933	2.66919	9.91827	13.0288	9.20355	10.1747	8.50474	4.81554	10.0638	10.8845	9.07694	11.6125	14.1673	10.6447	8.13499	7.93054	7.34491
ENSG00000006606	ENSG00000006606	CCL26	7:75398850-75419214	1.38055	0.184929	0.354803	0.514018	1.06693	0.212949	0.492283	0.49369	0.538836	0.931303	0.143196	1.01192	0.420995	1.08638	0.552979	0.503332	0.364258	0.947015	0.212683	0.571638	0.312521	0.413731	0.172461	0.400642	0.292922	1.1417	0.72238	0.609282	0.681752	0.383591	0.528092	0.441023	0.605631	0.595261	0.587488	0.293419	0.302049	0.556332
ENSG00000006607	ENSG00000006607	FARP2	2:242295657-242434256	8.12943	8.87493	9.04879	7.36051	4.18895	7.8604	8.3296	8.01578	12.0074	5.07619	5.71971	6.48327	4.38364	7.98609	14.8558	9.13199	3.86963	9.24818	6.65921	12.3417	6.03811	5.52236	26.3835	11.8727	8.57411	6.05207	10.4258	3.95219	7.04425	8.33622	12.6507	10.9815	14.0734	8.33842	9.06832	16.5749	5.11208	13.3851
ENSG00000006611	ENSG00000006611	USH1C	11:17515441-17565963	0.0158423	0.0273686	0.011617	0	0.0220257	0.340902	0.0568534	0.0111988	0	0.0731139	0	0.0269286	0.124268	0.23011	0	0.00463414	0.0390055	0.0274943	0.0378082	0.0566548	0.0256204	0	0	0.00313718	0.00338044	0.0290586	0.0851594	0.00409862	0	0.268249	0.266748	0.0651591	0.00619996	0.0213753	0.0501796	0.120762	0.0225752	0.00458235
ENSG00000006625	ENSG00000006625	GGCT	7:30536236-30591095	165.537	91.4431	113.453	71.7056	90.9251	66.3572	125.895	34.003	21.8806	58.7448	101.526	220.354	123.349	83.9978	52.4739	98.5823	54.1401	76.1518	59.3912	55.6631	143.769	107.712	26.7154	76.6865	56.4069	94.024	64.1629	76.8898	85.9615	170.468	77.1562	218.616	56.1595	43.3357	32.0245	66.6596	54.7658	64.4339
ENSG00000006634	ENSG00000006634	DBF4	7:87505530-87538856	7.7418	6.41058	3.56324	2.79051	4.11457	7.23284	4.88179	3.04102	3.12317	5.77555	1.80047	3.84748	4.19501	9.74749	3.85807	4.10292	2.70893	4.25327	2.6727	4.1065	4.38909	7.27009	1.38676	3.82793	4.10686	3.70116	4.44634	2.24709	1.28585	5.58371	5.66104	7.85847	4.84979	2.91384	2.69175	3.22999	2.51272	3.70818
ENSG00000006638	ENSG00000006638	TBXA2R	19:3594503-3606838	2.11988	0.842719	0.43276	0.90755	0.651047	1.10404	0.528009	0.7686	0.805229	0.690908	1.37548	1.09528	0.516544	0.431381	0.814934	0.427161	0.676424	0.816825	0.517283	0.720484	0.647257	0.557106	1.17607	0.545585	0.423571	0.480342	0.685156	0.359303	2.35209	0.625865	0.803107	0.812176	0.75744	0.840934	1.21204	0.397679	0.382325	1.00181
ENSG00000006652	ENSG00000006652	IFRD1	7:112063022-112121072	29.4935	17.9395	15.6032	3.75954	20.6798	45.1801	18.9626	26.0333	17.1152	21.6726	9.84926	20.7036	22.4309	36.2389	16.7292	28.0372	7.56511	16.7747	36.5068	33.6588	31.3579	16.4343	9.41842	20.5088	29.4135	17.5066	22.868	11.5325	8.26333	22.0757	35.6598	57.5252	21.5815	17.4003	20.0465	26.2257	30.0839	36.1974
ENSG00000006659	ENSG00000006659	LGALS14	19:40194945-40200084	0	0	0.0328996	0	0	0	0.0214328	0.203514	0.03352	0.0384265	0	0	0	0	0.0336742	0	0.032782	0.101437	0.790433	0	0	0.016973	0.0541952	0.026881	0	0.0179527	0.237174	0.0157622	0.122908	0	0	0.0624058	0	0.0617175	0.0723855	0.221138	2.64359	0
ENSG00000006695	ENSG00000006695	COX10	17:13972812-14111994	3.47982	3.97192	6.92051	4.52985	3.81995	4.66125	3.04495	4.42587	4.04611	2.51713	10.6966	2.32914	2.21875	3.92319	2.71916	5.81179	1.75105	3.13858	3.0439	2.28674	3.51187	4.10899	1.8804	2.7136	4.5078	3.13948	4.59385	2.03249	6.61173	2.50924	3.78585	2.69152	2.56514	2.064	3.12006	3.01254	2.87329	2.72883
ENSG00000006704	ENSG00000006704	GTF2IRD1	7:73868119-74016931	19.879	18.6222	8.66394	14.1262	7.54041	14.4005	16.5585	7.98656	7.10428	6.55196	4.12606	10.5212	8.85502	7.40448	22.4586	8.95716	9.72238	10.9754	10.8569	12.5493	4.88157	6.89829	26.6262	7.29077	4.76025	10.5243	7.22812	6.9795	9.08179	6.6602	8.65554	9.59051	11.7002	6.09544	6.90665	12.5617	7.87333	8.96146
ENSG00000006712	ENSG00000006712	PAF1	19:39876491-39881835	19.3264	13.2336	13.9504	47.4203	20.1247	19.355	14.1239	16.4313	23.8655	8.89603	19.7326	19.0574	15.2972	15.955	17.8967	16.5692	10.1471	18.6452	16.7692	15.8068	11.2541	14.3131	27.8394	18.3217	14.7796	12.1132	18.5115	10.8395	24.0551	12.8781	16.6718	11.5567	14.0018	14.0004	16.7324	16.2268	14.4732	16.5319
ENSG00000006715	ENSG00000006715	VPS41	7:38762562-38971994	18.5101	20.1383	14.6788	7.68979	29.9149	22.2796	24.6461	24.3039	25.5884	19.9458	19.8	18.3225	15.0523	25.2772	20.8309	21.6137	14.9365	20.196	18.3256	15.5694	37.7017	21.176	3.67598	25.5656	27.818	15.9375	25.4051	12.1316	10.7454	27.7519	22.1933	25.0047	20.0283	32.8635	22.129	19.03	14.822	15.3749
ENSG00000006740	ENSG00000006740	ARHGAP44	17:12692855-12894960	0.77581	0.538336	0.406416	1.79708	0.659003	1.56473	0.678826	2.19443	5.42174	0.635454	0.369597	0.50522	0.276855	0.764106	1.91253	2.58669	0.434682	1.11967	2.39542	1.61553	0.414073	0.636561	1.06381	1.28992	2.64008	0.640111	2.5516	0.179949	1.68663	0.470838	2.21299	2.2299	1.9047	0.905716	1.23232	3.11468	2.10323	1.15651
ENSG00000006744	ENSG00000006744	ELAC2	17:12895707-12921504	16.5254	12.0969	15.8498	14.0304	11.0241	15.5752	10.4211	17.1019	19.9095	8.81643	18.0129	12.3167	9.87059	12.4798	15.6087	15.5775	4.43315	10.4626	14.6205	12.2362	12.3738	14.7734	25.2379	11.5669	16.0304	13.0422	20.0872	6.13516	23.3066	10.1244	14.7679	14.6111	11.85	7.4828	11.3466	13.1543	12.9843	12.3689
ENSG00000006747	ENSG00000006747	SCIN	7:12610202-12693228	5.34908	1.748	0.378062	1.04733	2.90822	1.06164	1.44333	2.84901	2.58894	1.41452	0.427155	2.29241	0.871233	0.77223	1.80972	0.683186	2.22696	1.34084	0.39018	3.37606	9.20403	11.2464	0.409684	13.0877	1.32958	1.60407	1.9032	0.907175	0.718075	1.20752	1.55601	2.3875	0.993613	3.48992	1.95575	1.59942	0.420791	4.24443
ENSG00000006756	ENSG00000006756	ARSD	X:2822010-2847392	8.39191	4.67915	4.74177	17.9285	33.0489	18.693	12.6404	20.3319	8.13675	9.42055	5.12966	17.0038	10.0585	7.81646	17.9844	17.9126	4.83163	15.1161	11.5895	18.5427	7.18122	4.99353	6.82166	22.673	20.2251	5.73834	7.44684	10.4852	8.21375	11.1516	13.4276	13.2357	12.0692	7.38149	12.0672	16.395	9.61331	13.8426
ENSG00000006757	ENSG00000006757	PNPLA4	X:7866287-7895780	8.22075	6.27131	13.8162	31.7476	30.8917	13.2049	6.4606	16.465	8.4536	25.298	37.0327	19.9264	26.2576	29.9344	7.25858	21.9715	13.8174	21.8281	11.5865	14.2229	9.63905	9.7511	4.49387	25.5312	15.7213	9.80178	14.3059	30.3404	43.6719	14.1141	22.7019	11.7352	17.4816	19.1182	16.1977	31.1233	14.8074	17.3477
ENSG00000006788	ENSG00000006788	MYH13	17:10201400-10276447	0.00876019	0.0143234	0.0038466	0.00251972	0.0107237	0.00941081	0.0171836	0.0165704	0.0107833	0.0126488	0	0.0267977	0.00241384	0.0174035	0.0194659	0.017488	0.00302074	0.00957184	0.0178905	0.00776312	0.0126419	0.00719313	0.0170919	0.00578002	0.00915332	0.0144937	0.00770944	0.00715128	0.0055386	0.0137762	0.0177948	0.0119	0.0284179	0.00594156	0.0356657	0.00767863	0.00626922	0.0219939
ENSG00000006831	ENSG00000006831	ADIPOR2	12:1797739-1897844	34.2675	10.7871	21.9999	28.5889	98.5318	49.0855	25.5166	30.0048	17.6961	38.375	20.6512	10.0488	70.4354	32.4738	29.7902	19.9242	7.29461	56.3021	17.8597	15.0352	31.4231	15.4358	7.87141	45.1342	65.9692	15.0367	20.1137	60.8733	22.4265	13.5399	28.3765	18.8989	18.0959	12.6741	34.5247	31.017	16.9058	18.6606
ENSG00000006837	ENSG00000006837	CDKL3	5:133541644-133706738	3.74499	1.7813	1.8478	1.77622	8.09987	2.30768	1.89542	2.72237	3.48621	4.42741	3.0173	2.66262	3.33278	1.87383	3.39032	2.56025	2.95043	1.86226	3.29278	1.70214	3.64995	1.82316	2.02547	2.19846	2.24325	1.85815	3.18693	5.37862	2.37724	1.83383	1.15896	1.34398	2.90358	2.81501	1.77318	2.44762	3.42762	1.12562
ENSG00000007001	ENSG00000007001	UPP2	2:158733213-158992666	0.0822242	0.038066	0.0473176	0.0286004	0.0540969	0.13266	0.0541693	0.15732	0.0823287	0.0538634	0.0465654	0.0638898	0.0474908	0.0211014	0.0663364	0.0383173	0.0255287	0.0469875	0.167883	0.113174	0.216895	0.0406842	0	0.0861263	0.409074	0.0126472	0.127422	0.0064765	0.0787443	0.100206	0.0295481	0.594462	0.0631149	0.02094	0.0649241	0.0733254	0.164477	0.0741412
ENSG00000007038	ENSG00000007038	PRSS21	16:2867163-2876305	0.0180963	5.20404	0.143932	0.0133141	0.0262901	0.114686	3.43657	2.64991	27.1938	0.386253	44.1259	0.0902828	0.0520738	0.181133	0.301446	0.0712991	0	1.86401	0.0614231	0.3407	0.0440789	2.36336	3.59509	0.0447551	0.0706055	4.45891	17.6395	0.209139	30.9631	0.232875	0.155383	0.0750241	0.212082	0	1.7307	0.153064	0.128219	0.272465
ENSG00000007047	ENSG00000007047	MARK4	19:45582545-45808541	3.47723	3.80072	3.67776	16.5488	6.27036	5.81443	5.57322	5.61693	4.90123	2.51068	8.54598	3.60932	3.79059	3.98463	5.53625	4.61212	2.54934	5.29827	8.40969	5.32017	2.08659	2.79044	6.53535	8.14242	4.07533	2.95079	3.84283	1.8129	9.53789	2.79758	6.02188	4.0449	4.75238	6.77567	4.88819	4.21068	6.30297	4.71289
ENSG00000007062	ENSG00000007062	PROM1	4:15964698-16086001	1.03502	0.291845	0.879667	0.00791755	0.209194	15.2986	44.0093	3.81519	0.151831	11.959	0.15236	16.2319	6.40238	18.5757	12.435	2.65192	0.0793129	0.233499	0.890848	11.5601	12.9342	0.118217	1.31853	3.29133	79.4874	15.9323	2.71097	0.252879	0.20236	10.1602	29.0262	1.75848	28.1382	0.516712	0.950315	15.0376	1.06082	9.47853
ENSG00000007080	ENSG00000007080	CCDC124	19:18043824-18054800	35.1744	9.79463	15.0647	71.7033	22.6561	13.2564	18.8713	9.38444	14.1568	21.4269	16.4437	26.0693	15.2161	14.2466	15.3039	19.0374	11.6492	19.5079	24.0371	11.2859	7.61085	12.831	21.3604	17.5021	13.4728	16.5792	11.4305	7.48302	17.6812	10.7923	14.3959	12.4852	15.5454	14.2136	16.7383	13.4306	19.4304	17.3777
ENSG00000007129	ENSG00000007129	CEACAM21	19:42055885-42093197	1.00444	6.43122	1.02324	0.26618	0.404214	0.391994	0.807602	0.965913	0.884903	1.62923	0.713631	3.99272	1.24247	1.5769	0.66994	0.631135	0.984714	0.473795	3.41315	0.869694	1.18327	9.24822	2.11621	1.09914	0.799152	3.87535	1.55948	0.790129	2.40349	2.77724	6.44051	1.28059	1.62804	2.1801	0.884972	1.42859	4.55874	2.82058
ENSG00000007168	ENSG00000007168	PAFAH1B1	17:2496503-2588909	19.3386	26.0295	30.3734	12.0405	24.5886	23.5973	22.6229	31.7591	38.2006	26.1424	38.3916	19.3857	17.32	34.3988	25.1091	35.0726	12.7753	18.6762	39.0118	28.4352	37.1758	28.9197	15.6145	26.8134	41.1298	27.7476	44.0619	15.1535	23.8176	28.2883	33.6811	28.828	32.9034	28.3886	30.0803	29.81	32.0682	27.663
ENSG00000007171	ENSG00000007171	NOS2	17:26083791-26127525	0.0911662	0.0216904	0.0390585	0.100456	0.0600931	0.0455726	0.025119	0.0340789	0.0644686	0.0482207	0.0454065	0.0511059	0.068968	0.0406498	0.184441	0.0523829	0.0640116	0.114784	0.043786	0.0499823	0.0298716	0.0432491	0.109629	0.0462268	0.0673951	0.0527601	0.0422077	0.0174687	0.0578275	0.0358385	0.123735	0.0930974	0.0884417	0.129883	0.0586611	0.0471808	0.0439379	0.0183347
ENSG00000007174	ENSG00000007174	DNAH9	17:11501747-11873065	0.206547	0.227732	0.0699689	0.185954	0.127822	3.1257	0.0960249	0.426628	0.16545	0.182311	1.85493	0.234105	0.130237	0.119275	0.113666	0.107226	0.142708	0.473124	0.537146	0.228823	0.264923	0.0665313	0.126179	0.11533	2.78025	0.0969068	0.201702	0.0519106	2.42805	0.11278	0.124934	0.175512	0.497203	0.0914074	0.437845	0.543154	0.720328	0.312536
ENSG00000007202	ENSG00000007202	KIAA0100	17:26941457-26972472	41.4666	17.3247	32.4531	47.3327	35.9722	53.9954	29.4697	29.1714	28.4749	29.8016	21.402	21.5107	36.0889	21.5565	40.0691	23.4919	13.2016	53.0701	28.9029	18.6532	34.0568	14.7781	13.9834	26.3064	41.6365	22.0367	24.0954	21.0412	23.8889	15.4009	22.9198	18.3005	18.0554	23.1616	44.5715	20.9025	23.7368	18.9743
ENSG00000007216	ENSG00000007216	SLC13A2	17:26800310-26824799	0.978339	0.142699	0.517345	0.162722	0.00610206	0.0277538	3.38783	0.872527	0.0747758	0.0292925	0.75148	9.20556	0.0373301	0.932147	0.661565	0.56439	0.019023	1.06624	0.582759	4.05099	0.698575	0.320314	0.099302	0.0143146	0.0815263	1.94806	0.150301	0.05277	2.59418	1.08801	3.66495	0.00478019	8.99888	0.153587	0.417857	3.59444	0.162179	0.571819
ENSG00000007237	ENSG00000007237	GAS7	17:9813925-10101868	3.30222	2.05646	1.37813	1.79895	1.7416	1.61102	2.71523	5.27585	3.08889	3.13459	0.781316	2.22053	2.4583	2.61358	4.06062	2.89008	1.30085	4.00714	5.51144	6.5222	4.67892	3.23251	1.89954	2.97906	6.7132	5.39746	6.09491	1.58132	1.69525	2.99267	2.48267	2.72861	7.50231	2.43179	9.06888	4.36678	4.20551	9.35438
ENSG00000007255	ENSG00000007255	TRAPPC6A	19:45666185-45681495	41.9944	17.8645	35.0164	69.866	33.2392	25.7179	17.7494	16.647	16.2747	28.8943	22.9778	40.726	41.7094	44.8169	18.5346	28.333	25.3736	35.5278	26.4053	18.733	15.1773	23.055	38.9462	28.9935	26.9971	24.5303	20.7298	25.4873	25.2849	21.7507	34.1655	23.5912	24.7593	24.8422	18.9301	20.3623	27.2613	19.7805
ENSG00000007264	ENSG00000007264	MATK	19:3777970-3802127	1.16391	6.93765	1.01837	0.4677	0.519946	0.560994	0.495294	0.538957	0.589143	2.03338	0.452169	2.2482	0.518357	4.26269	1.07014	0.27331	0.692785	0.48294	6.9648	0.991282	1.74864	6.37145	3.77123	0.733394	1.13732	3.01476	0.963886	0.224957	1.57036	1.53986	0.65785	0.75722	1.48014	0.956076	2.46694	1.17184	6.01711	1.17094
ENSG00000007306	ENSG00000007306	CEACAM7	19:42177234-42210895	0.0969144	0.601548	0.13592	0.230608	0.00576737	0.278587	0.30419	0.0360643	0.932933	0.0821389	0.485819	0.686737	0.126483	0.221477	0.196987	0.159346	0.142308	0.589486	0.022503	0.873572	0.282027	0.390987	0.147752	1.18176	0.348589	0.0783673	0.108064	0.10502	0.453259	0.430857	0.95698	4.46801	0.358516	3.23462	0.244456	0.155436	0.00442345	2.28054
ENSG00000007312	ENSG00000007312	CD79B	17:62006099-62009714	7.17046	20.895	4.22668	2.42189	1.54743	2.97608	4.10337	1.20979	1.0642	5.48095	0.943834	6.02241	1.04936	0.594405	1.04485	1.22764	3.58796	1.76918	0.921883	2.77543	4.74924	46.2415	20.6225	3.31853	10.1714	13.1076	4.5729	1.06051	6.31347	8.53044	0.664903	1.08407	8.54956	6.78254	3.85973	3.27045	1.15011	4.5456
ENSG00000007314	ENSG00000007314	SCN4A	17:62015913-62050278	0.229898	0.205948	0.22599	0.259004	0.0825821	0.396572	0.0299036	0.182767	0.150247	0.0928379	0.268036	0.0948212	0.078779	0.0924607	0.342687	0.0173476	0.0948609	0.181363	0.0564211	0.221365	0.140769	0.0646558	0.818886	0.24817	1.26069	0.0273543	0.237012	0.0228591	0.361962	0.243699	0.0555173	0.412919	0.3832	0.238694	0.754775	0.0684625	0.00917692	0.449511
ENSG00000007341	ENSG00000007341	ST7L	1:113066139-113163447	11.3936	8.62072	14.3612	18.2881	13.6571	10.6577	8.06495	9.97873	10.3883	6.91007	14.8525	11.3536	10.3159	11.1188	6.91795	10.5523	7.98121	10.2289	7.93967	12.0071	13.4439	9.05308	10.2607	14.74	14.1724	8.39233	11.8486	9.51314	11.9862	10.9729	11.6893	11.4802	8.1915	30.6542	8.24702	10.6601	8.09228	13.3399
ENSG00000007350	ENSG00000007350	TKTL1	X:153524023-153558700	0.0262885	0.0952652	0.0246118	0.00830782	0.0399121	0.0239323	0.00598582	0	0.0126074	0.0589888	0.0232967	0.0806143	0.00411595	0.0357478	0.0128765	0.00455404	0.0439517	0.0290738	0.0115252	0.0841911	0.089952	0.382318	0	0.0110841	0.0389577	0.118924	0.111017	0.0222484	0.0177932	0.195068	0.0390127	0.0787248	0.0059154	0.0865062	0.0956814	0.0363567	0.0236015	0.913357
ENSG00000007372	ENSG00000007372	PAX6	11:31806339-31839509	0.345258	0.832658	0.285762	0.0794606	0.496771	0.368833	1.54981	3.75618	0.512355	0.276624	1.07329	0.207194	0.358042	0.261657	0.398281	0.305971	0.325219	0.381044	1.61366	0.415203	0.424655	0.400568	0.081378	0.141429	0.548599	2.3736	0.310291	0.136689	0.218008	0.320105	0.22054	0.346577	0.608698	0.525162	0.334222	2.59213	1.79293	0.315232
ENSG00000007376	ENSG00000007376	RPUSD1	16:834973-838397	17.7116	6.06313	4.71522	14.35	13.71	7.82365	8.81123	4.60684	7.47357	9.14703	6.81907	14.1026	9.97822	6.27497	6.35969	9.84509	4.88071	8.3346	5.58908	3.96584	5.03169	6.13261	7.80618	4.86293	4.83956	7.14279	3.88521	5.74557	8.51081	6.3614	6.43196	4.89787	6.19088	5.62345	4.75826	7.6303	5.81412	4.69212
ENSG00000007384	ENSG00000007384	RHBDF1	16:108057-126354	53.2687	36.6572	10.3489	18.8192	23.6235	61.2777	34.9837	26.5234	16.4243	15.2978	19.5409	58.8144	41.5794	28.0493	38.0146	34.1745	10.8192	32.3924	18.7584	27.2613	25.2196	18.6183	32.6958	23.7269	36.1261	36.1077	20.2981	25.9805	29.6534	38.1063	38.9876	23.3767	36.931	12.0134	27.3114	50.219	18.7904	29.954
ENSG00000007392	ENSG00000007392	LUC7L	16:238967-279462	105	76.8529	40.7109	17.8152	40.6963	77.287	38.689	46.6704	36.4214	36.8978	42.4488	105.848	81.0916	40.3808	80.6136	48.9919	32.549	44.5324	55.914	43.4614	41.9678	39.4819	152.505	34.4889	47.0151	48.8911	44.0159	39.786	57.9384	53.7104	54.2424	37.4139	65.4333	27.5132	43.505	84.2454	40.255	40.6641
ENSG00000007402	ENSG00000007402	CACNA2D2	3:50400232-50541675	0.239059	5.37747	0.894274	9.81742	3.83665	4.33545	0.989829	2.60355	3.87086	0.26106	8.11637	1.49986	0.976301	0.735838	0.38694	2.76155	4.2245	1.23695	4.22068	4.45452	0.374173	2.12378	3.41227	3.63211	2.22549	0.535677	1.82269	0.617418	7.67406	1.22047	1.6604	1.59253	0.799718	4.02542	0.982384	2.06044	2.66476	3.30244
ENSG00000007516	ENSG00000007516	BAIAP3	16:1383601-1399439	7.14498	3.53226	0.318306	0.437493	15.3232	14.2119	1.77188	7.34428	2.9966	1.00224	2.48541	4.57917	1.1494	1.53501	1.5966	1.33621	0.580269	1.71615	1.66928	2.24697	2.8965	0.9019	1.21529	0.551319	6.62371	0.577169	2.04936	0.381549	0.925196	1.69677	2.31025	0.843264	1.80381	0.935304	1.69976	2.94961	0.585091	1.7504
ENSG00000007520	ENSG00000007520	TSR3	16:1399240-1401912	55.8652	13.8342	20.0306	68.1399	42.1356	19.0496	23.0998	17.8429	21.0149	33.6955	34.2911	43.7282	30.9301	23.6878	18.6312	29.6231	17.6716	28.6193	22.1788	15.4162	21.383	22.9541	28.7031	19.5709	23.6278	33.4424	18.1744	30.2534	39.6781	20.6595	22.3046	13.4937	21.6928	22.7835	23.0587	23.0553	24.4403	20.3972
ENSG00000007541	ENSG00000007541	PIGQ	16:616994-634136	35.1669	16.6439	13.805	48.8232	40.6551	29.828	26.8363	18.3367	24.016	16.2411	26.5269	39.4691	38.2257	13.7455	36.2357	30.4783	12.783	19.1127	20.5454	13.5315	9.91007	12.214	37.7475	28.4301	14.9994	19.2407	15.3223	13.5188	37.9756	15.1418	17.2435	21.267	24.4251	20.939	14.1285	28.0222	17.1069	14.9565
ENSG00000007545	ENSG00000007545	CRAMP1L	16:1662325-1727909	4.4512	9.26364	6.34503	5.15617	8.04252	19.0535	10.4837	10.8535	10.8059	4.27517	4.99117	10.2836	11.9651	4.57425	15.1264	6.81277	3.37388	5.32766	5.95836	7.90642	3.40557	3.71245	4.85862	7.46033	11.5025	4.28335	6.03275	2.4347	7.15924	8.16402	7.84269	8.76465	9.45319	5.42928	6.78264	7.08096	3.21862	6.04129
ENSG00000007866	ENSG00000007866	TEAD3	6:35441373-35464853	9.78471	7.69397	5.73682	4.83389	3.87306	13.4486	12.3843	9.45292	4.51489	5.4766	5.96978	10.0958	6.48651	6.75593	12.6079	8.40109	3.98831	11.9193	7.28138	9.07452	6.30204	6.2719	7.99999	6.78036	10.0857	7.01365	5.89343	5.17898	9.17316	9.18516	10.0759	12.5679	9.11249	6.02196	10.416	8.93427	5.72702	13.2671
ENSG00000007908	ENSG00000007908	SELE	1:169691780-169733846	3.01568	0.690234	0.611831	0.300455	0.222707	1.57775	1.54855	2.10651	1.54526	4.42036	0.283331	2.55917	2.23885	1.00031	1.08257	0.593561	0.217927	0.585647	0.81314	1.00161	8.86247	2.73498	0.762253	3.30383	8.31292	13.1026	5.9677	3.23585	1.39653	4.59197	4.15212	4.0065	3.69401	2.15984	4.08223	4.17379	1.49589	5.62453
ENSG00000007923	ENSG00000007923	DNAJC11	1:6694227-6761984	6.94894	7.15286	5.58985	18.5168	17.0819	10.8111	7.34247	9.60141	10.2554	5.08875	9.19438	7.03204	7.93906	7.72429	11.0665	7.41637	5.64767	6.92917	8.78317	9.45277	5.87408	6.47163	8.84135	11.6276	10.2014	6.04551	9.16406	4.02507	9.49324	6.31085	8.88204	15.0324	7.068	9.25257	8.11032	7.23795	6.88924	9.64367
ENSG00000007933	ENSG00000007933	FMO3	1:171060017-171086959	2.09283	2.39517	1.70469	0.801985	0.540917	0.390452	1.39503	4.92095	1.91408	1.70629	0.675939	1.12492	2.62033	0.925097	1.31694	0.581743	1.34239	1.69841	1.1985	0.974713	2.38715	5.32372	2.00248	3.51422	0.665994	1.29102	2.14844	1.28388	1.23546	1.20183	1.22303	1.4552	1.8576	2.27528	2.18358	2.04021	1.61853	1.34672
ENSG00000007944	ENSG00000007944	MYLIP	6:16129355-16148479	13.3802	19.8988	10.7485	20.4397	18.6936	11.6777	13.0276	28.1132	29.1829	8.65567	11.2907	10.3562	22.0761	16.5323	24.0944	18.3655	10.2077	21.6011	5.9373	18.3824	15.4019	13.7892	4.69959	20.188	12.6581	7.56171	14.4992	8.63159	10.5726	13.2915	21.042	17.5932	10.2584	22.1026	17.0882	12.3973	5.30802	14.7582
ENSG00000007952	ENSG00000007952	NOX1	X:100098312-100129334	0.130241	0.0442191	0.040131	0.00468944	0.0510959	0.129731	0.0679982	0.0601924	0.0471625	0.0202454	0.0182994	0.106317	0.0519321	0.056031	0.0242451	0.0794061	0.0433479	0.182553	0.113614	0.120431	0.0679923	0.0515382	0.0563748	0.0328299	0.0462049	0.0840768	0.22006	0.027092	0.0265507	0.0260727	0.229074	0.0863179	0.0331523	0.0805882	0.0286628	0.0360074	0.129611	0.0347404
ENSG00000007968	ENSG00000007968	E2F2	1:23832921-23857712	1.15621	1.29111	0.870362	3.27064	1.39885	2.24708	1.64318	0.199451	0.0963573	0.780806	0.594842	0.583345	0.517869	1.49965	1.22419	0.796288	0.67612	0.728856	0.431408	0.523728	0.217333	1.08479	0.316249	0.502249	0.0594494	0.785931	0.642643	0.395961	0.56566	0.547387	0.952909	1.58001	0.446719	0.110903	0.201248	0.179397	0.136276	0.292462
ENSG00000008018	ENSG00000008018	PSMB1	6:170844204-170862429	251.447	131.126	153.622	291.304	153.127	131.115	240.73	78.1837	65.9957	239.274	171.949	132.648	149.628	192.279	114.419	148.819	136.66	148.598	78.1938	83.0095	168.565	198.161	107.113	164.404	122.401	256.835	115.742	257.651	247.525	101.355	140.516	150.611	143.432	104.503	108.717	155.292	108.729	109.081
ENSG00000008056	ENSG00000008056	SYN1	X:47431302-47479252	0.143724	0.19898	0.0272965	0.0592293	0.122595	1.71836	0.0306922	0.0609597	1.34848	0.0591633	2.41547	0.0878204	0.0233637	0.0217414	0.0234908	0.0178272	0.0462712	0.0470619	0.570474	0.0955345	0.0395893	0.0183378	0.127777	0.0466748	0.109262	0.0389113	0.0801064	0.010651	2.00275	0.0331194	0.0586521	0.0431258	0.142845	0.020298	0.114957	0.162273	0.543393	0.0936904
ENSG00000008083	ENSG00000008083	JARID2	6:15246526-15522252	5.49792	7.91393	5.44137	3.76317	2.54463	4.4992	4.53143	4.87614	8.45411	3.74081	2.82938	3.14234	5.92626	5.50375	11.3179	3.81432	1.72778	3.39897	2.56921	4.87119	3.37017	4.91122	5.53514	4.41115	4.94459	3.31971	5.46144	2.69112	2.48987	3.85504	4.29548	5.15922	4.24664	3.24999	3.15155	2.99987	2.46108	3.90721
ENSG00000008086	ENSG00000008086	CDKL5	X:18443702-18671749	0.0983829	0.247977	0.311841	0.107738	0.682824	0.618902	0.931654	2.36223	0.409981	0.455147	0.102432	0.207558	0.294537	0.337327	0.210217	0.828997	0.530717	0.293687	0.545396	0.46886	0.672501	0.279744	0.0280551	0.527785	1.18454	0.35266	0.357226	0.0737995	0.0544508	0.454145	0.587496	0.575304	0.355019	0.834816	0.652217	0.359413	0.455443	0.569984
ENSG00000008118	ENSG00000008118	CAMK1G	1:209757061-209787283	0.131119	0.0539626	0.116039	0.13047	0.198274	0.0325186	0.0476835	0.069775	0.0698811	0.243753	0.0746337	0.0893602	0.0198998	0.142614	0.15418	0.0650167	1.91418	0.11465	0.0481379	0	0.0644677	0.165071	0.050719	0.0882772	0.0208526	0.173103	0.130794	0.0419558	0.0912464	0.0886868	0.0779892	0.0879151	0.0911742	0.321617	0.110836	0.0831489	0.0444471	0.00888434
ENSG00000008128	ENSG00000008128	CDK11A	1:1634168-1655766	24.5871	28.7054	8.11484	28.0485	19.5184	22.5376	15.1589	13.2482	23.9279	9.16541	7.63564	22.2848	10.4675	12.2164	17.4921	14.4822	7.41914	9.84266	13.2469	18.203	14.0082	22.6576	36.7925	24.3305	22.3857	18.4901	21.5635	8.37969	11.6265	14.5913	20.7178	22.0355	20.0425	15.9498	16.6069	21.6345	11.083	26.0753
ENSG00000008130	ENSG00000008130	NADK	1:1682670-1711896	18.4246	21.9824	14.7574	47.9188	44.142	24.8714	17.3248	16.9998	31.3857	20.4512	25.6299	20.3732	23.8806	19.3425	20.9762	17.5998	7.78284	18.4292	17.2897	18.0561	10.8002	22.9804	16.5818	31.4011	20.5313	17.0299	22.8656	9.50017	34.3162	14.0501	25.1035	31.9004	18.4953	16.7103	22.4248	13.5441	13.1003	24.2805
ENSG00000008196	ENSG00000008196	TFAP2B	6:50786435-50815326	2.33081	8.08748	12.1498	0.0160036	0.0213705	8.71855	23.957	8.82826	38.5584	1.62675	0.0252982	24.9431	18.6958	0.186144	25.206	0.020155	0.00223702	0.00254464	41.8435	44.6327	3.68907	6.20408	13.5582	0.27613	23.2605	5.88775	17.4496	1.02885	0.0710798	18.714	7.47379	47.9419	24.4279	0.0728663	0.645574	20.2057	36.5496	42.6199
ENSG00000008197	ENSG00000008197	TFAP2D	6:50681540-50740701	0	0	0.0206875	0	0	0	0	0	0	0	0	0	0	0	0	0	0	0	0	0	0	0	0	0	0	0	0	0	0	0.00672095	0	0	0	0	0	0	0	0
ENSG00000008226	ENSG00000008226	DLEC1	3:38080695-38165516	0.0285215	0.523962	0.117852	0.0496112	0.0916383	0.199607	0.101874	2.18189	0.414705	0.149321	0.0667426	0.329095	0.373229	0.219264	0.461986	0.414386	0.693975	0.144732	0.212228	0.565709	0.126179	0.347847	0.616274	0.207917	0.507734	0.246738	0.578024	0.0487187	0.175892	0.314772	0.584118	0.36268	0.796439	1.59296	0.284736	0.197845	0.098638	0.399221
ENSG00000008256	ENSG00000008256	CYTH3	7:6201406-6312275	11.5095	3.37822	3.02838	3.18176	18.0075	8.52157	5.96286	7.19011	4.44381	6.06141	1.2695	2.98312	3.57452	3.44946	7.57048	3.31869	4.28132	8.36348	6.91384	7.65982	9.0668	10.2475	2.835	5.03546	14.6386	4.61622	5.24055	1.68316	3.1676	3.50677	7.43841	3.73649	7.79341	8.41396	11.4336	10.4517	7.17856	10.2965
ENSG00000008277	ENSG00000008277	ADAM22	7:87563457-87832204	1.67554	1.05089	1.69043	0.627084	2.79247	1.72656	0.976805	3.49339	1.75978	0.742984	1.78031	0.794883	1.08309	0.958991	0.567081	0.520108	1.65093	2.4381	5.19359	1.45262	3.90017	1.78268	0.527029	1.99962	1.73814	0.644991	3.10738	0.497788	0.422998	2.20452	0.768831	0.533616	2.69805	4.06915	4.17249	3.18811	3.55653	1.52776
ENSG00000008282	ENSG00000008282	SYPL1	7:105730948-105753022	46.3748	40.3987	43.6508	41.0269	60.7863	53.1521	58.4258	84.3675	34.9032	84.5763	29.2658	62.3765	133.454	136.91	50.2325	119.608	21.1613	77.6658	34.8073	84.5235	95.1227	41.1541	11.7615	104.419	80.8686	41.6216	74.2005	56.0337	28.3327	71.7724	128.691	84.7833	83.4471	52.9496	63.4572	82.8764	42.4108	91.2899
ENSG00000008283	ENSG00000008283	CYB561	17:61509664-61523739	50.3786	23.2602	38.2632	77.1083	95.3321	28.6672	67.2553	35.6139	27.6767	55.8956	107.06	103.662	74.6915	28.109	43.8358	46.7574	43.2992	79.8509	45.5151	33.3026	52.1499	26.3651	31.5851	47.9663	24.6838	40.5023	28.0088	43.7681	111.413	49.5988	NA	75.2817	23.8703	58.8656	51.8491	26.8626	34.4653	36.5108
ENSG00000008294	ENSG00000008294	SPAG9	17:49039534-49198226	23.8822	17.0215	16.7047	4.81415	25.3976	15.7856	34.4452	29.4315	20.946	30.4829	14.4335	18.8485	26.0535	26.3384	27.2558	19.1647	16.0682	22.086	29.0639	25.9223	43.246	16.4372	6.6854	24.5576	26.722	25.8566	27.8227	15.8447	6.9704	28.639	30.4974	23.3044	26.4354	30.7439	35.2547	20.8661	23.0001	27.5478
ENSG00000008300	ENSG00000008300	CELSR3	3:48673901-48700348	1.15135	1.70145	0.185819	5.20064	1.57646	0.655552	1.66922	0.858911	12.4958	0.559081	4.77522	1.56823	3.01533	0.681688	3.69104	0.87445	2.81242	2.35807	6.49306	0.875869	0.463076	0.467145	0.947384	5.20225	0.217679	1.67128	1.76226	0.599859	5.32323	0.512171	0.759388	2.10903	0.592165	3.36439	1.37144	0.406243	3.54168	0.819753
ENSG00000008311	ENSG00000008311	AASS	7:121715700-121784334	3.65953	4.34793	1.75541	0.753294	2.92267	7.22496	2.73676	8.23714	3.23396	3.54317	1.51372	2.35555	5.18047	3.56331	4.77364	5.49417	1.07005	3.84645	6.27312	9.63238	7.56136	4.15904	2.00982	7.84324	21.1835	3.77615	7.78734	0.997612	0.479987	3.25216	5.96844	3.15581	8.33023	4.33966	9.84716	6.72542	3.9299	8.64713
ENSG00000008323	ENSG00000008323	PLEKHG6	12:6419601-6437672	3.13592	1.16846	0.172144	2.13896	3.40329	5.83617	1.97629	6.83806	7.72619	2.74911	2.00432	2.60231	2.63576	1.63033	6.05835	3.15301	0.722411	3.9059	0.17071	2.29064	1.76892	0.634047	1.14427	1.20956	3.97388	0.584391	2.7016	2.22942	3.08152	2.42638	2.63363	4.82824	2.89811	1.60166	4.228	2.93474	0.310827	2.76823
ENSG00000008324	ENSG00000008324	SS18L2	3:42623331-42636606	31.6529	46.3826	22.6205	33.3251	21.8746	21.6805	19.5184	21.1686	22.855	26.886	36.6968	39.3793	17.8795	24.3427	12.7099	26.6434	12.4375	21.2676	24.8874	21.8398	22.641	37.9167	22.4863	23.5517	17.2336	23.5409	28.0611	32.6923	45.5246	31.0905	23.6571	22.4491	25.2112	15.4597	16.0043	26.5644	28.7679	28.2223
ENSG00000008382	ENSG00000008382	MPND	19:4343523-4360083	8.9847	5.19686	3.68661	12.483	17.7234	6.3185	8.18706	3.80366	6.33818	4.40762	6.91171	5.10179	5.61185	3.68086	3.81698	5.21618	3.09662	9.14347	3.56922	5.62173	2.09446	5.27054	13.8697	5.17546	3.96646	5.88382	5.03555	2.89836	7.84531	3.1768	3.60234	3.16316	4.90441	3.09933	6.96205	6.95459	3.32465	4.8054
ENSG00000008394	ENSG00000008394	MGST1	12:16500075-16762193	256.878	134.86	8.47025	128.449	277.966	9.45411	129.846	37.8188	39.4752	318.062	142.067	218.593	253.712	336.155	152.924	240.879	80.5827	171.248	19.3543	106.666	253.748	93.6231	7.52517	232.279	131	85.0068	133.519	259.601	104.203	308.117	238.79	340.767	112.036	102.31	175.844	95.4095	12.1238	139.401
ENSG00000008405	ENSG00000008405	CRY1	12:107385141-107487607	10.2724	8.06364	5.20279	4.16676	12.239	5.31228	11.806	9.1705	8.21794	9.25478	7.42802	6.9369	17.1933	10.8391	14.5657	15.4614	7.55283	7.60926	14.799	8.3919	16.3924	7.31973	1.32572	12.2161	12.5164	15.4771	21.0262	8.51224	4.05468	8.36154	13.4407	15.8981	14.7484	12.8819	7.45265	19.5234	11.9064	18.0896
ENSG00000008438	ENSG00000008438	PGLYRP1	19:46522410-46526323	0.0240017	0.0217437	0.0163319	0.0490384	0.0413401	0.261944	0.121286	0.0920514	0.0299274	0	0.017065	0.0193706	0.0317907	0.0690318	0.178587	0.0348013	0.17904	0.0614028	0.0779722	0.179624	0	0.0152064	0.0268275	0.0797576	0.1483	0.0715406	0.111766	0	0.0435754	0.0607344	0.0931374	0.0350132	0.0685881	0.0773227	0.140671	0.112954	0.0488879	0.0323671
ENSG00000008441	ENSG00000008441	NFIX	19:13106421-13209610	1.2179	4.18713	2.02441	7.53534	5.08133	1.22817	17.8108	12.0893	19.2848	6.22671	52.461	2.67895	1.89169	3.21639	6.17994	35.5579	0.759104	5.30162	3.31684	12.1242	3.58619	3.96989	2.31702	7.77582	13.834	6.36515	9.94017	1.54182	58.0319	3.51404	6.53111	4.80503	9.73778	5.3741	15.3769	9.71782	3.82219	11.966
ENSG00000008513	ENSG00000008513	ST3GAL1	8:134467090-134584183	9.88329	9.61622	70.9836	23.5159	121.655	31.6038	26.0548	13.2758	16.1896	20.6195	17.9207	12.0555	14.5265	8.03674	23.2981	14.4142	27.7794	10.5262	35.3796	6.58774	14.0453	9.30372	59.808	18.8696	21.2023	10.5118	10.1535	18.4085	13.6825	7.01504	12.7746	9.02457	10.2407	25.7745	7.22247	5.48669	27.4118	7.10817
ENSG00000008516	ENSG00000008516	MMP25	16:3096681-3110727	1.25516	1.19659	0.856615	0.267255	3.67212	3.50471	0.774302	1.3537	0.677004	0.516273	1.14995	3.75292	0.457092	0.52847	1.43524	0.528268	0.719051	0.568484	0.901444	1.35328	0.936561	1.08248	3.12682	0.454531	0.751534	0.763256	1.58588	0.156226	1.08753	1.58826	0.458248	1.05311	1.21974	1.08342	1.14343	0.726598	1.05459	0.626159
ENSG00000008517	ENSG00000008517	IL32	16:3115297-3131908	43.8112	127.294	20.8354	13.8698	22.3008	5.88943	20.2186	12.9896	13.9582	32.3121	9.75163	59.7781	23.8264	19.1879	32.279	35.2958	30.0109	27.914	12.0415	14.7049	31.9048	145.482	87.9288	15.3204	13.6091	84.1699	26.2029	12.0508	32.9555	69.4977	21.0346	29.0147	26.6387	25.2724	45.9599	45.6122	23.0438	25.6129
ENSG00000008710	ENSG00000008710	PKD1	16:2138710-2185899	7.40612	15.824	8.07069	10.4463	9.77449	33.335	34.5889	21.4387	50.2654	7.64011	23.349	27.7508	9.75382	9.92083	41.5056	14.0259	5.87573	13.5822	33.7912	13.525	3.66987	3.79881	10.6084	17.6052	22.7728	11.8723	13.0002	3.12459	25.8455	11.8817	18.9818	27.2659	25.7275	9.32616	27.3402	19.3547	14.1928	15.6283
ENSG00000008735	ENSG00000008735	MAPK8IP2	22:51039113-51052409	0.271582	1.62824	3.01405	34.668	11.479	3.89699	4.46321	2.12017	24.0944	6.12064	37.9032	2.25728	7.22558	2.71307	0.691092	2.88916	7.37222	16.9185	20.9859	1.14355	0.143645	0.951522	5.33141	11.3929	0.600379	3.0708	3.44515	4.62719	40.1465	0.669669	5.45644	9.89143	3.35664	16.4349	9.85401	2.41752	17.2588	1.20741
ENSG00000008838	ENSG00000008838	MED24	17:38175349-38217468	31.5431	23.5199	19.7479	37.7769	24.9743	26.3336	30.4854	21.6653	24.3726	14.6021	12.7407	31.03	21.8849	14.7952	42.2622	15.2942	14.453	27.2231	23.1196	14.5951	11.345	12.6836	66.7811	32.9991	20.3095	18.9912	19.4673	16.0036	21.2544	17.1319	18.5015	11.2713	21.4722	15.8541	24.1173	23.7427	13.5729	13.6001
ENSG00000008853	ENSG00000008853	RHOBTB2	8:22844929-22877712	1.7435	2.45635	1.12596	6.87041	1.39038	2.2257	1.61034	3.3666	4.93297	1.72601	2.60054	2.87803	2.73287	1.82628	2.33231	3.48305	0.811455	2.9654	2.25088	2.86567	1.95084	3.4299	1.22604	4.4142	4.36775	2.7277	3.1592	0.916747	3.85872	3.48336	2.448	3.20651	3.33033	1.14605	4.27349	2.39631	2.07858	1.89909
ENSG00000008869	ENSG00000008869	HEATR5B	2:37195525-37311485	7.81149	9.67615	14.7493	3.54083	10.3307	12.7404	10.102	12.4017	15.5262	12.2379	17.5566	8.06847	10.0045	11.4686	12.0057	17.5692	6.06527	10.2181	11.0161	12.2548	14.1861	8.95849	7.18657	18.6873	15.1345	8.0379	14.8932	7.64195	7.76569	12.2906	9.79037	8.7782	10.1665	16.4177	11.5363	8.27971	10.0341	10.1238
ENSG00000008952	ENSG00000008952	SEC62	3:169684422-169716161	51.4438	46.0519	35.0895	27.7026	47.6109	26.7385	54.8554	53.6935	63.021	42.8524	85.1262	44.1261	38.6133	41.4236	27.5704	72.0989	19.748	50.6452	50.5603	46.3029	81.3642	71.2208	78.874	61.1232	53.9794	42.4236	58.1791	37.5608	40.2578	62.3299	37.1068	38.1114	43.7742	41.9224	48.8265	32.9186	52.2032	69.0226
ENSG00000008988	ENSG00000008988	RPS20	8:56979853-56987069	1603.03	878.41	2855.27	956.032	1024.25	745.232	2141.95	790.529	669.798	2397.92	565.19	1026.53	1944.73	1637.26	441.212	791.832	1164.88	1633.42	735.457	1082.02	1023.53	1893.36	2592.42	614.572	1224.91	2493.13	1200.32	2158.09	1002.73	806.908	772.927	611.673	1408.43	736.129	1104.91	1539.39	998.708	1449.87
ENSG00000009307	ENSG00000009307	CSDE1	1:115259533-115301297	98.8217	106.656	139.583	75.9453	193.192	85.7302	159.237	146.198	134.526	139.299	152.851	117.94	143.042	188.876	88.4285	154.965	106.058	152.136	173.908	157.769	187.235	211.159	37.3801	182.778	201.668	131.474	191.064	104.845	77.7406	136.889	119.398	192.13	126.221	201.419	142.946	134.581	205.141	172.639
ENSG00000009335	ENSG00000009335	UBE3C	7:156931606-157062066	12.8283	9.72933	7.92746	15.934	19.1937	19.6552	14.3499	16.3394	13.8728	14.1239	14.0101	9.80674	14.9682	17.2951	14.9895	20.2437	9.74655	16.848	15.9756	16.1457	20.2616	10.9209	4.27377	21.5068	23.0648	10.8589	13.6302	11.352	9.75996	11.6537	17.4977	27.3929	13.4823	21.0822	17.0546	12.8392	13.4712	15.2296
ENSG00000009413	ENSG00000009413	REV3L	6:111620233-111804918	6.73287	7.09551	5.54798	1.77221	5.00949	5.15023	8.15379	5.18821	5.07443	7.25048	7.93277	4.50782	6.42537	7.00523	4.76818	6.22223	3.26877	3.88806	5.31345	6.13658	8.48668	4.82545	2.39983	7.39791	8.8704	6.49156	8.01099	3.62678	4.30519	6.82786	6.11229	7.43452	7.89985	5.86008	6.53773	6.83087	4.691	6.87281
ENSG00000009694	ENSG00000009694	TENM1	X:123509752-124097666	0.12705	0.365547	0.056308	0.0206664	0.112002	0.417397	0.0715008	0.787978	0.0472617	0.104218	0.0567049	0.0666036	0.0862483	0.180067	0.105598	0.0765599	0.0531826	0.0699419	0.727711	0.37883	0.598001	0.209857	0.0538541	0.0760793	1.81392	0.31946	0.227654	0.00459252	0.0292803	0.232778	0.0760809	0.0725781	0.174438	0.118731	0.262809	0.08405	0.239979	0.38526
ENSG00000009709	ENSG00000009709	PAX7	1:18957499-19075360	0.132362	0	0	0	0	0.16641	0.156548	0.0473981	0.0318225	0	0	0.00417092	0.00175718	0.0019085	0.0413311	0.003828	0.00206037	0.0411522	0	0.0307148	0.00169137	0.091333	0	0	0.238618	0.551005	0	0	0	0	0.0502597	0.002174	0.00508422	0.00582802	0.00205399	0.037725	0	0.106632
ENSG00000009724	ENSG00000009724	MASP2	1:11086579-11107290	0.334988	1.72898	1.3516	0.127133	2.03358	2.08778	0.61255	1.42562	2.11493	0.833847	1.30585	0.548869	1.75922	0.753261	1.04487	1.24128	0.826818	0.743027	3.19693	2.54586	0.745319	0.862525	0.167236	1.56469	2.42084	0.613451	1.57685	0.294608	0.456766	0.99791	1.04143	1.27696	1.30641	1.73537	1.14967	0.989316	1.75262	1.68952
ENSG00000009765	ENSG00000009765	IYD	6:150690027-150727105	0.283606	0.165826	0.141202	0.0132215	1.17865	0.621054	0.312477	0.132414	0.14057	0.886115	0.0959699	0.842577	0.215939	0.261791	0.219641	0.16648	0.1004	0.287622	1.28759	0.25089	0.358424	0.0600676	0.133636	0.102545	0.225195	0.082194	0.117492	1.36173	0.0796222	3.17066	0.748941	1.74609	0.169195	0.0932716	0.353703	0.156186	0.386067	0.175624
ENSG00000009780	ENSG00000009780	FAM76A	1:28052489-28089633	4.51003	5.96265	4.63776	3.99244	5.52379	4.86575	3.57257	6.38649	6.21371	4.87671	7.86844	3.51877	5.50641	5.12818	4.76005	5.93622	3.88535	5.6934	5.68512	6.02069	6.36569	4.9876	2.6512	7.8671	5.94807	4.84148	7.59702	4.91042	6.37299	5.10766	6.62582	6.5505	5.91808	6.65615	7.44565	6.35189	5.69101	6.24663
ENSG00000009790	ENSG00000009790	TRAF3IP3	1:209929376-209955668	11.2546	70.1039	11.5343	4.97327	6.09925	4.74722	9.4353	7.22393	9.14414	14.338	5.46823	17.4744	7.52509	4.36707	8.37943	6.02271	9.13894	6.209	4.23155	7.63574	14.8936	65.0515	52.2267	12.2879	13.1591	21.3668	19.2364	6.59455	10.783	28.1403	4.28611	12.3494	16.9132	21.44	12.8552	14.1592	5.02504	7.20286
ENSG00000009830	ENSG00000009830	POMT2	14:77741298-77787227	23.2405	8.08691	8.36386	10.4066	7.5401	9.5308	10.5683	9.6589	8.89371	6.39253	16.82	10.8322	18.172	13.9145	9.43449	11.073	2.70581	11.0175	10.5925	8.65819	8.7168	4.20459	22.3075	9.54231	6.77805	9.03394	7.78982	6.19056	22.5708	9.67446	18.9268	11.9308	8.32337	4.11605	10.6095	10.5003	6.98005	5.2612
ENSG00000009844	ENSG00000009844	VTA1	6:142468366-142545826	18.3604	15.2156	23.0782	12.6273	22.407	13.2497	37.7628	17.3349	9.88849	25.6673	19.7275	12.247	19.4749	19.549	18.1997	23.1061	21.199	10.9167	13.1857	13.1221	27.7208	23.2732	2.61836	21.3312	14.7165	19.4897	14.9143	22.5698	10.3782	17.383	16.1899	19.4086	11.8664	18.2324	11.4165	13.2754	15.0781	14.3436
ENSG00000009950	ENSG00000009950	MLXIPL	7:73007523-73038873	0.611208	1.5493	0.333514	0.0683172	1.78282	5.55008	0.196887	1.14615	1.85428	1.20055	0.846876	1.53827	9.13066	1.95664	0.760615	1.44049	0.646858	2.75062	0.294459	1.88082	0.257955	0.393403	1.70177	1.79646	12.3068	0.12226	1.67532	1.28193	3.20205	1.00964	4.02923	0.940328	1.44029	0.584113	7.89185	2.17357	0.154237	5.38731
ENSG00000009954	ENSG00000009954	BAZ1B	7:72854727-72936608	12.3394	13.5177	10.6248	7.73138	13.0914	16.2609	11.97	12.6664	15.7428	10.994	6.82128	8.56101	9.82518	14.3861	12.1761	11.6778	6.55559	10.748	12.0438	10.5294	13.2415	14.3932	6.02175	15.3828	15.0294	7.8183	14.5358	4.50083	4.76258	10.3862	14.3103	14.7337	10.1164	12.6757	10.9229	9.60244	10.3964	11.4798
ENSG00000010017	ENSG00000010017	RANBP9	6:13621729-13711796	27.5886	22.1979	21.2293	13.0368	18.9244	42.2061	24.6849	16.1385	18.7707	17.3809	16.4742	14.0098	14.9243	23.7882	25.7705	16.4024	14.9007	31.0052	12.2622	17.2096	26.9043	22.2835	11.7734	29.6014	21.4128	16.6467	18.7875	17.4245	11.5634	20.0317	24.1816	23.696	13.8154	26.7645	25.8864	12.4108	11.8802	17.2518
ENSG00000010030	ENSG00000010030	ETV7	6:36322418-36356164	1.70228	8.61624	1.5606	5.43243	1.19097	0.0669546	3.48619	1.0123	3.31428	3.24587	2.39391	6.03094	1.66489	1.53953	1.05962	1.98417	1.12939	0.994503	0.568538	0.715545	0.789459	13.9842	3.11698	1.05895	0.404221	5.95192	2.10148	1.35396	2.95386	3.67406	3.79025	3.91598	1.84639	1.21005	1.36695	1.7378	0.863834	1.3918
ENSG00000010072	ENSG00000010072	SPRTN	1:231472849-231490769	6.82039	5.96847	4.30499	2.93762	7.02373	6.387	6.67175	7.97471	5.27581	11.5521	3.85808	5.31622	4.34543	5.25639	7.12585	8.58226	5.03585	2.37242	5.3111	4.46435	6.97598	6.85841	1.17867	5.85369	5.84998	4.30725	7.06706	7.83051	1.8432	6.25364	5.26337	7.13573	4.93308	5.64055	3.38975	5.15915	5.61027	4.36339
ENSG00000010165	ENSG00000010165	METTL13	1:171750787-171783163	16.6688	8.80001	9.30309	22.5097	12.6281	17.1702	12.142	22.2972	13.3731	9.93904	9.88483	19.4643	9.77755	10.2814	18.9937	22.7274	9.36555	13.6502	8.98648	11.2316	13.3086	12.1559	8.86837	10.4787	13.5138	9.70653	13.1558	11.6165	13.8539	15.9272	13.0019	20.7028	11.9655	12.6738	10.4928	14.6648	9.47587	11.6845
ENSG00000010219	ENSG00000010219	DYRK4	12:4671369-4723325	47.0347	18.4571	35.6828	16.4084	14.1518	21.4072	19.9054	19.0218	20.242	27.8258	17.6635	19.3575	18.9149	21.227	20.2326	17.1625	11.7126	32.3231	24.1736	21.7119	28.1248	25.2934	26.938	12.8997	16.6213	31.2268	26.8639	26.3217	31.4452	19.4505	24.8303	26.8677	35.1436	14.5569	27.0036	50.9307	29.6209	27.6161
ENSG00000010244	ENSG00000010244	ZNF207	17:30677135-30708905	75.0377	94.7026	163.847	46.34	91.2176	63.7211	91.3688	81.8302	76.5259	109.336	72.0696	58.0621	118.511	90.4115	88.4749	92.3887	56.1783	94.3289	71.4403	66.92	104.455	94.3394	40.9939	80.4583	68.6565	72.2947	86.593	95.4218	49.2677	81.0731	79.6959	71.3764	76.6176	86.6508	77.4714	74.8868	78.7278	65.4956
ENSG00000010256	ENSG00000010256	UQCRC1	3:48636434-48648409	68.6366	61.1115	49.3353	185.886	72.9721	59.5625	35.6213	56.691	51.2626	54.9871	105.135	64.4714	69.4932	72.9707	37.0257	67.3976	73.3177	55.5513	62.3339	52.6119	40.857	65.6381	86.2171	71.0689	51.3457	76.4116	60.7062	83.5283	122.666	43.6359	62.8718	100.664	46.8697	66.5463	46.6668	62.9267	69.2659	55.4089
ENSG00000010270	ENSG00000010270	STARD3NL	7:38217823-38270272	26.0287	28.325	16.1881	34.9615	25.3031	23.6717	26.7174	20.1212	19.605	28.8963	23.3604	24.0611	23.5187	24.4648	13.9388	17.1391	20.4941	24.4665	18.9904	15.12	35.3807	30.0806	3.44514	19.0376	22.0242	26.6322	27.2293	18.6315	22.9563	20.6187	18.7892	27.1489	16.7841	39.6107	20.1666	24.6233	25.2906	20.5386
ENSG00000010278	ENSG00000010278	CD9	12:6308880-6347425	390.13	133.276	548.022	688.821	718.072	413.522	388.555	299.986	321.253	544.848	421.222	389.637	353.81	1122.58	233.247	360.497	110.57	385.464	381.122	431.84	567.301	277.716	187.664	469.243	524.804	507.93	558.228	758.515	570.043	349.168	889.088	394.735	423.344	303.83	389.001	793.494	447.841	597.434
ENSG00000010282	ENSG00000010282	HHATL	3:42734154-42744319	0.0250159	0.0193633	0.0302369	0.0309963	0.0338034	0.111206	0.310811	0.183733	0.118295	0.066958	0.0295114	0.150279	0.210331	0.0556375	0.0772286	1.95889e-44	0.131259	0.124588	0	0	0.168289	0.136439	0.110788	0.176327	0.160625	0.318769	0.145775	0.10068	0.0521148	0.0642731	0.263358	0.0613024	0.0669906	0	0.0850108	0.061771	0.0121619	0.070085
ENSG00000010292	ENSG00000010292	NCAPD2	12:6602521-6641121	4.88857	5.48798	6.16847	6.56457	10.3722	9.69108	8.31437	7.88652	7.16176	4.99952	6.4461	7.17537	6.98563	14.9447	17.3765	6.4918	2.03322	8.09739	6.32864	7.8505	3.69421	6.51246	3.76865	5.38394	4.14766	5.30017	7.17279	5.37287	6.16844	8.60116	11.9631	13.6527	7.43618	2.38655	5.58343	5.86757	3.6953	6.64714
ENSG00000010295	ENSG00000010295	IFFO1	12:6647540-6665239	13.4359	13.2667	4.5836	4.25711	4.78481	3.79452	6.83036	10.4056	8.30731	8.80876	3.3451	16.2385	7.03027	8.44666	13.755	6.64703	4.71185	9.37222	9.86513	5.91747	8.84005	12.2496	18.2742	6.35801	7.82206	17.1433	9.45531	5.31853	9.49068	8.88048	10.1412	7.48082	17.5559	6.49372	17.4799	12.6149	8.26183	8.30578
ENSG00000010310	ENSG00000010310	GIPR	19:46171501-46186982	0.751818	11.8879	3.47386	4.72085	3.50421	1.2587	2.77545	9.22492	23.1572	1.0697	15.7561	4.64366	5.76143	3.74238	11.0956	5.96194	2.3941	1.5416	5.34027	6.84429	0.829035	2.86083	7.55319	2.98996	1.79388	2.39399	5.52503	1.74285	15.7389	2.09067	5.38347	3.58216	8.77872	2.70416	1.66452	3.02725	4.4111	5.95381
ENSG00000010318	ENSG00000010318	PHF7	3:52444672-52457657	1.83002	4.55517	2.87442	7.07626	4.53427	6.09125	2.81115	4.85487	5.88809	3.61983	10.2307	3.27839	7.42199	2.55371	3.93669	4.32061	4.20226	2.03921	3.66209	4.17407	2.6402	2.86114	4.0703	8.09163	6.50728	2.99279	5.7264	5.93527	10.5344	4.04331	3.39087	2.87953	4.50306	6.22617	2.55842	2.7592	3.63183	3.05827
ENSG00000010319	ENSG00000010319	SEMA3G	3:52467068-52479101	2.33178	2.91025	1.04753	2.32886	2.84241	2.51561	0.474991	3.30635	2.05909	2.68065	2.79537	1.73795	3.15772	1.24928	2.19607	1.08953	0.889143	2.2868	1.24601	6.45377	0.716452	1.07083	2.45012	1.55736	8.08115	0.786278	3.16533	1.21889	3.0467	1.46678	0.878375	2.2293	1.88065	1.73824	4.86319	0.625399	0.407178	9.18797
ENSG00000010322	ENSG00000010322	NISCH	3:52489133-52527087	9.43117	29.1307	13.8814	39.9643	20.0128	25.6464	21.3534	36.3273	40.7749	12.6026	18.9871	27.6311	18.6881	21.8751	26.9177	23.135	10.9648	11.9223	29.133	40.9972	8.4317	15.1326	27.2647	36.9875	24.4941	14.2259	24.554	6.9573	30.1084	19.3963	30.2797	25.9568	32.7365	26.7481	28.3083	23.7736	15.3702	38.4994
ENSG00000010327	ENSG00000010327	STAB1	3:52529353-52558511	43.326	14.039	14.3382	18.9245	9.28218	14.8243	15.2196	14.6787	23.9342	24.1702	20.0546	39.5488	12.0866	22.2063	25.8953	11.8447	7.14883	21.6847	7.98037	11.1356	12.1339	15.3139	86.2213	16.5456	20.8681	52.9088	20.6079	9.0246	56.7922	12.384	29.424	20.4603	29.7203	7.24509	38.2153	26.2548	10.9392	30.1497
ENSG00000010361	ENSG00000010361	FUZ	19:50310125-50320633	13.982	8.17878	7.09857	19.2092	52.0896	16.7014	16.0401	17.6715	15.9743	6.63753	14.094	8.4167	14.4148	8.90873	11.3546	9.5653	7.25195	8.0808	11.2116	8.83126	5.50138	7.17016	17.8468	11.3978	10.3712	8.162	10.8163	7.17218	14.7426	6.55125	9.90031	4.18821	8.98578	12.2512	7.04443	11.9036	10.0678	8.33889
ENSG00000010379	ENSG00000010379	SLC6A13	12:329788-372039	0.170916	0.156613	0.0240301	0	0.282272	0.155414	0.437695	0.0682661	0.154683	0.481094	0.206461	0.231424	0.0985848	0.0935769	0.144939	0.0492109	0.0927558	0.147688	0.36441	0.0178557	0.07529	0.10282	0.19823	0.0562156	0.108555	0.211721	0.222316	0.0574316	0.24283	0.142246	0.200045	0.26992	0.241589	0.0466802	0.101874	0.0418205	0.328093	0.0972585
ENSG00000010404	ENSG00000010404	IDS	X:148558520-148615470	16.6228	31.6786	25.1838	11.9986	38.3018	26.7199	31.0464	41.979	46.2229	17.8378	21.3988	26.6319	22.1391	12.9375	39.3746	22.368	14.9672	20.8042	76.6229	35.0798	22.7451	19.1752	31.4297	25.5446	37.4845	23.0118	34.6569	15.5985	17.4962	26.6396	17.4492	26.5867	27.5345	31.1589	29.4567	22.6494	31.5347	30.4513
ENSG00000010438	ENSG00000010438	PRSS3	9:33750514-33799230	0.0727466	0.045993	0	0.365273	0.0147695	0	0.0574892	0.112806	0.0199456	0.0949599	0	0.0182019	0.0461262	0.24497	0.077631	0.043765	0.0396979	0.35395	0.0220204	0.121025	0.0594626	0.0308942	0	0.196612	0.0499936	0.0666598	0.0692188	0.0717119	0.234642	0.0392557	0.015709	0.0180593	0.0337677	0.0152297	0.457257	0.0184965	0.0156114	0.033341
ENSG00000010539	ENSG00000010539	ZNF200	16:3272324-3286221	6.74108	4.79551	4.31054	3.09595	4.66416	5.2076	6.90842	5.68053	4.66187	4.38	4.42778	4.96275	5.70263	3.32947	6.86721	5.0244	2.19795	4.61475	4.66389	7.35707	6.3144	6.31583	2.77016	4.2501	5.23708	4.70627	5.58329	3.13186	3.27784	6.50026	3.20675	5.38697	5.67091	4.3838	4.61314	5.54322	4.64542	7.17054
ENSG00000010610	ENSG00000010610	CD4	12:6896023-6929974	7.83478	16.1874	6.65136	19.8726	9.90373	5.26681	8.0153	10.4326	19.0615	17.225	11.1341	12.5234	12.2288	12.0163	11.1789	8.29554	5.60431	7.49554	3.77102	5.94479	13.1768	35.9333	9.80095	14.0727	8.17508	23.5902	17.6552	7.2429	21.7596	20.9365	9.88301	11.6022	14.9718	11.1225	16.7643	10.5569	5.63495	9.24279
ENSG00000010626	ENSG00000010626	LRRC23	12:6982732-7023407	5.24393	2.35552	2.56927	5.92555	16.7524	7.01043	2.88713	7.22492	4.00884	6.70441	10.1758	5.328	8.5707	8.99627	6.3232	4.58438	1.92541	10.0255	6.59931	4.96482	4.83662	2.77289	2.52917	2.63741	6.05049	3.36909	7.43869	8.85572	11.9669	5.00834	9.66844	4.41917	6.84811	2.97411	5.93164	7.23566	6.9447	4.78159
ENSG00000010671	ENSG00000010671	BTK	X:100604434-100641183	6.23507	11.7112	6.08582	3.57307	5.00015	12.5126	5.61318	5.23468	9.81982	8.17171	4.03184	6.42699	5.55971	9.16047	7.0545	4.50834	2.99012	5.26659	3.25944	4.97145	11.096	20.2661	7.97891	6.88038	27.9439	14.1133	11.2194	5.74296	6.54759	10.1588	6.35208	6.96241	10.6222	7.00712	11.3132	8.13671	4.70314	5.12009
ENSG00000010704	ENSG00000010704	HFE	6:26087508-26098571	3.7735	3.35019	0.861125	12.9418	3.58673	4.09972	11.5508	15.4943	5.88757	10.8581	3.54615	6.90441	6.10173	5.14688	11.3607	11.2081	2.10173	7.51354	3.23548	6.40557	14.2929	7.06964	0.614207	7.34199	5.56521	9.21364	7.71858	8.67493	5.88408	10.8007	7.96906	11.3727	4.92187	5.71552	9.11118	5.26189	3.52801	7.48864
ENSG00000010803	ENSG00000010803	SCMH1	1:41492871-41707826	11.6962	12.4229	10.1222	18.5097	13.4923	17.2154	10.8217	11.795	15.5213	10.7069	14.2956	19.6977	13.5217	10.0068	10.6758	20.9083	8.01838	13.4293	17.531	22.3278	10.5713	11.4112	28.6105	8.69392	19.0014	11.2776	15.1473	9.89419	18.0883	14.8143	10.8536	23.6943	14.1172	9.03358	13.6507	14.7319	13.6741	25.4611
ENSG00000010810	ENSG00000010810	FYN	6:111981534-112194655	18.3293	52.7754	11.2071	4.00555	7.9318	5.92573	9.37807	11.9245	8.09316	15.1544	4.39633	16.1259	9.7803	8.77129	13.6072	5.61534	7.23324	9.66004	10.2091	11.4967	24.2082	64.5953	43.5788	10.8735	17.2542	28.618	22.9909	5.33428	8.01472	31.9962	9.05835	13.931	22.6484	13.6628	20.6392	14.2301	8.74941	17.0383
ENSG00000010818	ENSG00000010818	HIVEP2	6:143072603-143266338	1.89469	3.49628	2.9798	0.614233	2.62379	2.2105	5.6538	2.8814	1.27397	2.58532	0.990715	1.48443	1.74284	1.28869	2.72504	0.995447	2.49522	1.47564	3.28019	2.74908	3.56775	4.23119	1.4637	3.84945	4.05209	3.98631	3.6726	1.45274	0.98051	2.82688	2.04448	4.86842	2.69802	4.00972	3.04751	1.99536	2.16833	4.23067
ENSG00000010932	ENSG00000010932	FMO1	1:171217637-171255117	5.03364	1.85844	2.09132	0.804077	1.99489	3.2987	11.8147	5.47448	1.35327	10.1919	0.74799	9.86025	0.993417	9.19195	2.62704	0.720539	3.01121	3.37236	2.9057	3.56214	12.1621	5.43932	2.31869	3.54024	8.45272	14.7225	2.94416	4.16779	1.86606	7.91826	1.77259	3.89693	6.05996	2.76127	5.50302	2.86662	3.38169	3.86599
ENSG00000011007	ENSG00000011007	TCEB3	1:24069644-24088549	4.88795	4.79391	5.73111	11.6972	11.0787	6.64696	5.30099	5.141	9.46623	4.74388	9.44067	3.98777	6.9895	5.8918	6.14525	6.05523	4.00163	4.48392	7.20961	8.12958	6.14631	4.89612	3.39066	11.2932	7.46192	3.94743	6.77628	3.77013	7.04285	5.17094	7.00467	9.96918	4.44091	11.7329	5.48299	4.61932	5.24119	8.46098
ENSG00000011009	ENSG00000011009	LYPLA2	1:24117459-24122029	48.8776	33.0713	38.8152	99.6052	48.1737	27.2578	28.2278	24.5539	26.0564	36.1265	49.8128	40.2273	51.6784	36.0143	30.6306	48.765	27.9032	29.4262	46.4691	45.9513	22.4658	40.3048	35.9288	39.0334	23.1981	37.8141	28.5705	29.6548	68.6825	25.5646	26.8176	49.4184	34.3785	34.873	25.1465	35.6066	49.8339	49.4641
ENSG00000011021	ENSG00000011021	CLCN6	1:11866206-11903201	2.25762	4.86197	2.99853	3.82589	3.58541	5.17157	3.92218	6.02368	8.90991	2.34797	4.01452	3.02269	6.28318	2.5772	5.09331	3.86275	2.53914	2.84494	5.2702	6.28723	2.66834	2.30776	4.61401	7.41258	6.07915	2.82801	6.57946	2.05457	5.79761	3.11711	4.68948	4.21012	4.85941	3.72675	5.98346	4.07039	2.73819	5.39493
ENSG00000011028	ENSG00000011028	MRC2	17:60704761-60770958	40.2773	5.45167	2.8896	6.55073	8.31796	3.31696	11.1909	19.3994	10.9799	17.6185	2.91681	22.8072	12.1274	13.7772	16.9318	14.141	5.56501	15.6205	22.9867	15.5801	14.4388	5.87383	7.6796	6.70069	6.66832	34.2599	13.4871	8.02969	9.24532	9.4171	16.5767	8.10695	28.7177	6.86635	38.5082	20.7845	22.024	22.1647
ENSG00000011052	ENSG00000011052	NME2	17:49230950-49249105	15.7399	3.65984	4.96623	45.1657	6.89315	6.23425	28.4191	5.87992	5.58514	40.4368	11.9253	12.4797	21.6791	9.93277	6.29292	6.13153	33.1526	11.4417	9.79509	7.09013	8.1853	3.35398	3.08446	8.61555	4.22378	15.811	3.46383	24.4717	21.6713	5.24482	6.3615	4.99812	3.63675	9.19181	3.30743	3.53538	10.2761	12.546
ENSG00000011083	ENSG00000011083	SLC6A7	5:149569519-149602351	0.0798068	0.0366214	0.0529446	0.00546317	0.0288518	0.0162762	0.108099	0.0416476	0.0179513	0.0309658	0.0113112	0.173972	0.0377804	0.109507	0.0883772	0.0203494	0.080806	0.0410217	0.0623634	0.078285	0.0273261	0.0958824	0.0955763	0.0679909	0.00876227	0.145682	0.0073912	0.0108109	0.011847	0.102795	0.109941	0.0596308	0.339331	0.0842167	0.143165	0.0471968	0.0199188	0.0457793
ENSG00000011105	ENSG00000011105	TSPAN9	12:3186520-3395730	18.3663	3.9491	15.8934	20.7048	33.3731	15.5468	15.9126	32.7916	38.0095	18.2996	18.6123	16.0726	17.214	35.88	28.4595	28.9624	5.91579	21.5878	28.9453	31.5808	20.7509	11.6488	8.32972	12.2849	22.5247	15.9726	24.4176	10.7033	26.5666	16.4847	48.7566	28.1803	29.2073	11.2497	16.0622	33.7669	28.7122	30.3776
ENSG00000011114	ENSG00000011114	BTBD7	14:93703895-93799438	4.78534	6.31328	5.81558	2.02544	6.02418	5.93558	4.9793	9.53065	11.1574	6.25096	7.70494	6.83012	8.71797	6.6361	6.05962	7.82306	2.25905	7.03192	5.288	9.16871	7.21343	5.6574	2.5382	10.2428	7.437	3.99698	8.67681	2.92456	4.41763	10.6987	6.75959	7.07368	7.19549	5.61384	8.36895	9.68243	3.86254	9.54665
ENSG00000011132	ENSG00000011132	APBA3	19:3750816-3761697	7.58426	10.7846	5.2963	15.1979	5.08479	6.85673	11.1788	8.51534	11.3337	6.16299	7.1819	9.00079	6.05621	4.42895	9.21212	8.04423	4.41463	7.60996	9.51619	8.34937	5.25873	12.6816	8.678	9.17932	7.50495	9.63149	8.76739	3.30355	10.2685	8.66015	4.80182	7.32987	9.28815	8.31828	9.16079	12.3737	8.7851	10.0606
ENSG00000011143	ENSG00000011143	MKS1	17:56282802-56296966	11.9284	6.311	14.4736	13.9426	12.36	9.61993	18.4767	12.8707	9.25475	9.79117	7.49887	15.5828	15.2808	11.8607	18.6494	9.30482	14.7889	11.2313	8.70564	12.391	9.34653	6.30048	12.7419	15.6881	7.78698	10.1043	9.42344	13.3263	11.6216	15.9528	14.0091	10.3135	8.63205	14.8324	9.12899	10.8422	6.45562	9.80451
ENSG00000011198	ENSG00000011198	ABHD5	3:43731604-43775863	8.9267	10.0396	6.71522	9.19664	12.7241	9.62897	8.99267	14.0816	8.81616	13.5779	15.035	9.79798	9.93211	12.6303	7.91865	18.2388	8.21499	6.00129	9.75372	9.11856	14.5587	9.44268	2.00585	15.3387	16.0353	7.82777	14.3284	11.6254	11.5357	14.1701	10.8824	15.7425	7.75762	13.8685	6.3049	8.06393	10.5606	10.6729
ENSG00000011201	ENSG00000011201	KAL1	X:8496914-8700227	3.97852	2.81407	2.68899	11.3776	5.5195	5.04834	3.46782	6.80371	8.18496	5.07695	16.1049	3.31171	1.8469	5.49366	4.57517	11.5674	14.2757	10.1149	7.7778	2.3395	6.23897	6.623	1.04671	11.0814	2.90341	4.23079	6.08288	7.06884	10.6431	2.74841	10.693	2.73806	5.11957	24.6117	8.68906	7.43074	8.19579	4.81295
ENSG00000011243	ENSG00000011243	AKAP8L	19:15490858-15529952	27.4196	52.5323	34.5107	68.1388	26.8402	42.287	38.9692	40.6154	49.5204	13.8157	27.6266	37.0695	27.589	28.8275	88.929	31.9853	22.9984	41.9492	35.5025	31.7766	20.7103	26.3779	253.42	61.1141	32.6928	26.3384	44.0395	19.3743	48.1185	28.572	38.1264	47.0486	48.9168	46.5351	33.4428	47.7179	35.9144	36.5558
ENSG00000011258	ENSG00000011258	MBTD1	17:49254785-49337524	10.8922	7.46278	14.9072	2.09403	13.6181	7.73716	19.368	9.31285	10.057	12.0583	6.27677	10.7956	12.1112	10.5588	14.991	9.59735	9.52105	13.0796	9.12354	11.1383	13.2671	7.27089	3.45082	11.9353	9.9039	7.58086	8.71535	6.61654	3.26241	15.25	9.33912	12.9758	9.03748	14.9658	9.46032	7.73345	7.37505	7.98066
ENSG00000011260	ENSG00000011260	UTP18	17:49337888-49375297	33.4437	16.4463	30.5377	16.8548	30.153	16.4856	36.1476	18.3107	22.7835	32.2324	27.9384	32.7504	31.1931	23.8281	18.3085	21.0953	38.2127	42.7516	25.4206	14.5854	37.0784	23.4874	21.0418	24.8138	19.6958	30.8677	29.7018	34.8	22.0334	26.6505	23.1344	23.4752	16.9205	35.3802	23.5782	24.2623	29.9094	21.3875
ENSG00000011275	ENSG00000011275	RNF216	7:5659677-5821370	5.77152	10.8744	3.54673	8.11684	6.66185	7.68482	6.08914	6.77426	6.45977	3.8891	7.80694	6.68253	4.55275	7.26297	5.60039	4.57578	2.88941	5.05884	4.93196	5.05288	5.98905	7.38394	5.25745	5.65684	9.91601	4.98836	6.47795	2.03258	7.5763	6.86962	11.4877	7.48637	4.97637	6.25295	7.15278	4.54749	4.57601	5.20565
ENSG00000011295	ENSG00000011295	TTC19	17:15902693-15948329	16.8151	16.6278	38.442	16.9691	22.4136	21.7597	16.8233	24.587	34.5598	15.8276	17.5555	14.5909	16.1323	19.9536	19.6037	27.4196	9.77912	24.7733	25.1735	20.6286	21.5712	16.8395	16.176	24.0722	25.6073	14.6279	37.507	13.4386	14.0329	16.6077	21.1743	20.7715	20.3295	16.6513	21.2341	21.5001	22.4016	19.7105
ENSG00000011304	ENSG00000011304	PTBP1	19:797074-812327	93.0228	69.6678	52.5563	139.534	93.9174	92.5291	74.2049	51.7951	65.1609	49.6594	58.1801	64.2157	58.9756	53.3726	94.5109	64.7191	45.2639	65.3013	68.0053	71.5298	36.4406	71.4255	74.3614	65.9734	72.8521	61.9593	59.0936	37.2339	65.2005	58.3263	62.3204	77.1592	67.1912	68.4585	60.5333	68.7371	70.4984	91.0302
ENSG00000011332	ENSG00000011332	DPF1	19:38701645-38720354	0.565582	0.183476	0.0843719	0.216755	0.828961	0.464061	0.0552275	0.150527	0.634729	0.125227	0.119881	0.174507	0.222092	0.93815	0.113914	0.0796819	0.125717	0.261298	0.184966	0.085715	0.175882	0.293277	0.113861	0.175886	0.0544266	0.177568	0.263249	0.0740398	0.0891469	0.0613697	1.14941	0.238862	0.165073	0.0528766	0.128459	0.295241	0.0276705	0.0757557
ENSG00000011347	ENSG00000011347	SYT7	11:61282784-61348620	10.6054	4.09649	4.79939	19.22	13.7405	21.356	25.5449	17.7632	11.0402	4.49584	39.7613	6.73328	0.515639	1.76071	8.95549	20.422	2.6858	12.2931	23.9392	13.2708	6.32999	2.12637	2.8558	10.3484	12.1295	5.00814	2.73814	3.9079	42.279	3.19686	6.03761	4.48966	5.61429	5.41962	9.26472	4.07814	17.4515	8.78415
ENSG00000011376	ENSG00000011376	LARS2	3:45429997-45590913	2.20974	3.90585	2.55946	10.3397	6.40499	3.66574	2.4698	4.93016	3.13697	2.83633	8.43687	3.34713	4.48484	4.01426	3.42833	4.00718	2.43188	2.59437	3.52186	3.19686	2.81806	4.67029	2.03916	6.2659	3.79774	2.85864	3.5866	2.25132	8.30775	3.32075	6.06844	4.60714	2.83894	5.01345	3.24884	3.48659	3.13858	3.37059
ENSG00000011405	ENSG00000011405	PIK3C2A	11:17099276-17229530	5.49587	9.30415	9.72143	0.903145	15.717	11.5849	9.8116	16.516	14.5418	10.5247	12.7492	4.84178	13.6159	18.6612	10.813	15.5714	4.82176	11.3082	14.159	13.744	13.2509	4.53957	1.82968	11.2962	18.0948	4.33864	14.9005	3.89968	4.02551	12.7116	16.1798	13.6584	10.444	10.5873	13.5224	7.65582	7.54149	17.9799
ENSG00000011422	ENSG00000011422	PLAUR	19:44150246-44174699	18.9834	5.02714	2.37786	11.2002	14.6827	4.2164	13.2967	9.41004	13.3543	17.7961	15.7871	21.6436	15.0123	48.7286	19.7123	18.3213	13.1638	12.4601	14.3286	8.34234	13.8045	7.62527	4.47051	8.27366	9.54964	48.6578	29.4305	27.5192	23.0324	17.5408	29.549	24.5068	18.9218	12.6816	17.9472	20.024	16.4741	14.8955
ENSG00000011426	ENSG00000011426	ANLN	7:36429414-36493400	19.7768	10.6705	9.03371	2.51774	10.505	31.0757	9.61385	1.10274	0.293408	13.2255	4.00841	6.67154	4.70406	20.2925	8.63196	6.19379	4.8472	7.14176	2.7107	2.40558	5.11667	11.0259	0.374963	3.75868	3.85281	5.08651	12.1168	12.0326	1.05611	9.51406	8.69616	21.9461	6.37212	0.693001	0.83178	0.735782	1.29119	1.68378
ENSG00000011451	ENSG00000011451	WIZ	19:15532318-15560762	7.4065	5.525	6.18091	18.3488	4.84621	6.77458	8.90477	6.03212	8.14726	3.76041	5.3595	6.28925	4.61547	2.54112	12.903	4.18557	3.42089	5.64107	6.84881	4.88191	2.41457	2.8468	9.73498	9.95926	5.30133	4.70338	5.42938	1.96855	6.51517	3.47128	3.46319	6.28061	6.20027	9.46539	6.22371	5.41978	4.88382	5.90413
ENSG00000011454	ENSG00000011454	RABGAP1	9:125703111-125867145	11.4916	11.9616	25.4505	2.77516	16.8842	19.7697	18.4728	21.8756	18.7314	21.9069	14.2621	15.181	16.5874	21.465	28.3429	20.4357	7.33129	15.1345	21.6769	18.0198	20.7593	14.6696	10.1794	19.4931	23.6431	14.5072	21.7826	10.2778	7.72988	24.2017	21.8135	23.3116	18.3571	17.803	17.8339	20.9009	17.6939	16.7691
ENSG00000011465	ENSG00000011465	DCN	12:91539024-91576900	512.626	246.583	97.4267	99.6706	323.398	107.717	557.689	1046.77	194.212	927.827	82.5623	312.908	440.683	495.957	509.056	710.127	172.085	704.974	1008.96	597.416	2059.06	441.858	73.1332	412.943	924.829	1702.07	1126.51	685.346	205.693	525.202	511.207	265.973	1280.65	386.301	1427.1	1718.39	1674.14	1095.1
ENSG00000011478	ENSG00000011478	QPCTL	19:46195740-46207247	8.37032	9.83838	3.98452	8.04211	3.37683	7.98813	5.10663	4.0815	5.40763	2.78097	5.80893	6.43146	5.53553	3.59971	5.67095	4.05563	3.67557	7.07245	4.25382	6.64643	3.18166	5.58214	8.98253	4.44394	4.95364	5.11794	4.27819	4.61342	9.75913	4.52557	5.10672	4.48722	3.91989	3.18245	4.401	7.8067	4.04933	5.20381
ENSG00000011485	ENSG00000011485	PPP5C	19:46850250-46896238	18.1288	18.889	26.0631	38.4493	15.8814	24.3927	24.8184	21.8821	27.9517	16.9052	22.3164	13.4078	13.9594	21.196	27.7183	16.1838	13.976	24.3455	22.9519	19.8519	15.9194	15.2061	19.835	21.4921	15.2624	15.5257	21.1802	14.4686	27.2752	14.1963	24.567	22.7108	19.4174	14.1975	21.0252	20.7796	17.1579	17.6909
ENSG00000011523	ENSG00000011523	CEP68	2:65283499-65314138	3.51744	3.20023	4.37693	3.64153	5.66688	5.09099	5.64961	6.61134	6.9317	3.56281	4.6805	2.7313	4.42775	4.58187	6.4465	3.68744	2.43768	4.94414	4.77801	7.84239	4.59505	3.80774	2.43831	6.04986	8.51593	3.42866	5.85223	2.23178	3.4229	3.6548	4.45139	3.30788	5.70179	6.22348	7.12856	4.18348	2.83388	5.59165
ENSG00000011566	ENSG00000011566	MAP4K3	2:39476406-39664453	14.4497	12.4887	12.2265	7.55347	14.9555	11.5985	11.1897	19.3349	21.1717	15.039	15.7426	12.1143	15.3145	15.1563	16.7036	18.3706	7.69861	12.2327	15.5095	16.533	18.1971	8.36166	2.95677	32.8069	20.6675	7.27546	18.6443	10.9498	7.06508	16.929	12.6413	18.2478	13.73	16.1937	13.6619	13.384	12.6354	14.3964
ENSG00000011590	ENSG00000011590	ZBTB32	19:36195428-36207940	0.617208	1.1956	0.320118	0.347352	0.178528	0.951622	0.439531	0.221727	0.901974	0.247128	0.13451	0.682798	0.431486	0.152778	0.204026	0.156742	0.453013	0.916645	0.734722	0.82337	0.666332	1.64039	1.07076	0.36488	0.822678	0.738469	0.464509	0.165198	0.467135	0.733017	0.260399	0.361918	0.409025	0.585563	0.827723	0.594599	0.261132	0.548325
ENSG00000011600	ENSG00000011600	TYROBP	19:36395302-36399197	250.556	93.0126	75.6607	254.863	147.518	57.3725	84.5484	76.7317	237.833	290.858	126.373	249.254	121.945	288.43	66.2581	146.74	84.2872	146.508	65.4712	46.4348	100.517	279.663	64.8912	89.8681	89.3434	326.647	172.719	181.41	302.012	154.653	115.59	106.828	178.721	109.338	184.466	160.561	116.267	105.912
ENSG00000011638	ENSG00000011638	TMEM159	16:21169697-21191937	9.75133	9.05595	11.3474	30.9875	12.9955	18.0982	13.0228	17.6293	20.717	21.0984	40.9948	70.8812	18.8893	17.7481	27.295	30.9622	4.22112	25.8637	14.8199	30.1301	23.4658	17.7415	5.76461	16.5751	22.0422	16.2442	16.0721	23.4141	33.2211	45.1812	17.542	40.4147	26.7806	4.98566	18.532	30.2423	13.5365	32.2864
ENSG00000011677	ENSG00000011677	GABRA3	X:151334705-151619830	0.0374746	0	0	0.00280054	0.0162029	0	0.0122823	0.00368767	0	0	0.00280643	0.0354106	0.00559697	0.00907441	1.2287	0	0.106412	0.00761943	0.0117838	0	0.00283584	0.0476719	0.0116886	0.005718	0.00270915	0.0212345	0	0	0	0.00599385	0	0.109456	0	0.137878	0.0143909	0.055913	0.0118657	0.00333987
ENSG00000012048	ENSG00000012048	BRCA1	17:41196311-41277500	3.50845	2.52701	6.19025	1.27243	5.48707	4.47782	7.17073	1.79112	2.13647	5.17487	2.55372	1.08161	3.82261	5.51821	6.0077	4.3507	2.6527	5.85091	2.71667	1.5163	1.843	2.04665	0.947104	3.88141	1.52653	4.02774	4.83642	2.63758	1.44103	1.46815	3.21899	2.62569	2.41996	1.56057	1.85613	1.19383	1.07927	1.6564
ENSG00000012061	ENSG00000012061	ERCC1	19:45910590-45982086	43.2414	26.3495	22.0073	58.5746	21.8728	32.4576	32.0684	43.6521	36.9919	30.2055	37.9573	42.854	45.829	33.9044	37.5289	49.2885	25.8538	50.2216	39.0806	51.3289	42.2639	31.9715	31.5656	34.547	36.7378	50.909	47.1507	46.7032	43.2775	34.476	28.336	32.0636	49.8925	23.3038	49.5984	69.3078	45.2572	57.9734
ENSG00000012124	ENSG00000012124	CD22	19:35810163-35838258	2.32021	9.04041	2.94234	2.55844	2.66189	5.85009	1.17505	1.80212	2.15591	2.51818	0.847011	2.42288	1.99582	3.45934	4.17025	2.74223	1.27208	1.56574	1.34129	2.52357	1.11482	13.9515	12.1096	3.48556	11.417	1.63671	5.79134	1.74004	1.39016	5.07287	1.37125	1.476	3.76462	2.69487	2.96667	2.46	0.563287	1.68962
ENSG00000012171	ENSG00000012171	SEMA3B	3:50304989-50314977	7.82978	8.5316	1.82811	37.1666	23.4395	32.8285	8.25527	8.12135	4.70275	8.56614	35.4062	31.299	25.6308	13.5153	15.4465	12.7243	11.9642	15.6001	7.11051	13.0546	4.94252	1.89611	5.97382	52.753	7.12673	3.58692	12.5662	8.96808	63.3418	8.24608	5.22467	4.49143	6.35901	20.9228	14.4957	6.10485	3.13401	16.8889
ENSG00000012174	ENSG00000012174	MBTPS2	X:21857753-21903542	3.38595	4.37487	8.68817	3.54517	12.018	6.88274	10.2591	9.90739	5.77815	9.11393	7.94392	4.89038	4.98468	8.48326	6.7048	6.98316	5.45692	7.35338	9.27613	6.92293	7.94379	4.3077	1.57505	12.4185	8.49214	7.00208	6.88229	6.84464	2.95179	4.63541	8.46283	7.61125	7.2346	12.2409	6.71073	7.93222	8.51569	6.81097
ENSG00000012211	ENSG00000012211	PRICKLE3	X:49031150-49042845	17.4889	8.58718	4.27259	15.7419	8.21774	7.45792	7.74723	4.75781	5.26846	4.41748	6.95279	6.21708	4.94334	6.56032	6.67388	4.09011	7.60115	4.91206	6.58367	5.67454	7.50183	5.5285	9.41832	6.62945	3.27594	8.89761	5.48002	6.59671	10.1057	5.67885	7.95487	5.95115	6.27365	5.13202	5.48649	7.21724	6.67236	6.7591
ENSG00000012223	ENSG00000012223	LTF	3:46477135-46526724	1.76039	54.7598	0.689995	0.439002	0.226735	0.391559	2.52616	17.5367	1.22006	2.01591	1.39042	136.541	92.2837	2.69359	29.5102	1292.68	0.275372	0.312881	1.5426	39.2897	1.1948	413.583	3.20292	52.8782	1.74953	3.82031	95.381	3.51887	93.0159	59.7493	43.7527	72.9994	171.487	1.08046	3.00508	42.4481	0.357033	26.117
ENSG00000012232	ENSG00000012232	EXTL3	8:28457985-28613116	2.54564	3.64726	2.13051	8.78115	1.88897	4.88097	3.38437	6.39535	4.97879	3.16264	5.26804	2.7634	2.24313	3.70832	2.55746	3.93565	1.12864	3.84828	3.16097	2.93766	2.08427	4.1049	1.69263	4.75221	7.22873	2.14165	3.23728	0.920994	4.83669	2.04592	4.70143	2.93711	2.81613	2.28671	4.03663	3.30627	3.20948	3.54478
ENSG00000012504	ENSG00000012504	NR1H4	12:100867485-100958191	0	0	0	0	0	0	0.00908556	0.00468185	0	0	0	0	0	0	0	0	0.00374018	0.00909114	0	0.0109164	0	0	0	0	0	0	0	0	0	0	0	0	0	0.00697627	0	0	0	0
ENSG00000012660	ENSG00000012660	ELOVL5	6:53132195-53213947	64.5755	57.1531	124.289	60.3187	216.75	46.3695	143.719	69.0291	148.626	164.21	120.426	69.6903	188.183	99.8965	84.8995	336.536	54.7243	95.6805	32.4868	80.385	110.869	58.5131	27.4052	146.55	84.3417	72.0637	122.532	184.672	68.6357	70.3905	62.4589	92.4029	75.8385	97.7416	123.73	48.2043	31.5515	73.6151
ENSG00000012779	ENSG00000012779	ALOX5	10:45869660-45941561	5.77231	6.62015	5.04918	4.45366	4.68975	9.26861	8.16389	8.99802	14.8823	6.67687	3.53627	27.8571	7.17416	10.1541	14.029	9.33431	3.89041	5.34868	4.46624	9.05467	6.86086	9.01077	11.3151	9.29708	27.7359	16.4323	18.6252	4.96574	9.21175	29.7176	8.25583	11.8928	15.0571	6.58988	14.3195	17.588	4.65609	6.02767
ENSG00000012817	ENSG00000012817	KDM5D	Y:21865750-21906825	0.0189074	0.00597043	0.0171559	0	0.00264978	0.00651486	0.00248252	0.024289	0.00168735	0.0154161	0.00510843	0.0260703	0.0213025	0.0157284	0.0459984	0.0139688	0.00191721	0.00442279	0.00157573	0.0132982	0.00166929	0	0	0	0	0.033663	0.01927	0.0146142	0	0.0468427	0.00193879	0.00216261	0.0408372	0.00340616	0	0.0220067	0.0316122	0.0141705
ENSG00000012822	ENSG00000012822	CALCOCO1	12:54104902-54121529	32.1545	43.8747	30.6022	35.3031	32.5868	44.5111	56.6167	72.9217	65.6523	26.0933	27.9519	32.5448	41.1349	29.7312	66.7709	37.5616	27.414	40.3363	32.8442	48.2656	34.8239	40.1408	39.4089	43.3127	57.0434	43.6149	46.2834	24.8825	48.3951	30.0216	43.479	24.5219	56.594	57.0979	50.6706	58.543	30.4022	44.285
ENSG00000012963	ENSG00000012963	UBR7	14:93673400-93695561	10.0871	9.00343	16.1462	15.6751	17.5645	13.938	8.71075	17.9498	21.7353	15.7463	19.9868	16.3098	19.6749	17.3773	11.3101	18.7678	8.41741	21.3217	9.87624	14.2064	19.4039	13.8775	4.95716	27.1381	15.2794	12.3884	19.5857	15.5976	14.1794	22.6065	16.7383	20.403	17.4023	15.268	15.7655	22.5121	10.3839	15.675
ENSG00000012983	ENSG00000012983	MAP4K5	14:50885218-51027844	19.0906	13.6077	12.7592	3.70827	16.4462	15.9932	17.8087	25.8263	31.514	21.8521	12.4321	17.468	22.1469	62.0327	20.2344	27.5436	7.9279	17.7453	32.9015	23.5844	27.1634	13.8329	3.60649	21.4671	20.8873	13.6875	31.0229	9.69097	5.05573	25.5206	67.5681	16.6665	27.7273	17.6403	25.021	22.9825	23.5198	20.6344
ENSG00000013016	ENSG00000013016	EHD3	2:31456879-31492313	3.12761	1.15723	1.8478	2.51996	2.30079	1.49013	1.33927	4.75901	2.45818	2.58005	4.05179	1.71601	2.47112	1.22031	2.76302	1.89685	1.61292	1.41564	7.33343	2.57437	3.62512	2.67884	1.19905	1.27585	1.86653	2.36772	2.26792	1.19007	4.44045	1.7404	2.04404	1.38183	2.38048	2.9445	2.90901	2.23117	6.41096	2.53271
ENSG00000013275	ENSG00000013275	PSMC4	19:40476911-40487348	68.0102	38.2464	35.9619	103.782	46.3125	35.0663	43.5289	27.5057	27.1937	35.1039	52.5579	51.9907	51.6093	48.7895	35.1468	41.1514	37.8467	48.0694	36.2304	32.599	45.9811	33.6624	34.4577	41.5256	30.4555	50.5125	39.3664	58.8875	67.1396	39.3463	53.4706	37.7551	35.8805	35.4606	35.2704	46.4245	34.7334	41.2997
ENSG00000013288	ENSG00000013288	MAN2B2	4:6576901-6625089	6.91974	9.33021	4.41777	25.5331	13.8168	10.8266	6.75746	9.28485	9.57588	5.46039	9.23993	6.75314	7.39714	5.43905	8.45914	7.02653	3.81583	9.91916	8.029	6.15813	4.83032	6.84742	9.38834	16.393	6.15466	5.52271	6.50615	3.98957	11.6047	5.97513	8.18567	7.31402	7.7515	8.20915	10.6918	5.54882	6.44529	8.74435
ENSG00000013293	ENSG00000013293	SLC7A14	3:170177371-170303863	0.182959	1.33078	0.68675	0.176341	0.289402	1.09202	0.382355	1.32914	0.835966	0.485357	0.625798	0.726536	0.547416	0.601034	1.02508	0.840799	0.598866	0.267066	0.646647	0.610912	0.484928	0.741158	0.135164	0.668501	0.505751	0.341252	0.656204	0.116371	0.166351	1.0374	0.716692	0.719367	0.841084	0.649411	0.607194	0.349421	0.710429	0.645835
ENSG00000013297	ENSG00000013297	CLDN11	3:170136652-170578169	5.34055	2.51948	1.37014	1.03313	2.26053	1.57997	3.31614	7.79158	2.24858	3.00721	0.622846	2.91536	1.00156	0.645172	1.84257	1.3503	1.70591	5.30074	6.74085	7.47023	2.46056	6.18621	1.21533	3.55408	2.95789	2.0967	5.3829	2.19917	2.21045	2.7907	1.08868	2.40316	13.9673	2.93227	10.4186	12.337	6.47483	3.42614
ENSG00000013306	ENSG00000013306	SLC25A39	17:42396992-42402238	138.403	47.0691	49.3983	141.27	150.401	58.8962	83.214	46.9509	70.7804	70.3133	84.76	70.4642	90.2285	56.4558	70.7111	46.9888	47.4079	114.043	75.6102	33.6687	32.4583	44.9809	82.5534	53.3496	32.09	62.4231	45.0993	59.1899	105.592	42.4124	75.2754	40.8158	48.6624	44.1525	64.9064	44.9346	72.4257	34.9914
ENSG00000013364	ENSG00000013364	MVP	16:29831714-29859355	29.1182	43.2578	16.9649	129.833	52.7724	24.2035	30.7999	31.9563	31.9436	33.5089	36.7657	86.6009	62.3272	27.7514	47.6539	45.638	28.2656	36.6494	31.4911	31.0347	22.5269	58.6018	41.4786	54.9265	26.4055	48.1588	30.1121	19.9267	53.5389	45.6329	38.1514	32.4094	53.7332	40.0194	46.5353	42.8381	31.8925	40.7674
ENSG00000013374	ENSG00000013374	NUB1	7:151038784-151075535	18.6356	23.3316	23.1904	21.9574	22.5876	19.8714	18.7038	26.5079	24.6039	25.997	19.3945	23.4354	25.4045	22.8099	20.4537	26.0431	13.4315	24.3775	22.54	23.6847	31.5182	36.723	16.7347	33.3637	31.2243	27.4341	26.3485	19.8935	16.6265	26.969	29.1335	30.0728	27.5489	29.181	27.075	28.9356	25.2434	27.315
ENSG00000013375	ENSG00000013375	PGM3	6:83870868-83903655	17.617	18.9582	14.305	4.55121	10.5539	15.5816	26.0986	19.7664	13.9174	22.0306	24.0108	31.7679	17.6144	21.3735	20.0429	24.4776	7.62494	29.9613	10.2988	14.412	29.8948	13.7085	4.82353	17.4534	16.9225	21.1555	15.6828	18.9308	10.4188	32.198	26.3218	25.6797	17.6502	12.6795	24.1345	15.563	11.0679	25.4736
ENSG00000013392	ENSG00000013392	RWDD2A	6:83903097-83908651	7.52742	5.37508	6.85777	1.64916	3.13236	5.49816	7.54053	6.75228	3.22114	6.90664	7.30697	9.75012	6.01204	4.29418	6.10869	2.38006	2.35214	12.3104	3.28954	4.80204	10.3976	4.43114	3.43982	5.54473	4.70905	5.05819	3.19611	6.99601	5.06358	11.3064	7.14345	3.60784	4.09236	4.30077	8.7494	5.51143	2.76498	6.49186
ENSG00000013441	ENSG00000013441	CLK1	2:201717731-201729422	151.112	166.839	156.552	25.5732	116.094	95.3197	114.895	98.9743	136.34	107.342	102.893	147.79	121.641	114.244	105.952	119.452	140.711	136.48	157.587	174.912	138.565	149.23	315.388	109.827	86.2506	99.0432	150.583	133.98	99.2818	135.713	105.394	95.1271	137.037	135.258	123.204	166.599	135.109	193.308
ENSG00000013503	ENSG00000013503	POLR3B	12:106751435-106903976	2.46314	2.52876	2.08314	1.61073	3.04546	1.52249	2.16329	2.31264	1.42386	2.70437	4.35689	1.52346	2.18178	3.6775	2.34549	3.59449	1.79324	1.94975	2.36668	2.83164	3.99879	2.68227	0.777691	3.07104	2.26035	2.03362	2.30822	2.04264	1.74304	2.09927	2.81105	2.88359	2.80802	2.85061	2.12553	3.38932	2.35683	3.84137
ENSG00000013523	ENSG00000013523	ANGEL1	14:77253587-77292589	7.3573	8.07317	6.53614	13.869	11.1452	15.6926	6.24593	9.49421	11.6646	8.1502	11.8103	6.87367	13.5024	10.4061	10.6806	6.45328	2.37809	9.53896	8.04234	11.299	8.027	6.90127	5.07397	9.91394	11.0144	6.47733	8.59328	4.59124	10.1641	7.74056	13.388	8.35846	9.21849	6.28359	11.4626	8.31523	5.06643	10.405
ENSG00000013561	ENSG00000013561	RNF14	5:141337892-141369856	18.0551	14.5702	25.9101	18.8473	50.4164	22.4945	23.8199	17.6114	17.78	31.344	31.3149	16.7725	28.587	19.8754	18.4032	24.885	14.607	31.0752	24.3161	18.9451	29.5503	18.7792	5.12419	26.8733	24.2522	19.582	26.8684	20.9961	18.4865	17.2167	19.5098	24.1748	23.093	28.145	23.3661	24.9945	26.2449	19.6849
ENSG00000013563	ENSG00000013563	DNASE1L1	X:153629578-153640449	16.1262	11.9709	8.09184	43.3614	18.5003	9.76041	14.9603	14.0173	9.79955	13.1214	14.7308	17.638	19.5364	15.4047	11.2011	18.3	9.90588	14.2399	16.6595	9.8311	16.8384	15.5012	11.0667	18.9808	10.4513	19.502	13.256	11.5383	19.8442	13.1872	15.6797	9.66691	13.3463	15.1347	14.2479	14.5336	18.824	12.3084
ENSG00000013573	ENSG00000013573	DDX11	12:31226778-31257725	12.9684	19.905	11.3442	14.6757	14.4714	43.2534	24.2491	25.3965	15.7918	6.51857	9.77971	11.0292	14.6674	24.1128	40.4145	11.6656	7.90154	14.8745	10.7993	13.3886	7.9914	14.0569	14.2635	16.8172	21.0293	14.1224	13.8657	4.84168	14.5653	10.1952	30.511	24.9415	19.21	8.07967	14.76	20.247	5.67168	12.7021
ENSG00000013583	ENSG00000013583	HEBP1	12:13127797-13153207	41.633	13.0289	49.9262	31.3078	238.015	77.3926	59.1161	53.3894	61.2056	43.6075	56.4009	22.0878	71.8173	44.3984	42.7299	39.9166	169.205	93.8706	83.4226	27.9037	26.8396	17.2537	34.453	48.2129	63.8746	32.4055	35.2585	153.947	81.0419	19.9774	109.518	16.8938	26.9486	133.103	81.2339	49.1061	108.093	28.4823
ENSG00000013588	ENSG00000013588	GPRC5A	12:13043715-13070871	20.5502	3.49166	77.431	55.2098	74.575	13.1117	37.0243	18.1344	77.5867	45.2061	12.1428	71.5864	39.8117	40.2206	40.7072	34.9806	39.2172	53.6441	52.881	24.173	56.3934	8.15035	51.8599	80.1929	72.0485	22.8787	39.9996	60.4653	30.7196	54.8702	141.671	76.5247	111.411	62.6208	70.5175	46.6108	14.8292	36.4774
ENSG00000013619	ENSG00000013619	MAMLD1	X:149529688-149682448	1.13083	1.2426	0.418162	0.295569	2.73016	0.352325	0.342758	0.746241	0.321641	0.5337	0.242237	0.851093	0.633189	0.56381	1.1814	0.529017	0.24878	0.751281	0.609971	1.27581	0.38	0.451241	1.06787	0.549814	1.1836	1.27469	1.19545	0.410619	0.515311	0.868937	0.75292	1.75627	0.939209	0.551369	1.48029	0.898415	0.640914	1.32878
ENSG00000013725	ENSG00000013725	CD6	11:60739114-60787849	3.872	29.0086	3.73233	1.07096	1.09087	1.38425	3.17971	2.66496	3.14874	4.27285	1.27531	7.25591	3.28432	1.07654	3.15392	1.19856	2.4409	2.56034	1.20522	1.96684	3.0561	26.3693	16.9386	3.83967	2.00873	8.26748	6.72789	0.798497	3.1357	11.3163	1.25251	3.70995	5.66969	3.29925	6.59398	3.18067	0.994506	2.91536
ENSG00000013810	ENSG00000013810	TACC3	4:1723226-1746898	29.2369	13.1815	7.20878	14.4801	11.4858	13.577	10.4285	3.3465	2.60003	9.91838	5.06151	11.8559	3.82266	11.2779	10.2989	6.53112	6.48244	10.1535	8.16516	4.46025	3.75099	11.4807	9.30811	4.68852	2.05381	7.47188	7.84324	5.72635	6.82579	8.19847	7.93438	13.5756	6.06013	2.03726	3.65371	2.26356	4.62944	2.55682
ENSG00000014123	ENSG00000014123	UFL1	6:96969470-97003152	14.43	17.8069	15.8699	4.67374	13.3113	18.2906	21.6229	19.0206	9.94684	23.2081	23.5328	13.2737	22.6808	17.8471	15.5474	21.8229	5.60952	7.42262	9.83513	13.2022	21.0742	18.092	2.93745	21.1365	23.3204	13.1191	12.1526	14.6855	7.66949	19.4613	14.957	15.745	13.6916	17.1433	11.2931	12.0941	10.1729	12.8448
ENSG00000014138	ENSG00000014138	POLA2	11:65029232-65073060	18.6566	7.50486	6.3477	10.2716	8.06066	8.25315	9.56512	5.76114	3.97298	6.75061	7.53094	9.46391	5.71739	17.6367	5.49158	7.04508	6.31027	10.1807	3.62077	6.02347	5.77504	9.58584	6.60853	4.8753	5.30216	9.4907	8.94332	5.55528	8.22	8.7356	10.5616	9.77962	6.26008	6.43796	5.98237	8.03891	3.80188	5.14355
ENSG00000014164	ENSG00000014164	ZC3H3	8:144519824-144623623	4.43786	2.48904	4.9164	7.21699	7.47982	6.47176	5.61964	2.05862	5.9065	2.42952	2.01701	5.74106	2.50576	2.35009	2.99316	3.46191	1.9682	2.85783	4.92032	2.1607	2.09759	1.90812	10.3363	5.63981	4.98761	3.35491	3.27405	0.92714	2.55168	2.97673	3.67859	1.52557	4.01191	3.80916	3.10993	1.72637	3.92274	2.52851
ENSG00000014216	ENSG00000014216	CAPN1	11:64948036-64979477	29.9033	19.9546	21.4269	70.0044	44.908	31.7818	27.2099	30.6893	40.3338	25.4521	46.2566	44.2707	32.236	38.8437	28.3594	38.1195	25.8996	49.4166	22.2636	26.1051	24.302	20.4407	40.1517	33.874	20.5349	23.4646	26.8349	13.8255	55.1595	35.9116	48.1317	35.8667	31.6402	43.456	43.9793	28.6373	21.272	26.476
ENSG00000014257	ENSG00000014257	ACPP	3:132036210-132087142	0.604111	0.207332	0.450865	0.214257	0.619553	0.221754	1.39504	0.486737	0.400477	0.671314	0.118521	1.55535	0.637105	1.71293	0.372636	0.960732	0.385381	0.477134	0.315251	1.24893	1.09298	0.560699	0.656046	0.701126	0.384078	0.937799	0.99545	0.500914	0.178654	1.09165	1.93052	3.11206	0.770641	0.418467	0.301993	0.94983	0.529627	3.29328
ENSG00000014641	ENSG00000014641	MDH1	2:63815742-63834331	135.177	93.6961	106.087	113.373	99.7893	72.5097	79.9605	69.5485	75.6083	99.0273	148.564	95.3893	96.1153	130.321	71.7383	101.193	68.6877	116.906	100.059	73.2766	121.866	123.68	50.9737	105.568	89.6675	93.411	116.876	124.868	131.173	82.2868	87.422	81.8321	78.2395	88.1526	77.0924	97.3109	110.41	85.0109
ENSG00000014824	ENSG00000014824	SLC30A9	4:41992488-42092474	35.9304	20.3522	27.2956	12.5375	40.6179	18.254	23.313	26.0616	19.2867	30.4403	27.0185	15.8857	24.4481	24.5486	18.1497	29.7568	12.2249	29.7151	26.3027	20.3038	49.8297	20.0014	5.16379	32.6595	28.3103	15.5743	31.398	22.5288	10.229	20.8898	20.2153	26.6301	16.4492	26.4211	20.8744	17.3513	27.4617	21.95
ENSG00000014914	ENSG00000014914	MTMR11	1:149900542-149908791	9.49371	18.0611	2.49938	9.7518	6.78462	22.6738	13.3974	22.8667	7.25149	8.95481	1.54012	11.9469	9.0245	8.18429	34.4533	15.6985	2.65473	6.8248	14.1369	8.17968	12.6564	18.9736	2.87398	6.95795	10.1622	11.102	11.8651	9.44431	3.39088	14.1727	11.0643	12.451	12.3436	5.29729	14.4421	12.1884	11.2787	8.61443
ENSG00000014919	ENSG00000014919	COX15	10:101471600-101491857	11.8232	9.93237	16.4917	14.0201	18.5949	15.5856	13.9987	19.2102	15.52	14.0848	17.8229	11.5394	16.9566	23.0479	16.0773	16.5426	12.7191	15.011	9.13756	20.2198	19.662	9.15372	9.17829	22.6782	18.1269	11.3181	15.9995	13.3073	12.028	15.7661	20.1314	18.0552	15.9875	21.9047	17.071	13.2559	7.62511	15.932
ENSG00000015133	ENSG00000015133	CCDC88C	14:91737666-91884188	4.76321	24.4628	11.1933	5.58827	12.4392	10.086	9.50639	3.99095	8.26314	3.89497	10.929	16.0534	4.38044	19.8583	9.07188	8.14891	3.37716	2.95844	3.07993	14.0885	2.70135	13.4736	21.5961	7.7041	7.37797	8.29228	9.4428	2.33387	13.0577	10.224	27.5792	9.77961	9.2393	5.98218	5.7352	8.55311	1.65353	9.30888
ENSG00000015153	ENSG00000015153	YAF2	12:42550905-42632151	12.5038	13.5477	9.10178	7.38071	12.1761	6.7485	7.47023	8.32392	12.5508	13.4135	17.5542	9.35345	14.7359	16.4586	10.2926	12.4795	7.82639	9.1472	9.93743	10.0342	19.6794	15.9121	2.89976	14.8191	11.0746	7.87153	12.4006	10.6032	7.1108	13.3226	15.9356	14.4	12.9193	11.7755	8.96887	12.2711	9.14061	8.93061
ENSG00000015171	ENSG00000015171	ZMYND11	10:180404-300577	28.4262	21.7936	37.3923	10.2435	34.6871	42.1959	27.5523	28.9743	30.6369	34.5735	32.6847	35.3619	29.893	33.2007	28.2342	49.5004	15.4751	16.1974	43.0468	40.8928	46.6445	21.869	7.59027	33.8992	73.1936	17.1418	42.2637	21.9368	14.1403	52.879	31.4048	38.4986	32.7618	40.8859	22.9387	29.3111	44.298	37.6127
ENSG00000015285	ENSG00000015285	WAS	X:48534984-48549818	2.73478	14.0076	2.24968	3.65601	2.1037	2.67437	2.29287	2.60935	6.0631	3.96864	2.29092	5.84098	2.91861	2.85843	3.08618	1.94905	1.79426	2.3354	2.61812	2.05978	2.71553	13.9605	10.0143	4.20006	4.48379	6.40476	6.89227	1.44787	6.90232	6.74118	2.46586	4.35813	5.96689	3.01207	5.85624	4.37018	2.82172	3.43103
ENSG00000015413	ENSG00000015413	DPEP1	16:89679715-89704839	2.99674	1.8751	0.835223	0.63806	0.31539	0.28328	1.86583	0.88549	1.23142	0.850834	0.268778	0.367177	0.611082	0.396863	0.671148	0.427032	0.846666	1.17198	0.834865	1.06686	2.44865	5.45712	2.24012	0.810169	0.52681	6.13878	1.39592	0.507678	2.22649	0.845479	0.512103	0.63288	0.955296	1.64037	1.43386	1.02277	0.95061	0.862961
ENSG00000015475	ENSG00000015475	BID	22:18216905-18257536	17.0064	8.04045	9.07059	5.75708	10.1978	4.64371	9.68356	5.04409	9.08282	17.6738	8.53579	11.4208	9.03021	14.9888	11.3702	12.1559	3.53339	30.4653	5.13859	5.12478	8.7676	15.4899	4.43194	4.77483	5.46547	17.6363	10.2802	9.35632	8.14068	9.15412	7.18061	7.62018	12.0338	4.92445	16.1875	8.1866	5.47197	6.09255
ENSG00000015479	ENSG00000015479	MATR3	5:138609440-138667360	92.7756	99.8882	117.856	47.2388	134.06	80.1661	156.32	114.289	115.726	166.917	136.761	86.1108	151.338	153.613	108.665	145.936	70.539	98.5995	118.911	132.912	116.201	120.016	22.0747	136.83	105.708	85.5591	135.22	79.6824	55.7881	107.508	108.64	98.2213	124.619	169.619	88.1778	127.774	110.509	128.67
ENSG00000015520	ENSG00000015520	NPC1L1	7:44552133-44580914	0.0392592	5.1172	0.0510993	0.70155	1.59665	0.0625615	0.0899586	0.118944	0.0770769	0.015678	0.0239929	0.177526	0.0270299	0.255104	0.084869	0.0658994	0.123636	0.0625862	3.1486	0.144019	0.0105355	0.369244	0.0343644	0.0592429	0.0754977	0.0543869	0.0579647	0.0275698	0.0636351	0.0256579	0.892268	0.0792519	0.146543	0.0726842	0.0610914	0.117332	0.955724	0.0896804
ENSG00000015532	ENSG00000015532	XYLT2	17:48423452-48440499	16.5682	7.37184	4.80695	11.2301	12.6541	9.0314	15.3065	10.9091	9.36268	8.05732	7.92094	11.7469	8.89274	7.05206	12.3349	10.0848	4.06745	13.7931	8.68174	9.45465	8.62518	7.59722	15.6372	8.24406	8.42737	9.888	7.05393	4.50516	11.0289	8.06438	10.3636	8.39194	6.92504	9.18819	10.8462	6.93676	8.27177	7.36627
ENSG00000015568	ENSG00000015568	RGPD5	2:110550334-110615272	0.771951	1.73271	1.40217	0.146067	0.665582	1.07427	1.10628	3.16731	4.11724	1.26385	1.33538	0.411969	1.26943	2.74672	2.30263	1.4696	1.1363	1.29177	1.77312	3.27757	1.67523	1.04793	0.128217	2.31261	2.67614	1.10806	2.43213	0.544212	0.833458	1.6631	4.10097	2.16801	2.09192	1.83394	2.91653	1.25625	0.900609	2.37035
ENSG00000015592	ENSG00000015592	STMN4	8:27092839-27115937	0.0415518	0.0341501	0.00819587	0.459099	0.162124	0	0.032739	0.0208503	0.208797	0.00989698	0.0164586	0.0424629	0.0152991	0.102251	0.0100373	0.0201037	0.0111069	0.0200109	0.0470027	0.0699424	0.0180526	0.0309379	0.0285229	0.0133269	0.0453106	0.00863252	0.0860274	0.0315076	0.0225698	0.053578	0.0246905	0	0.0548494	0.026316	0.0850838	0.0150829	0.0803643	0.0254434
ENSG00000015676	ENSG00000015676	NUDCD3	7:44418719-44530479	24.2013	24.7619	20.2987	82.9966	41.6815	28.1227	23.0527	32.4058	29.4448	19.9363	48.277	34.1257	20.5192	24.3034	24.3474	22.5939	16.8434	33.9482	33.9047	25.6671	33.1903	27.7987	19.1114	33.863	35.3753	20.4147	25.8046	15.4423	56.3074	33.6282	31.2536	29.0948	22.9701	48.245	27.8937	26.2549	30.1051	26.6118
ENSG00000016082	ENSG00000016082	ISL1	5:50678920-50690564	0.0896535	0	0.0455671	0	0	0	0.0167643	0.0258185	0.0282394	0.0207295	0	0.0115852	0.00395668	0	0	0	0	0.133543	0.182299	0	0.00403021	0	0.0436601	0.0107523	0.00964494	0	0	0.0430766	0	0.00426011	0.0429508	0.023663	0.313249	0	0.245829	0.24479	0.0333095	0
ENSG00000016391	ENSG00000016391	CHDH	3:53846361-53880417	0.882893	2.92072	3.41105	6.23993	3.04938	1.92833	2.67062	6.44517	6.17609	1.53436	7.91699	4.69374	8.16222	1.32567	2.61863	6.366	2.9751	1.40812	5.91718	6.89369	0.703829	1.59166	4.71178	5.73567	2.56805	1.22014	4.95613	2.06591	7.0999	2.85212	1.90965	3.00404	1.85229	4.46368	1.17683	1.61281	4.69223	4.58387
ENSG00000016402	ENSG00000016402	IL20RA	6:137321107-137366298	6.91527	4.54433	4.99956	0.261961	6.46604	8.54033	8.38238	9.74436	0.21047	7.31856	27.3104	2.50716	1.07169	2.23853	11.9576	19.0941	2.9714	4.77816	1.37561	8.11807	10.9733	3.28824	6.18863	0.675111	10.542	6.41306	1.66122	12.4098	25.7118	1.65352	3.03556	3.14665	8.09723	2.5004	3.32	2.65894	1.97598	5.22893
ENSG00000016490	ENSG00000016490	CLCA1	1:86934050-86965972	0	0.00325327	0	0	0	0	0	0	0	0.00325919	0	0.0143397	0.00612186	0	0.00645995	0	0	0	0	0.00474765	0	0	0	0	0	0	0	0	0	0.00333946	0.00749204	0	0	0	0	0	0	0.00751991
ENSG00000016602	ENSG00000016602	CLCA4	1:87012760-87046437	0.0507357	0.0591183	0.0143918	0	0.0489882	0	0.0463901	0.298656	0.0291616	0.00359331	0.0281851	0.0950239	0.0224367	0.039055	0.122408	0.00812193	0	0.00403993	0.0066432	0.414834	0.035993	0.0203338	0.0119848	0.0487426	0.0657665	0.0903518	0.12655	0.00749722	0	0.0603716	0	0.0485131	0.224	0.0509716	0.0354175	0.0917466	0.0383183	0.102669
ENSG00000016864	ENSG00000016864	GLT8D1	3:52728504-52740048	37.9832	39.5669	29.1588	30.0181	45.7543	33.4467	25.944	50.9359	36.3167	41.9753	42.8842	45.6341	37.6095	40.904	37.2495	39.2811	27.7674	35.3991	48.4093	46.7879	50.2353	39.1026	28.9676	42.9641	37.927	42.7565	43.1739	39.8587	35.8213	43.4159	52.2211	34.5058	43.2658	45.8629	45.8796	47.7368	55.3336	56.9521
ENSG00000017260	ENSG00000017260	ATP2C1	3:130569438-130735556	25.5329	34.3567	32.3294	19.0723	48.0974	22.3654	44.3142	40.8543	36.5317	40.3341	49.7357	28.9058	18.9298	39.1469	34.9831	37.8955	18.6994	39.3936	52.5639	38.7057	46.0711	56.0371	12.632	47.4707	45.6052	39.6327	45.9437	34.1826	30.5674	36.1092	38.6444	51.5375	32.6278	43.0272	31.5952	34.2278	54.2642	38.1761
ENSG00000017373	ENSG00000017373	SRCIN1	17:36686250-36762183	4.41217	3.33252	5.68282	8.41865	4.43054	6.22764	7.67538	9.52952	19.3515	6.8199	5.08921	13.975	6.32109	6.187	15.8983	10.3115	1.3116	3.32979	15.2882	7.34689	1.82356	0.869239	9.79549	3.95131	3.32569	2.86396	6.82231	3.32218	7.45617	7.67525	13.6687	7.37524	6.90524	2.36647	2.58816	6.16381	6.90494	3.38892
ENSG00000017427	ENSG00000017427	IGF1	12:102789644-102874423	7.30257	3.7279	2.86815	1.96651	1.05387	2.54873	2.96459	4.35123	3.57337	8.23638	2.26416	2.116	3.67463	3.62512	1.91889	2.07354	1.10217	5.56209	5.09201	17.7565	32.7415	6.3246	1.57245	8.41829	11.5581	9.5322	13.0887	6.45633	3.46569	5.90017	4.84294	5.2947	13.8143	2.44949	20.5912	9.53727	3.37918	36.5065
ENSG00000017483	ENSG00000017483	SLC38A5	X:48316919-48328644	7.48903	11.3058	1.26697	1.03286	1.84059	0.510004	9.72218	8.8718	7.56291	7.38147	0.627154	12.7274	3.58733	8.60617	8.39715	10.6323	3.54388	4.63273	9.49379	2.26939	6.61886	7.51289	5.9742	1.22235	0.881633	26.2777	3.59521	4.11815	2.87299	7.00293	8.56826	3.06121	7.85288	2.29988	7.6137	6.57126	8.69516	1.93714
ENSG00000017621	ENSG00000017621	MAGIX	X:49019060-49024822	14.6965	1.68938	1.07369	7.34732	2.66825	1.92357	3.44842	1.50492	3.14398	1.56644	7.66756	2.92269	1.62487	1.59918	1.21187	2.31784	3.08708	1.83004	2.10237	3.41545	4.48521	1.9158	3.3586	3.13963	1.81312	2.76851	1.69447	2.22979	9.52925	2.20043	2.46872	0.77976	1.55415	2.86164	1.61046	1.73077	1.85209	6.81293
ENSG00000017797	ENSG00000017797	RALBP1	18:9475006-9538114	16.4954	6.19559	8.00841	17.203	16.6709	14.9148	9.52836	13.3409	15.8296	12.3666	17.5059	10.3044	12.8609	10.0939	14.8075	14.0553	4.21169	16.7462	13.8598	9.74354	21.4111	11.5342	4.1229	15.7612	14.373	8.69283	15.5893	9.90547	14.1922	13.7074	10.0999	12.8995	9.44596	10.5074	19.3719	13.9378	14.9272	9.33415
ENSG00000018189	ENSG00000018189	RUFY3	4:71569920-71673032	29.6533	32.7144	21.6007	8.07031	11.9966	13.8427	20.9439	26.3207	26.9034	19.5259	25.7087	21.3133	18.955	16.7445	24.7931	32.7648	10.0757	12.7479	43.801	33.8699	35.1035	17.2367	14.4039	27.0559	20.4957	15.2146	28.7706	14.1256	13.5568	26.7108	15.5349	32.1969	30.0306	17.878	23.905	19.9238	27.4556	33.4192
ENSG00000018236	ENSG00000018236	CNTN1	12:41086243-41466220	1.85849	0.610836	0.601631	0.271962	1.43911	0.624775	3.32382	9.87548	1.3818	10.0872	0.336561	2.44848	3.72379	3.34349	4.08068	7.89649	0.577099	5.5317	11.1834	2.97097	9.2128	1.65799	0.475283	1.81126	4.9932	6.95799	3.98009	3.84182	0.284544	3.52999	5.59872	2.0666	6.69309	2.59209	8.81592	10.305	16.5168	2.59866
ENSG00000018280	ENSG00000018280	SLC11A1	2:219246751-219261617	2.1122	1.04835	0.383375	3.3188	4.95777	1.07909	5.98724	1.06586	11.097	5.3663	1.69265	7.81714	4.12257	22.2787	5.84723	3.1482	2.07949	2.13159	2.52603	1.57181	2.76839	0.429852	0.722022	1.56489	1.41203	9.86501	15.7479	3.78486	3.37998	3.8398	11.4618	15.6388	2.37165	1.83178	3.75916	2.06158	1.23547	2.71193
ENSG00000018408	ENSG00000018408	WWTR1	3:149235021-149454501	13.1839	3.21894	5.05409	0.934652	6.04435	8.63403	14.178	16.8605	6.66932	12.9432	2.31221	9.16469	12.2242	13.4246	13.645	9.71121	2.8528	12.3899	15.5688	27.1694	16.6348	4.47606	2.44611	9.61183	13.9714	12.276	17.8107	7.94114	2.55507	10.8097	13.9482	13.5652	25.0877	11.4411	23.9787	22.7966	12.4963	26.1689
ENSG00000018510	ENSG00000018510	AGPS	2:178257371-178408564	7.85064	7.6045	6.9522	2.58337	4.25581	2.53475	7.48264	16.3378	19.8847	18.1819	14.1082	2.89508	29.7963	15.3135	3.08064	26.2655	2.54857	10.1203	16.5474	7.43765	20.136	9.80784	1.97687	8.42706	6.64272	6.46766	17.1887	12.2287	4.99791	4.60265	8.53968	3.62315	10.7084	6.55778	11.2789	10.4545	15.587	11.4437
ENSG00000018607	ENSG00000018607	ZNF806	2:133066881-133076309	0.00671416	0.00578791	0.0060114	0	0	0	0	0.0431301	0	0.0238914	0.00552044	0.0129315	0	0.0181534	0.0116703	0.006268	0.00580669	0	0.0305399	0.0261156	0.00566709	0	0	0.00543519	0.00562242	0	0	0.0121599	0.0078695	0.00598927	0.00673296	0.00761676	0.0232123	0.0111999	0	0	0.00573963	0.0136739
ENSG00000018610	ENSG00000018610	CXorf56	X:118672111-118699397	13.0311	8.74459	10.6012	22.2496	12.5181	7.4018	22.372	11.6132	9.47981	12.8559	10.2855	11.2389	10.0676	10.2417	11.9267	9.55119	8.5209	13.9132	11.2797	10.2962	16.7673	11.9904	4.6698	12.938	11.5876	16.0181	12.4359	11.6796	14.7886	10.6489	8.22393	9.28021	11.6151	12.6767	10.6394	14.8421	13.341	12.0788
ENSG00000018625	ENSG00000018625	ATP1A2	1:160085548-160113381	0.137321	0.550793	0.277505	0.317639	0.220216	0.486692	0.115424	1.13632	0.99001	0.0812864	0.396249	0.105805	0.204547	0.0665117	0.732955	0.104993	0.339009	0.737402	0.136893	0.954936	0.198001	0.261604	0.608743	2.07824	24.5977	0.148426	0.796345	0.0618711	0.968973	0.190803	0.057106	0.29933	0.707659	0.750106	3.38272	0.221143	0.143111	2.33501
ENSG00000018699	ENSG00000018699	TTC27	2:32853098-33046118	6.60363	5.63024	8.90554	2.79567	8.12375	7.72685	5.41583	7.88073	6.46094	7.35614	7.87842	5.08531	6.37475	8.12182	5.97481	7.82372	3.97077	9.03158	5.03813	5.24281	11.5201	7.95325	3.77088	6.43931	7.77012	6.70685	9.4287	7.91905	3.79038	5.89717	5.4598	6.01687	5.55727	6.74444	6.52365	6.72862	6.42708	5.75337
ENSG00000018869	ENSG00000018869	ZNF582	19:56887412-56904914	3.53218	1.79199	0.493176	2.23212	0.226129	1.06602	0.488773	3.47926	1.6734	1.94324	3.74842	1.66659	2.70052	1.22795	0.519567	3.73934	0.338573	1.06716	0.776937	2.35859	2.80855	2.5845	0.596487	2.156	1.57998	0.986647	1.89171	1.45846	3.08929	1.38723	1.19315	0.705219	2.39643	0.995964	1.72725	5.58929	1.0381	3.07314
ENSG00000019102	ENSG00000019102	VSIG2	11:124617367-124622134	1.01165	1.23816	0.155062	0.151315	0.105067	0.203463	0.631779	0.366032	0.231015	0.102161	0.137962	2.16122	0.159715	4.96842	0.473317	0.194629	0.196231	4.41724	0.500933	3.17047	1.33324	0.447819	1.52347	0.262948	0.354364	0.408189	1.78934	0.118898	0.744724	1.69054	6.87903	0.593143	3.2531	0.330882	3.1347	8.74666	0.332281	4.86141
ENSG00000019144	ENSG00000019144	PHLDB1	11:118477154-118528741	12.9391	7.74054	7.37933	17.81	10.4545	20.4499	18.2041	36.1967	17.5128	12.8666	12.0228	13.9062	14.6832	14.1793	38.9668	17.614	8.55097	18.425	25.7872	31.6807	14.3306	6.19791	13.2622	18.9462	32.9791	19.6693	24.4671	6.80043	14.202	11.9233	21.0623	16.1829	35.2978	16.9084	45.8548	22.598	17.3223	36.3446
ENSG00000019169	ENSG00000019169	MARCO	2:119699741-119752236	0.18654	0.325358	0.235989	0.153322	0.458501	0.264911	0.745226	0.0430479	0.0709081	0.862638	0.851324	1.52933	0.485194	9.2323	1.97233	0.283965	0.310929	1.73236	0.0433248	0.264862	0.938567	0.333148	0.568725	0.184654	0.719816	11.0464	0.292258	0.517247	1.7942	0.428588	1.08349	1.82409	1.07459	0.318234	3.5156	0.509506	0.0136092	0.480537
ENSG00000019186	ENSG00000019186	CYP24A1	20:52769987-52790512	0.0536591	0.0619038	0.0108084	0	3.84204	0.0184592	0.0329561	0.366509	0.0159897	0.190068	0.0596169	0.00633097	0.0334737	1.7634	0.0360141	0.339876	0.0165358	0.0237416	1.23771	0.401647	0.0398222	0.114655	0.080593	0.0216918	0.00898405	0.0510683	0.0262584	0.104366	0.0365606	0.0256289	0.0768079	0.031696	1.16262	0.0290966	0.0735637	0.383758	0.564131	0.329205
ENSG00000019485	ENSG00000019485	PRDM11	11:45115563-45247734	1.42118	0.692185	0.599107	1.56017	1.37087	0.54336	1.34445	1.39126	1.74248	0.779083	1.4759	0.611825	1.38588	1.19648	0.80601	1.00194	0.474612	1.68332	1.4452	1.20403	1.2551	0.768081	0.866734	0.559947	1.10139	0.794188	1.39436	0.374153	1.26717	0.831745	1.62013	0.490635	1.06752	1.29664	1.95969	1.05947	1.22726	1.01553
ENSG00000019505	ENSG00000019505	SYT13	11:45261851-45307870	3.06528	1.52039	0.00431524	16.9477	0.676701	0.0769674	9.80737	1.12918	19.4202	16.7338	11.186	0.564998	29.19	9.702	24.1034	7.06944	2.12416	0.224028	4.13581	0.867376	0.0462614	0.139652	0.0331214	13.6216	0.0059512	2.11018	1.72491	3.21445	0.135086	0.130628	6.03208	0.192122	0.492273	4.69185	0.116179	1.52472	3.10636	0.343376
ENSG00000019549	ENSG00000019549	SNAI2	8:49830248-49834299	14.1099	4.83599	2.53008	1.95508	5.59435	2.90991	7.67909	16.2842	2.72206	10.3299	1.74756	12.2731	8.1417	6.92432	10.4763	9.35306	4.33255	9.58478	15.3229	7.89196	21.63	4.19692	1.78472	4.46247	6.1698	10.6379	6.70669	5.23419	1.77686	6.59964	8.61891	5.44661	11.8108	4.61363	12.6066	7.78796	16.5148	6.21186
ENSG00000019582	ENSG00000019582	CD74	5:149781199-149792492	573.21	1174.22	389.777	640.987	481.935	225.639	452.642	535.254	1072.24	661.793	581.183	1406.44	895.291	338.975	474.389	702.569	386.898	620.368	475.6	358.536	448.479	2544.28	1418.16	593.061	400.771	1634.89	1027.67	516.14	1310.96	1232.28	554.847	560.12	988.713	458.732	1053.09	872.749	573.738	654.74
ENSG00000019991	ENSG00000019991	HGF	7:81328321-81399754	2.46624	1.30805	1.87843	1.53144	2.09818	1.97603	1.50423	3.82121	5.37363	4.09625	1.38746	1.48238	3.55066	1.95465	2.5432	3.64438	1.09306	3.59463	3.75189	5.20917	5.94363	2.52317	0.75415	4.48034	5.66494	3.566	5.12294	3.34482	1.83646	2.92004	2.81835	2.3449	5.58126	3.55658	7.52654	4.93586	4.14593	10.8729
ENSG00000019995	ENSG00000019995	ZRANB1	10:126630691-126676758	8.46035	7.41113	9.48419	3.969	11.2786	9.71806	9.80714	7.64246	20.9818	10.0849	10.6931	6.31196	10.1163	15.6391	9.92724	12.4649	3.6475	12.1846	7.91308	12.5097	13.6796	6.27961	4.05732	11.7175	14.4506	7.81454	17.1087	5.41628	6.92076	8.4314	15.6873	11.8894	11.6217	9.20414	12.167	11.4321	6.41062	11.0868
ENSG00000020129	ENSG00000020129	NCDN	1:36023073-36032875	8.87016	8.47251	8.3909	25.115	8.3191	27.1037	5.5917	7.51825	9.50535	3.34911	34.9167	10.1372	5.67614	3.61386	6.89231	6.72063	5.48416	25.8994	19.49	14.2631	4.60598	8.21119	11.3973	12.6035	20.8898	4.04525	5.35343	1.94554	32.8857	7.21648	6.70833	6.68769	4.98805	13.3708	16.947	7.81196	14.615	17.9575
ENSG00000020181	ENSG00000020181	GPR124	8:37641708-37702414	2.64746	0.956655	0.824611	2.18482	1.3502	1.02311	1.99983	3.47503	2.3007	3.99013	0.66822	1.81928	1.6097	1.14125	2.76118	1.36401	0.95567	2.34492	3.03147	4.357	2.66889	1.99533	1.27246	2.43788	4.79657	3.59643	3.37899	0.59423	1.57594	1.35308	1.99228	1.95096	4.84347	2.8403	7.40799	3.148	2.72658	5.34486
ENSG00000020219	ENSG00000020219	CCT8L1P	7:152142561-152144235	0	0	0.0125588	0.0125567	0	0	0	0.00850208	0.0118561	0	0.00632918	0.014078	0.00613834	0.0132495	0.0126635	0.00667916	0.00739059	0.00769212	0	0.00974247	0.0055685	0	0.0298338	0.0139419	0.0151394	0.0276621	0.0056164	0	0.0748249	0.0292069	0.0581157	0.0145127	0.00882971	0.0057872	0.01413	0.0150745	0	0.0263635
ENSG00000020256	ENSG00000020256	ZFP64	20:50668201-50820847	3.48358	2.34481	2.82268	10.6644	8.47703	3.29005	3.91702	3.52605	4.50913	2.371	4.03186	3.89981	2.24466	2.21261	3.93858	3.64583	2.46518	4.17957	4.10525	3.13053	3.19114	2.62393	2.13575	5.62709	2.61662	2.56904	2.48055	1.64873	5.19251	3.50519	3.3592	3.66888	3.38699	4.09004	4.4696	4.12805	3.91315	2.61025
ENSG00000020426	ENSG00000020426	MNAT1	14:61201459-61436671	35.4914	15.2883	28.913	22.4742	26.5072	21.7264	21.4093	28.2807	22.5197	31.4842	35.7546	21.014	34.4622	38.1973	13.0878	20.7818	22.859	35.6857	28.3366	20.9418	41.4561	23.7425	11.3305	35.5663	27.7599	18.2466	35.5592	28.7011	22.3486	23.6474	32.5659	23.1723	21.167	27.1818	18.9751	37.8723	33.0312	23.6212
ENSG00000020577	ENSG00000020577	SAMD4A	14:55033814-55260033	2.35202	1.47222	1.0234	0.563295	2.26678	0.820437	1.87443	3.96784	2.22431	3.06036	2.54122	3.90374	4.4588	3.04859	2.80285	2.83621	0.795704	2.07529	2.85124	2.68391	5.18114	2.58626	1.15957	2.30202	2.70271	5.5943	4.54602	0.967652	2.53187	3.01003	3.35388	3.09839	3.22398	1.98342	6.34719	4.98197	2.03916	7.4522
ENSG00000020633	ENSG00000020633	RUNX3	1:25226001-25291612	1.64731	8.37778	1.36867	1.37155	0.752279	0.62264	1.84282	1.79407	3.87729	2.10295	1.18909	3.23404	1.26889	0.977937	1.24218	0.934323	1.19872	1.08708	0.829276	1.7798	1.59319	9.63032	3.16829	1.55322	2.15122	3.95726	3.61596	0.63612	3.00338	4.56753	0.867117	1.41765	2.29346	1.76989	2.56134	2.27756	1.11326	1.37057
ENSG00000020922	ENSG00000020922	MRE11A	11:94152894-94227074	4.38563	8.93302	4.78658	1.06985	5.73053	5.90917	10.0257	7.71227	3.32584	6.37628	6.13212	3.625	6.33331	7.49458	5.00238	8.55923	2.55465	3.18448	3.74616	5.72345	6.34748	7.88726	2.74476	6.48591	7.18076	4.84624	5.27487	2.68911	2.2278	6.43524	5.52713	4.91931	5.47219	4.57852	3.69298	4.46169	3.17179	5.22611
ENSG00000021300	ENSG00000021300	PLEKHB1	11:73357222-73373864	2.83399	4.23393	0.748864	28.7382	10.0575	1.44436	4.46451	6.21827	271.691	4.19859	2.10237	9.86931	3.81507	1.65655	0.913606	2.99636	9.39629	4.02055	0.737719	4.92198	2.97386	4.14272	2.67847	7.76378	1.20787	6.66199	267.787	6.67361	11.1924	3.7632	2.41245	0.805568	2.34704	6.5351	4.92883	6.41253	0.593862	6.63133
ENSG00000021355	ENSG00000021355	SERPINB1	6:2832565-2842240	14.3061	24.409	20.4137	39.5051	22.415	12.4864	18.7468	28.139	32.5388	32.4592	40.3267	24.1003	46.1114	24.3561	22.3166	26.8279	17.8187	32.597	12.1526	19.5184	28.6258	42.7037	11.524	33.6869	36.6819	36.0791	49.1379	37.8912	37.1327	28.8184	16.223	18.9308	24.9975	36.0317	32.9992	25.0821	16.1655	27.5899
ENSG00000021461	ENSG00000021461	CYP3A43	7:99425635-99463718	0.0870283	0.168235	0.0496569	0.0249007	0.0961318	0.112719	0.140189	0.235769	0.0692723	0.0611557	0.0666722	0.036119	0.0842847	0.134951	0.115068	0.0239031	0.117298	0.0589226	0.0640875	0.185973	0.12392	0.0944122	0.0556267	0.0994876	0.234362	0.111623	0.0821723	0.0140536	0.029988	0.120637	0.284477	0.0667659	0.175178	0.131515	0.129112	0.110633	0.0633356	0.177306
ENSG00000021488	ENSG00000021488	SLC7A9	19:33321414-33360672	0.316201	1.43177	0.835656	0.290028	0.329619	1.15305	0.878665	1.33163	0.312449	0.40788	1.11385	1.34403	1.07024	0.5619	0.658627	0.770509	0.182383	0.84777	1.00245	0.325898	0.232177	0.430268	1.51585	0.760084	0.560859	0.334014	0.372254	0.531713	1.52159	0.598481	1.52192	0.334634	1.04148	0.160328	0.508937	1.09865	0.664794	0.622465
ENSG00000021574	ENSG00000021574	SPAST	2:32288679-32382706	4.56806	4.91676	6.68059	1.33855	6.95988	4.44779	5.46215	6.14215	6.56039	6.92566	4.58124	4.16919	4.89806	6.69191	7.98509	6.68829	3.49897	4.95656	6.37399	5.71463	6.70113	4.16015	1.05749	5.42256	4.72196	3.55814	5.78564	4.26747	2.2516	5.21095	4.45422	5.98766	5.90422	6.22658	5.18197	4.86217	5.0488	5.62015
ENSG00000021645	ENSG00000021645	NRXN3	14:78708733-80330762	0.542638	0.729857	1.31169	3.45484	2.45283	0.758208	0.495399	0.545425	0.50842	0.810811	6.11277	0.39514	8.29998	0.320896	0.508567	3.39499	0.187496	0.209656	2.1102	0.499035	0.231372	1.27188	1.47567	4.57054	0.661277	0.405952	0.630346	0.169004	1.36369	0.476388	0.363992	1.07943	1.31572	0.841301	0.34233	2.35773	1.95645	0.156956
ENSG00000021762	ENSG00000021762	OSBPL5	11:3108345-3187969	10.1448	5.05811	1.55859	8.04808	10.7581	4.82138	2.74573	10.4462	12.7662	8.28309	9.99594	8.80872	10.2885	6.70343	14.5834	7.51652	6.54473	8.85101	13.2856	8.31184	4.5611	3.41336	2.90751	5.16045	4.58342	4.26681	7.07738	2.62383	10.3929	4.75762	10.3853	19.0506	7.89344	5.46937	9.82446	5.61215	10.2318	10.4278
ENSG00000021776	ENSG00000021776	AQR	15:35147731-35262040	18.2315	12.93	12.5089	3.83901	10.6983	13.5879	9.7226	8.61606	11.1636	15.6121	9.44081	14.0166	12.1859	16.7587	7.04396	16.9007	8.88772	13.0425	10.7141	12.8721	15.9115	14.0197	8.45173	15.4846	13.6153	10.8137	15.1178	15.8731	6.40948	16.448	12.0217	17.7728	13.5285	11.3787	12.8884	11.625	11.6956	13.8934
ENSG00000021826	ENSG00000021826	CPS1	2:211342405-211543831	0.768117	0.207399	0.190446	0.14783	0.613729	0.197394	0.602134	1.60659	0.22493	0.702142	0.125885	0.873037	0.358095	1.81337	6.86078	0.619003	1.82946	0.415717	1.50757	1.18371	0.883505	0.357145	0.190449	0.672594	0.884811	0.471582	0.689473	0.542943	0.109894	0.65157	0.479819	0.617506	1.59959	2.82853	1.26159	0.779787	1.58754	0.799295
ENSG00000021852	ENSG00000021852	C8B	1:57394882-57431813	0	0	0	0	0.00646531	0	0.0421994	0	0.00494419	0	0	0.01704	0	0.01045	0.00504244	0.101796	0	0.00599817	0.00897933	0.00753134	0.00452078	0	0	0	0	0	0.0258461	0	0	0.00505764	0.0284898	0.0251474	0.035129	0	0	0	0.0100238	0
ENSG00000022267	ENSG00000022267	FHL1	X:135229558-135293518	17.669	22.2988	6.5874	3.424	8.11777	6.43276	4.14863	16.8937	7.10856	19.4013	14.0892	9.35809	14.8546	11.7119	10.2504	4.75457	12.9774	22.6151	12.1416	31.5752	70.4302	13.4505	8.11049	23.2504	73.9752	23.5857	62.6579	7.62675	8.59643	15.0936	11.8719	18.8991	35.6665	26.3877	52.5229	18.0354	17.1195	158.582
ENSG00000022277	ENSG00000022277	RTFDC1	20:55043646-55093943	79.6522	38.1981	49.7299	112.215	62.9924	34.1469	59.5532	46.6462	37.3147	45.9416	36.9278	58.5193	41.4995	67.5301	42.4787	49.1604	30.9936	68.4558	42.1883	40.3896	74.3776	61.5506	34.1011	55.9819	51.8527	74.7033	55.8551	59.2581	56.6965	54.4252	70.3601	40.6258	49.7701	40.7135	52.8489	76.8741	54.3571	49.1237
ENSG00000022355	ENSG00000022355	GABRA1	5:161274196-161326975	0.00609773	0	0	0	0.013113	0.005191	0	0.00739562	0	0.0112187	0	0	0.00593451	0.00642942	0.00933582	0	0	0	0.125036	0	0.0135735	0	0	0.00482323	0	0	0	0.00707925	0	0	0.0115184	0	0	0.0246445	0	0	0.00521428	0
ENSG00000022556	ENSG00000022556	NLRP2	19:55464497-55512510	22.1481	3.78524	0.527288	17.5346	0.461954	16.2612	7.23542	0.379095	11.9016	0.593024	0.728684	8.17668	0.593835	17.2687	1.07234	0.405441	0.54189	9.1652	0.624004	6.94644	13.6952	2.53151	1.28806	11.0584	10.39	5.20547	13.2197	0.275122	1.72499	9.30946	17.4575	1.11499	12.4117	0.690632	6.44329	6.00067	0.4982	6.90326
ENSG00000022567	ENSG00000022567	SLC45A4	8:142217264-142318404	3.75435	3.00708	4.41502	0.883806	8.58213	3.59501	6.09135	3.98506	5.35803	1.6907	2.89033	2.30617	4.56237	1.38833	2.99907	2.98893	0.390285	1.51708	2.30547	2.33287	2.3626	2.94379	2.931	1.40022	3.08643	2.92867	2.41924	0.262675	2.43628	2.2928	1.98383	1.39562	1.84788	0.799893	2.6984	1.70228	2.12924	2.06913
ENSG00000022840	ENSG00000022840	RNF10	12:120971282-121015397	101.267	78.3944	26.6325	90.4511	52.9282	59.6559	45.7862	39.276	37.7233	35.9131	51.2136	61.4348	51.2532	70.4453	56.9663	54.122	23.2417	57.8014	44.1129	65.7648	40.9053	64.9487	51.845	51.3135	43.0535	53.4176	44.9468	44.6731	80.8733	51.4428	96.0217	60.4907	66.1922	26.2405	48.1034	66.7768	44.0403	66.6197
ENSG00000022976	ENSG00000022976	ZNF839	14:102783713-102809044	7.36951	10.6238	5.73557	12.9305	6.97113	14.7013	3.55161	11.9893	8.12767	6.66225	12.5014	14.7039	12.8214	22.4156	7.7033	8.78731	9.02643	10.1806	6.35931	10.1543	5.88145	9.29463	20.0267	11.4389	10.3237	5.33689	9.11072	6.59891	14.3454	11.9871	40.4363	8.15205	8.51649	13.8392	9.29782	11.1457	5.64687	8.07517
ENSG00000023041	ENSG00000023041	ZDHHC6	10:114190057-114206672	37.6516	32.8298	34.9228	16.7785	30.3033	22.8612	34.031	20.6899	21.3614	34.0686	22.9201	23.9792	27.7852	30.5636	30.8429	30.816	19.6982	35.9188	17.9928	31.444	45.7017	30.7963	33.2391	32.5714	31.9554	30.1196	34.7774	31.2153	18.4086	24.5084	27.6749	29.367	30.4301	19.9746	29.0411	28.7692	20.5608	32.166
ENSG00000023171	ENSG00000023171	GRAMD1B	11:123396343-123498482	0.419475	1.28858	0.262501	0.220869	0.288676	0.227942	0.4583	0.466416	1.08389	0.545262	0.164706	0.762701	0.268829	0.397188	0.675107	0.254397	0.178423	0.218884	0.753676	0.673878	0.551652	1.34633	0.394473	0.368981	0.32785	0.597433	0.917086	0.257691	0.366682	0.896571	0.594401	1.09456	0.631637	0.316405	0.741388	0.476785	0.750798	0.26632
ENSG00000023191	ENSG00000023191	RNH1	11:494511-507300	57.208	26.0588	33.2361	72.4026	92.0427	35.7467	29.2871	30.3583	44.913	48.6555	36.0238	60.0308	42.8575	59.0457	45.1278	52.2936	43.2148	57.2375	61.1437	41.2551	36.7539	38.2933	38.9496	38.2717	52.7658	69.6348	52.6369	28.835	41.6376	37.4162	61.0734	52.8783	43.0047	49.3444	62.934	42.8417	59.2555	65.1324
ENSG00000023228	ENSG00000023228	NDUFS1	2:206979540-207024327	18.0839	15.6251	NA	14.8523	18.7662	19.5925	22.8588	25.5027	21.8482	33.8842	NA	22.24	21.1081	28.075	18.2911	30.6003	19.3968	22.5703	21.1243	16.2769	34.9385	20.5429	4.63649	31.3376	29.2247	18.8751	27.731	25.0006	18.7091	30.0417	18.9187	36.7206	15.2754	34.5101	21.7781	15.0929	21.171	21.7906
ENSG00000023287	ENSG00000023287	RB1CC1	8:53535015-53658403	13.0535	10.3622	21.4313	3.88613	31.0132	15.5642	37.4561	13.3601	11.0729	23.5271	12.8661	7.64081	17.9223	13.2752	10.1497	14.8093	16.4665	9.85403	18.2053	10.6686	16.765	11.3984	3.65376	19.0984	21.4864	17.026	12.7902	11.5296	5.30013	11.1955	10.4613	10.5565	11.6551	25.2331	10.0638	9.05022	18.7413	9.16458
ENSG00000023318	ENSG00000023318	ERP44	9:102741460-102861322	10.8998	10.276	6.06953	4.35798	9.39272	7.08413	10.1401	8.7717	12.1269	11.3559	13.3175	12.7558	12.1595	14.6119	9.27281	9.83012	6.40474	10.4499	9.34618	10.5515	14.9294	16.2658	3.8628	13.1225	11.6441	13.3399	15.2199	9.24849	9.58131	13.8359	15.9135	13.6412	13.2374	11.9032	11.1623	14.5405	10.7828	15.171
ENSG00000023330	ENSG00000023330	ALAS1	3:52232101-52248343	9.43018	9.45857	12.37	26.1188	10.8916	11.5886	9.65681	9.39773	13.7793	8.26857	23.6348	15.6293	8.29165	9.0854	11.3811	12.949	9.06657	9.03054	18.1921	12.0999	6.5339	13.7023	12.2557	12.6098	28.9097	14.8213	13.5262	11.7704	22.4329	11.4248	12.0683	9.21899	11.2279	7.92579	11.3965	9.52488	13.7908	16.974
ENSG00000023445	ENSG00000023445	BIRC3	11:102188214-102210134	5.83989	39.3451	10.2727	0.941839	5.47886	2.66794	8.35508	4.95586	5.18551	17.7874	12.0568	11.0747	8.22969	5.80169	4.23693	6.61153	3.64496	2.24232	2.50102	9.09189	24.1434	64.4477	6.60548	16.0357	12.9986	17.3545	35.0557	3.22132	4.86599	30.8692	3.10853	11.9058	17.1248	12.7131	8.12742	9.76579	2.94828	7.73899
ENSG00000023516	ENSG00000023516	AKAP11	13:42846288-42897396	4.29855	7.7473	8.29451	1.20001	7.52787	6.47358	9.0532	9.24223	8.13352	8.64669	3.98481	3.88428	10.5693	10.2656	8.11796	9.94309	4.99782	4.49525	14.0641	7.19585	8.03143	7.40251	1.1892	6.27739	10.1249	5.02454	7.15479	3.09268	1.6991	6.69645	10.5993	7.9413	9.96315	7.04742	7.3631	7.55108	12.0446	6.69372
ENSG00000023572	ENSG00000023572	GLRX2	1:193065597-193075244	17.0199	6.91776	7.62245	12.1631	10.8235	14.698	7.35531	13.5032	8.22968	14.6579	14.5837	14.5379	11.5249	9.90878	7.43408	14.6656	9.77006	8.90625	7.07355	10.1732	11.9915	6.91494	2.69467	9.23143	7.83031	7.56787	9.84404	12.3983	17.775	13.5477	10.2489	20.2345	7.7011	10.3054	5.76528	7.94203	8.96147	12.4364
ENSG00000023608	ENSG00000023608	SNAPC1	14:62229074-62263146	5.9705	2.20767	2.53271	0.854786	3.87543	3.03776	2.94773	4.97208	3.132	3.90669	2.0024	3.33167	4.16271	4.48187	2.23263	3.40018	1.10271	2.47131	3.32449	3.16965	5.97761	4.10594	1.39339	2.87701	3.87693	3.21644	4.74188	2.71317	1.46085	4.11026	4.35458	3.66123	3.57621	2.41414	2.66337	4.08934	3.536	3.84066
ENSG00000023697	ENSG00000023697	DERA	12:16064105-16190220	16.8674	10.468	15.036	9.51974	20.6321	8.21898	15.8773	16.4491	12.928	30.1462	20.0402	14.0756	17.0337	27.9693	17.2064	22.8866	11.8845	16.8265	15.5836	14.4862	25.2918	20.4717	5.43491	12.7563	18.811	22.192	25.7384	26.2709	15.9306	16.7468	20.4874	23.3995	23.4791	19.1485	15.1727	25.6484	17.1849	15.26
ENSG00000023734	ENSG00000023734	STRAP	12:16035324-16056412	115.249	44.6931	67.2149	36.52	91.8408	63.4435	45.822	42.4051	45.0573	64.1683	66.2243	76.8571	58.9425	81.6095	68.0166	52.134	58.4268	70.9793	63.9147	57.0491	56.3146	43.7496	28.9346	41.5761	50.493	47.1825	58.3575	81.794	50.6048	55.7038	74.8429	69.2373	66.6361	56.5466	48.1806	70.5428	58.3149	64.7341
ENSG00000023839	ENSG00000023839	ABCC2	10:101542488-101611949	0.664288	0.907502	0.302143	0.0957943	0.416126	0.864443	0.911557	0.515157	0.433624	0.34298	0.63634	0.380707	0.358171	0.595426	0.660732	0.458116	0.365017	0.071117	0.402194	0.810835	0.992867	0.376684	0.418001	0.647201	0.948463	0.501274	0.566555	0.306404	0.298838	0.609511	0.921612	3.42132	0.362969	0.342546	0.619888	0.229924	0.412323	0.662612
ENSG00000023892	ENSG00000023892	DEF6	6:35265594-35289548	13.2797	40.2201	9.60445	16.3935	3.20913	13.8983	7.03086	9.72668	11.8297	7.97429	14.5317	18.5508	6.01236	6.90972	11.8676	10.3191	10.4533	12.3089	7.23691	10.3812	7.64449	38.6975	46.5614	16.5505	10.2548	20.1704	13.8668	5.26576	21.4696	18.1965	7.54974	9.99603	15.969	17.215	16.4419	12.0819	7.6338	9.23901
ENSG00000023902	ENSG00000023902	PLEKHO1	1:150121372-150136916	42.3426	30.0279	12.0871	21.4349	12.5476	8.76714	13.9084	14.5121	19.3077	24.6819	11.1855	37.6646	13.3495	21.5207	18.2202	17.4191	13.421	16.8444	12.8505	10.8212	14.2022	59.4204	40.3432	16.1669	11.1775	43.105	22.0789	12.2103	27.6475	23.005	14.0813	15.1069	28.4774	16.8383	28.8657	25.6295	14.3152	13.5954
ENSG00000023909	ENSG00000023909	GCLM	1:94350760-94374966	5.13422	3.10588	4.35788	3.37647	11.8705	6.2946	7.38911	5.04521	5.00162	8.69635	4.93576	3.20542	5.52727	5.93707	4.29535	4.12225	3.63976	5.30908	4.97076	4.49993	6.19661	3.25827	0.656989	6.82489	5.29197	3.67925	5.81319	6.38786	4.05503	3.41877	7.16907	5.77982	3.78044	4.35304	5.04065	4.15719	4.90278	4.92257
ENSG00000024048	ENSG00000024048	UBR2	6:42531799-42661242	6.66299	13.5577	9.0286	2.86746	6.07802	8.58719	10.174	9.96906	6.4456	9.18811	11.4804	6.71738	9.63001	10.4213	9.66407	10.5286	5.12576	9.06714	6.07272	9.27451	12.8515	13.0309	4.9942	13.3687	11.3018	8.2521	7.98314	5.99696	6.24454	10.0481	9.23602	10.9054	8.31965	12.085	10.143	7.94706	5.48219	9.93191
ENSG00000024422	ENSG00000024422	EHD2	19:48216599-48246391	7.71336	4.8227	2.52675	8.10865	7.76449	11.204	4.52998	10.1586	7.25479	6.7991	2.43441	7.50736	5.01304	4.6188	7.98304	7.28954	4.44314	8.16629	10.478	12.9759	5.30237	2.68349	11.165	8.92578	22.6553	6.91352	9.05303	1.15794	4.48044	5.01453	6.25985	4.89578	11.4668	5.32934	19.3297	8.54826	7.93326	22.8158
ENSG00000024526	ENSG00000024526	DEPDC1	1:68939834-68962904	4.49031	2.49632	5.76767	1.00316	6.0275	6.55982	6.59214	0.398785	0.0817993	3.58072	2.53157	1.04778	1.20724	3.92632	1.98182	1.69598	1.86028	2.18003	1.77648	1.3586	0.731558	3.32029	0.0976665	1.31125	0.349755	2.17531	1.64118	2.37628	0.408994	1.33015	1.42523	3.987	0.927352	0.200245	0.35434	0.115654	0.499469	0.570645
ENSG00000024862	ENSG00000024862	CCDC28A	6:139094656-139114456	11.7914	15.1553	18.1606	10.7166	11.4631	16.5726	31.6136	28.5516	7.48552	14.1401	16.1477	12.5438	9.66836	10.1399	13.9556	24.0429	9.74911	10.7351	10.1704	14.1864	17.0603	26.814	10.5654	17.7873	18.1536	23.9171	13.0776	20.4368	25.2288	15.7915	11.8547	6.88157	14.4588	11.3029	13.3944	14.0809	12.8341	11.8292
ENSG00000025039	ENSG00000025039	RRAGD	6:90074354-90121989	1.62071	1.12205	1.01891	2.51143	4.14901	0.9659	10.6084	2.8054	1.87731	2.295	0.644918	1.42303	1.56106	3.13079	1.29748	0.504392	1.18113	2.55281	1.90717	1.2696	4.00971	3.37541	0.54862	1.82313	4.0282	5.21596	2.50092	0.951044	1.20758	1.58464	1.76775	2.93839	2.00584	1.7114	3.15716	2.69247	2.05433	1.88372
ENSG00000025156	ENSG00000025156	HSF2	6:122720690-122754264	8.44225	7.23773	5.44354	4.22634	4.68209	6.25893	13.2947	6.51305	3.36912	7.33038	7.47186	5.53404	5.62084	6.99598	6.82656	7.31028	5.90054	5.2113	5.43695	4.46633	8.42431	7.44373	2.41792	8.21989	5.82531	6.77626	4.97985	5.01524	4.57273	6.95812	5.63194	5.87823	6.07042	6.42294	5.90238	6.86193	5.73651	3.67178
ENSG00000025293	ENSG00000025293	PHF20	20:34359895-34538303	5.47899	5.52264	5.84995	4.01711	12.1928	10.5382	11.4655	8.75601	6.55652	6.26457	6.75943	5.50243	7.39106	7.19544	8.70322	8.95752	4.16677	6.18082	6.62176	7.4875	10.4613	5.40206	2.78922	13.5616	10.304	6.27898	8.68916	4.75447	3.87015	7.67693	6.69276	10.0863	7.39041	9.79556	6.69964	9.09009	4.19356	7.30838
ENSG00000025423	ENSG00000025423	HSD17B6	12:57145944-57181574	6.38287	1.19076	0.908791	4.5711	5.41887	1.63127	5.42478	3.86512	2.25728	7.41495	1.19819	4.91577	5.1214	5.35983	5.35243	6.22271	3.46536	6.73465	8.45875	0.501114	5.47597	4.84651	0.162649	3.46139	1.17361	8.56311	2.25676	6.32302	1.10881	4.41605	6.23071	2.71365	5.48821	4.19464	3.1137	5.14503	10.9644	0.763096
ENSG00000025434	ENSG00000025434	NR1H3	11:47269850-47290396	41.7004	36.403	16.6771	12.0726	17.7299	10.5899	16.6666	31.5872	23.0148	27.2001	18.8228	29.0903	20.9847	73.9913	19.7982	20.6595	15.568	26.7253	8.56733	32.2294	17.0322	74.3654	57.7016	11.6504	19.1087	35.0816	19.1449	17.2003	18.9542	18.7275	28.9126	19.2059	25.5986	13.277	26.79	17.0867	8.55864	29.6209
ENSG00000025708	ENSG00000025708	TYMP	22:50964180-50968485	32.5004	40.4711	9.60611	61.7893	36.6484	9.17223	24.2092	13.186	71.9356	63.6882	57.1399	71.0343	22.6355	22.4906	32.4154	41.4232	21.7247	18.6991	15.0951	10.6767	9.10622	50.9207	31.2387	28.9012	8.08266	59.9327	37.2806	18.1769	87.3984	32.8001	24.6182	115.228	33.4513	31.4873	28.013	22.2176	16.7574	18.445
ENSG00000025770	ENSG00000025770	NCAPH2	22:50946644-50961901	16.4748	18.4564	15.1922	30.1343	13.0526	16.2938	15.019	12.2051	13.8378	15.6623	12.0166	17.3146	12.9365	17.3963	17.1244	15.7295	23.2527	28.8323	14.9816	12.7682	5.82938	15.5964	42.7176	12.3668	12.2179	19.7607	18.7758	12.0157	16.1297	11.5098	17.0709	39.2287	17.2568	19.2735	16.8581	16.7939	13.8037	12.8054
ENSG00000025772	ENSG00000025772	TOMM34	20:43570770-43589127	14.1606	7.928	9.95961	23.8675	13.2027	8.61066	9.08655	8.91961	9.34406	9.03741	11.3819	11.5382	11.719	24.6669	12.9559	12.742	6.05596	17.3673	11.4939	8.60558	14.286	10.7347	6.32722	10.8638	10.3642	13.5824	11.4859	11.3461	15.398	13.5662	22.3886	7.95234	16.9262	10.7147	13.815	17.0806	11.6787	9.01794
ENSG00000025796	ENSG00000025796	SEC63	6:108188959-108279393	35.8532	31.0519	32.1972	10.2855	27.9666	25.9349	46.5156	23.1005	19.7042	39.5889	41.1592	29.3858	34.8149	33.4873	38.3323	38.3928	11.8948	18.7077	21.6304	23.4446	39.9635	33.3252	10.5574	33.0859	36.219	33.3617	27.3618	31.2219	18.7018	35.2541	32.0636	51.3133	32.7656	24.7949	25.2645	24.8163	21.6074	27.0918
ENSG00000025800	ENSG00000025800	KPNA6	1:32573638-32642169	5.43392	8.05903	6.86385	13.1871	11.1117	9.71047	7.06306	9.12591	10.1751	6.52047	11.5733	8.1509	9.30355	7.99438	7.50456	8.81823	5.73874	10.4787	10.936	11.976	7.94236	7.69415	3.7732	16.0682	10.9163	6.67807	10.6861	4.99553	12.3558	7.98518	8.47831	11.3302	7.18649	14.3665	10.2388	7.31055	7.47646	13.2337
ENSG00000026025	ENSG00000026025	VIM	10:17270257-17279592	512.818	240.586	87.3946	134.243	153.502	135.607	117.293	236.359	158.537	292.029	57.6371	288.877	207.786	387.87	234.001	193.554	143.659	298.967	247.579	241.074	406.57	283.626	116.049	147.335	416.959	478.421	306.4	262.433	124.152	198.14	275.168	137.048	404.963	172.193	565.27	369.504	286.888	430.115
ENSG00000026036	ENSG00000026036	RTEL1-TNFRSF6B	20:62290652-62330037	3.69852	3.71866	1.30149	3.49671	1.64359	2.45226	4.59548	1.52024	2.60505	1.04144	1.28915	5.24461	1.12395	1.89105	4.5258	2.17903	1.68277	2.33431	2.3401	1.53303	1.16914	1.40927	3.36002	3.36326	2.12349	3.47399	2.28671	0.61615	2.78601	1.98086	2.76798	2.85634	3.81658	2.35159	3.55715	2.6603	1.28967	2.89112
ENSG00000026103	ENSG00000026103	FAS	10:90750413-90775542	8.2465	14.6813	3.49093	2.41741	5.77541	1.74075	7.65777	10.9102	5.77067	11.4786	1.65714	6.80478	10.3847	6.04756	7.19799	8.68846	3.2425	6.60668	12.1203	10.9897	15.886	20.9472	3.38563	8.35364	6.97568	15.2799	12.3665	5.92376	1.46061	10.5482	6.32745	9.97752	22.3437	7.87932	16.6112	13.4568	13.2281	11.6395
ENSG00000026297	ENSG00000026297	RNASET2	6:167342991-167370679	60.325	57.1351	23.5044	192.228	64.0102	61.3611	37.9303	59.8119	58.143	60.0765	43.4914	76.8553	36.6754	52.8834	29.5644	44.3799	23.4569	42.1843	18.3245	33.4641	36.5467	94.7908	87.6567	119.119	43.6509	69.2107	67.2387	90.9687	108.548	54.9565	42.9889	43.1896	52.1762	26.5026	49.3085	59.8368	27.0608	39.6837
ENSG00000026508	ENSG00000026508	CD44	11:35160416-35253949	57.507	93.7783	16.5731	70.9181	316.726	407.811	74.2006	241.203	24.6378	81.7072	13.3999	36.0923	126.787	48.8421	213.819	169.433	85.572	18.7376	23.8033	59.0002	40.694	109.638	18.741	73.816	181.765	124.014	78.2517	60.2889	33.2515	49.4097	38.6137	113.719	57.7672	110.73	38.8907	43.2178	22.8278	37.1677
ENSG00000026559	ENSG00000026559	KCNG1	20:49620192-49639666	0.0776395	0.0804941	0.089022	0.0217897	0.081782	0.0887284	0.110541	0.225812	0.0877597	0.0614072	0.0412378	1.23471	0.0372451	0.466857	0.101336	0.0826825	0.0375066	0.189903	2.5701	0.508611	0.0987904	0.183096	0.118208	0.107395	0.0390327	0.0635394	0.18492	0.0277534	0.0286927	0.594802	1.02711	2.94726	0.221307	0.0849855	0.19689	1.09928	2.11868	0.29949
ENSG00000026652	ENSG00000026652	AGPAT4	6:161551010-161695093	4.87585	1.33785	1.33429	1.18296	2.74296	1.11068	2.58577	4.25823	2.18186	3.78269	0.531828	4.53567	2.84956	7.32847	3.50885	3.02202	2.19497	3.56575	5.37665	3.34575	7.21589	1.6414	2.66251	2.38133	3.46894	8.30368	6.0083	2.68171	1.28703	3.01371	5.28228	3.87023	8.37811	2.50049	9.17134	6.48045	5.20632	4.07417
ENSG00000026751	ENSG00000026751	SLAMF7	1:160709036-160724611	6.50377	52.7951	7.12223	1.59737	5.00955	1.42672	17.7794	2.3788	4.90544	5.48803	3.09647	6.08204	2.7225	1.83711	3.22089	1.25776	7.84777	3.33207	2.11812	3.72578	5.85808	75.9325	10.6094	6.84763	3.51868	46.2235	8.52615	2.37122	9.05827	11.4391	1.81807	6.97536	8.40335	15.0591	10.7944	6.51972	2.44751	2.43214
ENSG00000026950	ENSG00000026950	BTN3A1	6:26402464-26415444	11.0721	64.9476	18.505	18.1636	10.0578	8.25075	37.4535	15.8539	22.2391	12.3585	28.6465	21.6825	23.1063	7.47546	17.7767	12.2706	12.6325	9.43479	11.9323	26.8492	24.0824	54.4465	32.7541	27.1071	20.0665	36.879	27.4079	5.15468	23.6946	31.2882	8.46967	25.4871	18.9839	18.8195	27.0074	12.5244	7.32465	20.7193
ENSG00000027001	ENSG00000027001	MIPEP	13:24304327-24463558	18.3138	12.6966	13.3591	6.41603	7.28287	13.4655	12.7916	13.8377	15.0485	12.4195	5.20471	15.2139	12.0495	13.3534	10.8113	12.3053	3.98205	26.4374	12.4775	8.83588	9.68221	15.6542	8.82651	5.2445	7.81905	16.0855	18.1725	20.1327	9.67524	10.2763	34.3226	13.5244	19.025	4.35769	14.4214	11.2366	13.1879	9.03038
ENSG00000027075	ENSG00000027075	PRKCH	14:61654276-62017694	8.92933	26.8918	10.8459	2.78642	5.2338	4.7075	6.23069	23.3419	11.0339	7.95166	5.41911	12.13	15.3685	6.60272	7.57539	8.35353	3.11842	5.11785	8.79442	11.3449	17.7944	31.4986	9.5899	7.48841	14.2567	11.7823	13.5474	5.06532	6.14518	19.3721	13.4396	11.7927	10.8716	9.21143	10.5151	10.5631	8.19104	12.4416
ENSG00000027644	ENSG00000027644	INSRR	1:156809854-156828810	0.140055	0.0134216	0.0059295	0.0328357	0.0124014	0.0270948	0.0832505	0.427095	0.0235375	0.134674	0.0304586	0.14079	0.150248	0.0959218	0.242214	0.1198	0.00736743	0.0788368	0.267418	0.0370639	0.277301	0.0143443	0.0350216	0.0625514	0.0781454	0.671528	0.0745845	0.0512885	0.0339691	0.0744813	0.386053	0.0535322	0.236161	0.017464	0.584819	0.368913	0.160723	0.0869149
ENSG00000027697	ENSG00000027697	IFNGR1	6:137518620-137540586	46.0803	34.0342	30.7994	18.9972	26.8793	20.7171	51.024	45.2149	44.6672	57.2682	41.262	45.6162	47.6817	37.2761	36.5079	50.6344	18.2988	30.3368	31.9557	42.9492	114.57	71.5019	14.2314	47.6312	63.5248	75.5657	80.4738	42.1699	34.8778	59.8437	36.6807	43.8033	53.1971	30.9888	45.8445	65.0258	42.0836	54.1675
ENSG00000027847	ENSG00000027847	B4GALT7	5:177027100-177037348	17.4888	10.3309	6.14136	18.8152	18.6968	6.18351	13.1127	8.17852	12.2479	12.6436	13.8556	13.3574	15.1198	10.8894	8.61025	12.4208	8.49759	13.2177	12.094	9.93932	7.23581	11.3263	10.0299	9.02119	7.7183	15.625	7.54212	7.88516	18.8014	6.81607	13.2866	5.43681	12.438	9.53248	13.9734	12.7535	9.53317	11.6134
ENSG00000027869	ENSG00000027869	SH2D2A	1:156776034-156786654	1.48783	7.77482	0.876515	0.35225	0.540369	0.382358	1.30294	0.802875	0.955989	1.87927	0.468458	2.07559	0.649725	0.422674	1.03221	0.866368	0.985026	0.540137	0.360894	0.659706	0.927074	6.95453	3.09372	1.03437	0.720477	3.95981	2.69147	0.539442	1.15754	2.88107	0.526617	2.1922	1.67807	1.67825	1.62262	1.07498	0.457642	1.1172
ENSG00000028116	ENSG00000028116	VRK2	2:58134785-58387055	6.89743	6.39955	6.65531	3.31814	7.72573	4.2465	6.37227	6.58881	6.54369	9.50304	11.0005	4.95683	5.52101	17.8688	7.11003	9.57419	2.92553	4.33223	5.71739	4.43039	7.7662	11.051	1.81239	8.57353	5.80776	4.99293	10.1002	9.57266	4.461	8.66011	6.96069	9.70997	5.80517	6.26045	4.99839	5.75528	6.388	5.04571
ENSG00000028137	ENSG00000028137	TNFRSF1B	1:12227059-12269285	6.24028	16.7911	3.89273	5.76805	3.5537	3.31313	4.01632	4.88643	8.46947	8.20404	4.55263	7.69636	4.05083	6.0179	4.38637	2.96353	2.88553	4.51186	2.21384	5.42865	5.91175	25.8067	9.72147	6.16563	9.61684	12.2558	13.6844	2.77456	11.7412	8.64102	4.274	6.82038	7.64365	4.88555	9.76566	6.61066	3.41799	9.02499
ENSG00000028203	ENSG00000028203	VEZT	12:95611521-95696566	19.2036	27.3811	26.9192	11.302	64.4556	26.4526	23.0147	40.2555	22.0825	33.0646	42.7499	22.46	16.128	52.8113	34.1185	43.3603	26.755	25.3198	32.3567	31.7499	34.5183	29.4444	10.6972	38.8406	32.2002	21.1409	33.0989	14.8749	19.6523	25.1522	50.9015	35.3029	35.4266	47.1664	24.5888	31.5775	25.9935	37.7877
ENSG00000028277	ENSG00000028277	POU2F2	19:42590262-42700737	1.51932	4.06766	1.38445	1.00204	0.810081	0.806459	1.45264	1.00566	1.99337	1.38316	0.735334	1.56336	1.0632	0.708773	1.55791	0.648121	0.880978	0.970202	1.11626	1.10455	0.763798	5.18044	6.75432	2.00606	1.38048	3.68081	2.11741	0.514499	2.06656	1.45443	1.22437	0.984898	2.48888	1.37149	2.10337	1.43668	0.84607	1.66874
ENSG00000028310	ENSG00000028310	BRD9	5:850405-892939	12.9825	11.1619	9.47133	17.6731	14.3277	12.6302	12.6436	15.9596	12.8565	10.1431	10.0463	8.35108	11.5627	11.8755	16.5094	8.9739	7.01587	13.862	8.56501	13.6226	7.84332	10.8303	18.6922	11.8689	11.5358	13.3008	13.0233	7.48389	12.9187	7.33458	12.2382	10.2303	12.8757	11.2318	13.5557	15.6085	6.60742	15.1058
ENSG00000028528	ENSG00000028528	SNX1	15:64386321-64438289	32.0336	30.4128	40.8533	61.6785	39.2712	27.7923	27.7913	30.1329	39.3581	49.9619	43.3151	27.2247	46.3829	40.93	26.552	57.4884	28.0738	41.8411	35.535	40.9783	40.1702	41.3359	22.8062	52.4623	38.2356	38.0564	44.7234	60.4812	47.4392	34.1035	32.3736	34.7766	34.2773	39.6548	39.8325	37.4077	35.4513	46.3924
ENSG00000028839	ENSG00000028839	TBPL1	6:134273307-134311570	20.2282	16.8179	12.9969	9.17141	9.89794	11.3698	23.548	8.65822	10.0143	17.2769	13.8363	13.0081	12.7745	14.3528	12.6192	14.884	10.6032	12.7365	9.26993	15.0391	22.2229	21.7903	7.62063	14.5972	12.6788	18.5212	13.6211	14.6581	13.0423	15.3615	14.2022	14.965	13.8703	10.161	15.6852	16.5378	11.9941	20.0957
ENSG00000029153	ENSG00000029153	ARNTL2	12:27485786-27576241	1.19032	0.912462	0.386164	0.119223	1.07436	0.515139	1.62251	4.37532	0.694882	1.91469	0.227432	1.52904	0.797539	3.88834	2.15659	3.84888	0.488747	1.55212	1.18339	0.928732	2.97792	2.5375	0.221123	1.20904	1.47577	3.76589	1.23024	0.595105	0.172789	1.46142	2.80235	1.47491	1.55071	1.28193	1.67578	2.20009	1.95716	1.71629
ENSG00000029363	ENSG00000029363	BCLAF1	6:136578000-136610989	35.5496	62.5333	45.6883	13.3483	45.6655	41.5968	57.9849	38.6249	34.7506	61.3136	41.0425	31.7251	51.6562	47.2358	41.9746	58.8947	25.4299	21.6273	34.6495	47.1909	48.7645	52.6728	7.91661	53.2465	48.543	30.7416	42.0015	24.9076	14.3126	56.772	35.2532	45.7518	38.7039	41.8049	28.0691	31.8312	31.8549	45.281
ENSG00000029364	ENSG00000029364	SLC39A9	14:69864731-69929105	42.3269	18.0433	39.6665	35.0455	35.1418	26.4652	21.6937	25.1433	27.1466	43.7378	37.4369	31.0072	45.3813	32.5098	19.2253	40.1913	11.6528	52.5007	18.7255	24.3362	59.33	21.5335	24.0629	53.3251	33.2858	21.1406	34.1078	30.1686	27.5469	38.4244	34.6507	26.9281	27.1348	27.4805	36.5707	36.8368	19.9142	27.4081
ENSG00000029534	ENSG00000029534	ANK1	8:41510738-41754280	0.242276	0.357126	0.0763737	0.12854	0.114652	7.83576	0.0789557	0.224601	0.317845	0.174936	0.0524266	0.13456	0.143564	0.0796206	0.106142	0.0453924	0.0867767	0.386292	0.126516	0.137429	0.104452	0.592645	0.914943	0.270494	0.139931	0.18764	0.155166	0.0978012	0.11395	0.225691	0.0888303	0.0781974	0.216603	0.162891	0.347806	0.0944352	0.0745775	0.172869
ENSG00000029559	ENSG00000029559	IBSP	4:88720732-88733074	5.57516	1.22563	0.0346528	0.0714613	1.29432	0.0490163	4.50189	0.252985	1.70154	2.01717	0.0347516	2.44223	1.24235	1.94947	0.980578	2.19384	1.82227	0.250896	0.50629	0.0130889	2.97926	1.28354	0	0.105163	0	1.13442	0.771032	2.03275	0.0476768	0.366883	1.0807	1.69978	0.248563	1.97665	0.138524	0.068947	0.374184	0
ENSG00000029639	ENSG00000029639	TFB1M	6:155578642-155635627	13.3814	10.3207	12.707	9.0893	6.07304	7.76698	9.41331	6.01311	5.51874	11.2055	7.42438	7.65325	11.947	7.65056	9.45187	8.38399	4.83149	6.52176	6.51166	5.02809	9.68595	11.0055	11.5183	9.19608	7.49438	9.13642	6.51118	12.0128	6.91558	8.82345	7.35704	7.30871	8.43545	5.42466	6.04479	8.59251	7.46556	4.41049
ENSG00000029725	ENSG00000029725	RABEP1	17:5185557-5289129	24.0999	29.3334	41.6173	14.1733	31.7721	35.8829	34.0598	53.2585	51.4071	28.2945	66.1416	16.1698	30.1704	45.1415	24.8427	68.0057	12.8136	27.1214	22.8121	28.5368	31.7471	21.7223	12.4404	34.1753	34.7174	16.7592	55.0133	17.8332	22.0066	18.8011	34.8699	23.4651	26.6511	20.9451	15.0215	19.0226	21.4667	20.8733
ENSG00000029993	ENSG00000029993	HMGB3	X:150148981-150159248	26.8381	4.72019	10.4104	12.4123	17.1252	8.01952	24.6806	5.49532	36.0676	51.3761	12.6313	8.07256	17.589	61.0663	12.1289	15.1129	4.96466	7.45887	4.78505	7.80892	8.66486	9.39812	2.965	8.44832	1.88039	22.817	23.2814	29.5224	19.3661	10.5052	124.095	23.5456	11.1001	3.55085	2.39998	9.7707	5.05297	7.18118
ENSG00000030066	ENSG00000030066	NUP160	11:47799638-47870107	10.8459	13.2703	14.4328	1.85247	14.0718	14.7055	14.7005	15.1518	13.722	14.8572	8.93313	10.1296	15.8654	21.0662	13.9498	14.0537	10.7442	14.8592	16.0594	23.1072	15.3618	10.8517	4.99194	9.44493	16.648	9.60866	15.6572	8.85685	4.29765	15.7863	16.8375	14.8644	10.9141	14.1214	14.9402	12.6141	11.731	21.0031
ENSG00000030110	ENSG00000030110	BAK1	6:33540328-33548019	9.23562	8.20288	4.50043	14.8992	5.92696	5.40417	7.6872	5.99506	3.54288	7.52466	4.76656	6.97394	5.00031	7.44208	7.60839	5.03042	4.73405	9.52488	3.22549	5.6225	6.57687	11.5049	3.73437	5.90327	4.21408	8.15472	4.37417	5.28343	6.70793	5.32726	5.87612	9.78511	5.35779	7.71577	6.1126	4.45503	3.79439	6.58508
ENSG00000030304	ENSG00000030304	MUSK	9:113431050-113563859	0.0228848	0.0288184	0.0038497	0	0.0136324	0.0225871	0.0536553	0.066057	0.0285344	0.0546428	0.0146031	0.0165799	0.0109308	0.00392913	0.0132658	0.0201597	0.0136201	0.045739	0.0353138	0	0.0321135	0.0403705	0.0233138	0.00654632	0.0435591	0.0188283	0.0157398	0.0266232	0	0.0190842	0	0.0185277	0.0508538	0.019012	0.0105466	0.0822535	0.0208816	0.0176534
ENSG00000030419	ENSG00000030419	IKZF2	2:213864428-214017151	1.65295	5.96148	2.03127	4.78201	0.935262	1.16401	2.36648	2.11279	25.733	1.89602	0.261829	3.38097	2.22075	9.0764	2.738	6.13688	1.40415	0.833244	2.34661	4.22201	3.4906	3.50769	0.492973	7.14881	3.57918	1.66108	4.68335	0.46486	0.197513	7.51786	3.82133	3.09916	4.13696	3.7035	1.48406	4.2015	2.19237	3.16218
ENSG00000030582	ENSG00000030582	GRN	17:42422613-42430470	164.778	52.1119	33.605	435.338	205.52	53.0299	83.9461	59.2736	112.083	105.492	77.1971	136.075	83.7592	107.402	86.2957	73.3494	60.3154	104.263	71.6706	38.7722	77.0911	108.977	104.55	160.322	55.8504	145.639	64.3865	85.663	146.217	82.2493	104.558	61.7683	64.7337	72.9376	109.191	60.6387	65.6529	44.6337
ENSG00000031003	ENSG00000031003	FAM13B	5:137273648-137387650	8.51348	13.5849	13.6396	3.45514	15.36	11.8993	13.0746	16.1855	13.078	17.2545	11.445	10.2797	19.3216	14.757	15.3478	13.4364	7.23965	12.5668	18.6382	16.3938	11.3522	12.0343	2.56944	15.4885	11.1367	7.79156	16.1337	7.68038	4.61	13.3652	14.2308	12.5858	14.6831	16.8042	12.3043	10.1773	10.9212	13.393
ENSG00000031081	ENSG00000031081	ARHGAP31	3:119013219-119139561	2.31119	1.26295	0.944677	1.47736	1.31106	1.20514	1.28342	2.1907	2.12566	2.24733	1.25738	1.72044	1.54628	1.70182	1.94134	1.30747	0.8006	1.50386	2.0026	2.32007	2.38186	2.90637	0.796363	2.41686	6.31449	2.7198	2.78673	0.991609	2.13141	2.14993	2.11393	1.81083	2.46374	2.01837	3.257	1.65827	1.93029	3.69813
ENSG00000031544	ENSG00000031544	NR2E3	15:72084976-72110600	1.83077	1.01723	0.862775	0.124801	0.359922	0.541195	2.17227	0.301731	0.625274	0.105245	0.240636	0.380644	0.575143	0.0873907	2.80142	2.49631	0.637011	0.491196	0.13597	0.787599	0.268	0.0497647	1.037	0.203711	0.385642	0.416531	0.276439	0.158297	0.621655	0.361185	0.115631	0.098165	1.13279	0.186012	0.233441	0.344245	0.0435848	0.292782
ENSG00000031691	ENSG00000031691	CENPQ	6:49431090-49460820	5.69165	4.34446	4.57013	4.61406	4.93031	4.83099	13.1152	3.40146	2.20937	8.90147	4.38725	4.07988	3.76475	9.21399	5.26433	5.40447	4.316	5.85637	3.06832	3.70133	6.76525	5.25875	0.838197	5.63136	3.85773	4.59767	4.40958	6.62357	1.53315	5.44911	6.2995	5.30752	3.32972	5.09829	4.26537	3.40663	2.84834	3.19817
ENSG00000031698	ENSG00000031698	SARS	1:109756539-109780791	60.1975	42.6241	68.3789	161.264	92.4725	50.0909	50.7054	48.9164	64.4554	64.6458	87.1195	65.0812	77.8562	93.2809	36.8623	66.4963	51.2638	102.73	70.846	63.5164	68.8064	61.6827	42.3838	75.686	58.8968	65.8997	75.0069	65.5283	107.069	50.107	53.7252	99.4943	58.7162	73.1503	71.7428	65.8127	79.5301	69.8027
ENSG00000031823	ENSG00000031823	RANBP3	19:5916149-5978153	17.1566	14.2372	15.2758	38.2436	29.7107	16.5557	17.2674	19.3322	18.431	9.69398	27.1588	14.1319	14.168	10.2182	19.9912	14.6753	12.6281	22.5091	22.3242	17.9059	15.3589	18.0509	25.4416	24.8124	19.9528	17.1469	19.2801	12.7823	33.7253	16.0562	12.3132	16.577	13.2397	17.5077	18.4714	17.7059	18.1578	16.1408
ENSG00000032219	ENSG00000032219	ARID4A	14:58765102-58840605	7.1513	8.31326	4.37706	1.64382	5.15346	5.84937	4.30946	9.14335	8.03993	7.38954	5.34425	5.04332	8.39737	9.06455	5.10409	6.71652	1.92705	4.18108	5.5065	7.40867	10.3886	9.50137	1.86325	8.32384	8.39225	3.89929	7.28304	2.96929	1.83685	10.1401	7.438	6.6777	7.53941	5.30168	5.92549	6.33511	4.89881	6.03592
ENSG00000032389	ENSG00000032389	TSSC1	2:3192695-3381653	15.2669	8.71836	11.0113	27.9167	13.2195	8.15779	9.50906	8.31578	9.46556	14.468	14.4885	12.2172	13.9925	14.8535	9.5123	12.931	10.9671	15.3381	8.55632	5.81402	13.9259	13.4697	4.90742	9.35004	7.92319	15.9256	13.6865	14.0103	17.1887	10.7917	8.64184	10.9604	9.717	11.0037	10.1037	10.1323	10.2452	5.44223
ENSG00000032444	ENSG00000032444	PNPLA6	19:7598889-7626650	15.0516	15.9849	8.8142	34.7401	20.2561	14.5895	14.904	10.203	17.6936	8.64729	13.7566	18.5119	9.63616	6.89789	16.0806	9.57469	9.28346	11.2495	17.5528	11.3114	5.18362	10.2499	51.4501	18.4705	9.23513	11.4472	11.372	5.04172	26.1721	9.34082	11.3212	9.64841	14.6513	9.5145	14.3686	15.875	11.8068	12.4135
ENSG00000032742	ENSG00000032742	IFT88	13:21140584-21265503	8.99146	9.80356	8.59562	1.64095	7.47972	15.2218	10.7414	14.6978	4.28151	11.4702	4.61119	7.51448	9.74772	14.7634	11.9439	18.1162	2.91496	16.0666	12.8841	9.1518	9.1609	8.53994	10.0258	5.77426	16.2844	6.91554	8.99387	12.567	4.07961	8.25954	13.353	9.7741	13.0595	5.91619	11.8252	11.0916	12.6351	7.8428
ENSG00000033011	ENSG00000033011	ALG1	16:5083702-5137380	16.7406	9.63995	11.3413	31.7041	26.9471	14.0497	11.7227	10.1333	8.08423	17.9536	20.0288	18.3602	32.3847	13.8914	8.67613	19.6226	6.93071	14.46	10.8799	9.36922	21.1271	16.8952	6.69159	13.7263	14.1688	20.9762	12.1647	18.6222	23.7498	17.3306	10.8359	9.80754	11.869	13.1631	10.8438	15.1416	15.4141	11.8652
ENSG00000033030	ENSG00000033030	ZCCHC8	12:122957416-122985518	14.9338	22.6601	9.30002	5.69376	25.0055	23.0267	18.2323	17.7057	22.2316	15.2618	14.7894	15.4121	15.9552	16.7648	23.789	14.5658	6.32174	19.3188	16.8447	16.3098	17.2076	20.1818	9.47651	18.8815	16.5799	13.4305	23.4674	12.3436	10.2745	19.2206	21.5737	22.8285	20.6925	11.7827	17.4959	20.137	11.9022	14.6598
ENSG00000033050	ENSG00000033050	ABCF2	7:150904922-150924316	9.98824	5.90601	8.63972	17.8753	10.6396	10.7967	7.41391	10.5254	5.90483	7.35379	5.68256	6.99984	9.35897	8.01315	11.107	8.05862	6.13052	9.02712	11.2971	8.81985	10.9413	6.34434	7.24624	9.07638	10.9196	6.58368	7.53009	7.0675	6.67129	6.51135	10.1196	10.133	7.97835	9.55701	8.96509	9.29599	8.64726	11.4226
ENSG00000033100	ENSG00000033100	CHPF2	7:150929574-150935908	18.8735	11.1137	5.18759	21.8909	10.9437	11.2476	9.69215	12.1325	6.86146	9.32493	4.44631	15.9637	10.6866	11.5931	10.3995	10.2284	6.58787	12.4526	11.6376	13.1538	7.62281	10.4204	9.42619	10.0518	11.4232	13.508	6.30056	4.60881	7.44545	7.7979	17.4584	12.7833	10.8172	8.0538	12.6183	12.37	10.9793	16.2533
ENSG00000033122	ENSG00000033122	LRRC7	1:70034080-70617628	0.300274	0.258823	0.304551	0.100002	0.152472	0.412859	0.143423	0.203437	0.29195	0.182914	0.138821	0.128186	0.320544	0.427538	0.19223	0.392843	0.179682	0.121715	0.300909	0.49878	0.479029	0.487028	0.249229	0.338546	0.518683	0.26799	0.416832	0.202251	0.189915	0.31743	0.683047	0.588109	0.376294	0.178364	0.596176	0.329624	0.277584	1.30331
ENSG00000033170	ENSG00000033170	FUT8	14:65877309-66210839	34.5659	29.0524	9.07238	24.2932	32.1029	13.7945	13.7477	55.9997	17.1431	18.7272	19.0554	53.5427	28.2268	23.3217	13.9997	52.7628	10.0016	44.4868	13.5982	13.7553	31.8636	33.3431	8.19383	44.1612	14.2497	22.7868	31.6224	21.0019	15.2615	42.8321	36.5967	14.2187	30.9703	25.4955	26.5897	39.6099	16.5805	12.3766
ENSG00000033178	ENSG00000033178	UBA6	4:68478369-68566897	15.1877	15.8716	8.51344	2.61173	12.5769	8.59894	10.2288	11.9782	12.6056	12.8549	10.6737	9.38859	13.3611	13.6569	9.12597	11.6639	4.72353	9.11693	11.9526	12.5687	17.2157	13.5723	2.07955	14.4961	8.50755	6.25322	15.9011	5.35071	3.95505	16.4343	11.7712	22.8258	9.33572	12.3945	9.3999	6.95085	9.08808	12.5376
ENSG00000033327	ENSG00000033327	GAB2	11:77926342-78129394	2.40115	1.56635	3.6384	4.56162	14.2563	4.54537	5.70252	7.28037	NA	3.73005	2.3196	1.19194	6.76162	2.18632	1.77735	1.73577	3.9649	1.60366	2.64977	3.52666	2.34491	1.9682	1.22751	2.41405	4.74246	3.06062	11.7034	1.23701	2.79547	1.628	1.44269	4.07023	2.6917	2.23317	3.71558	2.94916	1.74036	3.05665
ENSG00000033627	ENSG00000033627	ATP6V0A1	17:40610861-40674629	15.0652	8.64697	16.2459	38.0141	31.4362	16.8164	24.3172	19.1892	27.4309	15.3508	30.3774	15.6354	20.7523	11.7608	26.7734	12.7531	13.4407	18.7793	32.2068	15.758	15.8642	8.45709	27.3298	29.4958	22.392	24.4193	17.9876	10.7347	36.1451	10.1641	14.604	10.8531	18.2646	21.3058	24.1755	18.9833	21.804	14.6985
ENSG00000033800	ENSG00000033800	PIAS1	15:68346516-68483096	9.41559	16.5939	12.0021	6.00067	11.3591	10.6875	16.5666	15.2301	19.5446	15.4521	14.1791	7.3072	11.5774	15.636	10.1458	14.6525	9.17016	9.84468	20.292	12.2272	23.4776	20.0689	5.42867	19.9348	18.3527	11.3997	22.4215	11.5468	6.88016	16.617	11.7318	19.0704	15.0957	19.7183	13.942	14.429	24.0805	14.179
ENSG00000033867	ENSG00000033867	SLC4A7	3:27414213-27525911	9.29605	19.0959	13.7388	2.25601	6.90548	7.68345	36.0475	30.6727	12.5457	47.2602	16.1372	8.05015	40.3233	28.2529	10.7299	37.6904	3.09486	6.19372	8.41513	47.138	14.1231	12.0886	0.895087	11.5841	10.9321	13.5523	22.7712	12.4757	6.61309	13.3528	11.8954	12.3035	12.778	8.76215	10.0243	12.2409	7.25998	19.8772
ENSG00000034053	ENSG00000034053	APBA2	15:29129628-29410518	0.865251	4.28387	0.355516	0.30036	0.573903	0.221553	0.726758	1.78683	0.465859	1.04707	0.0606376	1.34914	0.72343	0.611713	1.28509	1.19739	0.49894	0.410649	1.51387	0.348981	1.40478	4.01909	1.33958	0.751619	0.406022	1.57293	0.935491	0.145037	0.301833	1.32522	0.892362	0.639806	1.05848	0.958069	1.25328	1.3034	1.74086	0.309173
ENSG00000034063	ENSG00000034063	UHRF1	19:4903091-4962165	10.9655	4.53291	4.48604	13.9259	16.9094	7.96755	7.55162	0.638446	0.763741	4.70384	2.68444	2.66975	1.97919	6.62056	7.20282	4.25097	4.08542	5.73344	1.69727	1.6183	0.940606	4.43281	0.621402	2.28629	0.346938	2.88547	3.81801	1.91343	1.78401	2.25762	3.53599	7.96901	1.60764	0.487697	0.943062	0.39948	0.700557	0.894145
ENSG00000034152	ENSG00000034152	MAP2K3	17:21187983-21218552	8.67815	10.3206	5.31625	8.14874	10.4349	8.71906	6.09684	8.41071	7.48792	5.91594	9.822	11.693	14.4576	7.67262	6.81886	6.80832	4.06452	16.6326	6.57918	8.45735	4.19175	11.6307	12.1303	5.45638	8.5161	12.0945	12.4673	2.54039	14.3993	7.82311	8.2518	7.05445	10.6755	5.60094	14.1451	8.27037	7.04086	10.7649
ENSG00000034239	ENSG00000034239	EFCAB1	8:49623347-49647870	0.0781339	0.0745281	0.104508	0.0521537	0.0895682	0.250375	0.214813	0.850121	0.143893	0.862691	0.0616134	0.255012	0.0476807	0.379975	0.135719	0.156567	0.17857	0.225188	0.754027	0.840105	0.145351	0.12623	0.190674	0.2588	0.427992	0.171333	0.423195	0.294338	0.0756627	0.330861	1.45043	0.0486474	0.714615	0.213509	0.650398	0.423252	1.04807	0.0714606
ENSG00000034510	ENSG00000034510	TMSB10	2:85132748-85133795	2457.69	923.068	660.659	2514.18	768.039	865.655	931.273	636.222	673.323	961.096	220.988	2707.92	619.116	1522.27	1528.53	1149.64	1021.7	986.965	598.129	1037.68	1176.71	1730.92	753.108	801.075	507.201	1630	924.538	725.692	642.425	1625.26	1068.99	1479.94	1398.58	534.719	1068.08	1214.94	655.308	1100.97
ENSG00000034533	ENSG00000034533	ASTE1	3:130732718-130746493	3.58044	6.74538	3.19181	3.73207	4.45708	3.09316	5.30751	5.91498	5.01654	4.09757	5.99347	4.32516	3.74526	5.82019	3.27521	4.65929	2.5268	4.99252	4.55713	4.70759	6.70695	9.1656	2.95142	5.97904	4.92285	5.93425	6.34409	4.81509	4.76973	5.45049	5.09233	3.64052	5.46375	5.53927	5.61566	6.00429	6.05003	5.60924
ENSG00000034677	ENSG00000034677	RNF19A	8:101269287-101348446	24.2352	40.7624	82.7415	4.19296	34.7144	30.4341	66.1268	44.7176	34.1125	39.3275	17.431	39.0382	48.3229	36.4095	31.1793	50.9703	18.1237	11.3499	82.6079	31.7227	61.4002	39.1438	25.6669	28.6558	76.8763	61.2771	47.8539	21.7929	8.65493	61.2194	32.5669	109.45	32.576	35.3939	17.1598	22.9448	68.5371	30.119
ENSG00000034693	ENSG00000034693	PEX3	6:143771943-143811147	10.663	13.28	12.1487	7.94119	12.5572	16.4682	20.9434	13.2034	5.72746	12.1535	12.8392	7.15264	8.75504	10.0895	11.7657	13.1701	17.3834	8.82073	9.64035	12.1754	14.7507	14.1839	6.2865	17.6485	26.7006	13.8924	10.4333	12.7538	8.84227	10.4833	13.8026	13.5194	11.6054	18.614	10.7208	12.6321	12.0958	16.3688
ENSG00000034713	ENSG00000034713	GABARAPL2	16:75600248-75611779	85.3378	55.6182	56.2166	200.12	82.7002	36.4569	63.8605	59.399	67.5566	70.0339	79.3032	65.96	53.0618	50.0566	55.98	49.0522	52.3402	102.119	94.2753	63.2074	105.731	67.0111	29.7932	120.929	69.7526	79.0528	80.0087	81.9398	117.872	61.7701	57.1185	45.0831	87.4099	83.8352	99.9177	99.6946	138.496	92.2216
ENSG00000034971	ENSG00000034971	MYOC	1:171604556-171621823	0	0.539648	0.00440435	0.0211228	0.0166521	0.0326746	0	0.0446085	0.0164772	0.0353	0.137214	0.0457895	0.0583692	0	0.00865893	0.00459463	0.168105	0.053357	0.00790359	0.273114	0.655414	0.582787	0.0460705	0.079943	1.62888	0.258498	0.890266	0.0127653	0.259343	0.0337071	0	0.0305485	0.456831	0.152836	0.500333	0.0157447	0.00429937	0.71487
ENSG00000035115	ENSG00000035115	SH3YL1	2:217729-266398	27.9084	28.9018	68.8638	19.5971	14.7066	33.4854	34.4568	68.3087	53.059	39.1175	59.5174	41.0183	103.76	34.5148	59.469	55.6945	14.92	42.36	42.8783	63.2515	42.6545	33.5548	17.5754	49.6939	49.4936	21.4293	49.0755	44.626	37.3996	42.9898	28.643	56.2213	48.2788	26.3044	35.3552	55.5968	40.1357	66.2385
ENSG00000035141	ENSG00000035141	FAM136A	2:70523106-70529222	31.5577	17.4481	22.3985	15.6705	19.2161	22.2195	19.2265	15.0582	8.67633	17.7769	18.3324	21.2145	17.5412	28.8019	27.0164	16.3178	11.0201	23.5055	15.0555	19.9134	20.1724	14.6481	15.1205	15.4234	12.5619	18.3988	10.9686	20.7945	18.8188	17.7615	21.1681	26.1744	16.6534	10.6783	14.5487	16.7139	12.0055	20.6858
ENSG00000035403	ENSG00000035403	VCL	10:75757871-75879918	49.3741	21.3928	10.3553	21.5126	18.6549	17.2398	13.516	23.1676	12.5388	23.3657	18.7258	18.4201	24.107	27.5108	29.8963	22.728	10.349	24.4979	19.1975	22.9288	69.6322	11.2361	7.23341	25.4416	26.3363	26.8123	33.8757	14.3279	10.5572	17.1611	33.8363	26.1959	26.4826	21.6143	28.5123	28.9924	22.3978	41.0348
ENSG00000035499	ENSG00000035499	DEPDC1B	5:59892738-59996017	2.49678	2.47014	3.34129	1.73898	4.27655	2.83909	4.17475	0.32614	0.0861547	4.0564	1.55765	1.76258	1.68071	4.34519	2.34811	1.63407	1.75772	2.80033	0.887285	1.45176	0.790528	3.08212	0.0960789	1.30403	0.236015	1.87824	3.27067	2.60149	0.494827	2.54273	2.55572	5.15368	1.70053	0.250796	0.338981	0.264306	0.390081	0.67496
ENSG00000035664	ENSG00000035664	DAPK2	15:64199234-64364232	2.82898	6.81415	2.94334	7.10727	4.67308	3.53533	7.47433	3.81587	11.7324	4.4214	18.532	3.46673	3.57951	4.99975	4.34255	6.83828	3.62909	2.51671	2.64505	7.5231	2.83223	5.62236	7.00768	5.19074	6.62369	7.526	7.19309	4.01437	13.2638	3.9718	4.0455	3.35558	3.87245	5.28453	2.9247	5.41481	1.57864	5.64048
ENSG00000035681	ENSG00000035681	NSMAF	8:59496062-59572403	13.1959	9.94111	36.207	3.04136	18.4688	20.5839	20.8554	13.7072	13.0501	20.5993	12.5764	9.72904	16.9718	13.8409	13.5466	9.8118	15.0127	11.2157	18.825	9.72614	15.1904	14.4485	14.8987	16.2096	19.0171	21.268	16.5669	13.6471	8.97388	13.7324	16.6917	14.1711	16.9747	22.1304	15.0964	12.951	14.6079	11.5888
ENSG00000035687	ENSG00000035687	ADSS	1:244571795-244615436	33.0785	42.3484	23.7175	8.53019	35.2297	27.9903	46.4622	55.4031	63.5841	90.5902	19.3836	30.5221	32.6854	53.2527	45.2153	66.3297	17.465	12.9129	27.1358	40.6611	52.7011	41.408	5.22897	24.2893	29.9921	25.83	48.7256	52.2798	10.2234	40.1427	36.8917	62.5365	41.1787	30.6165	15.5789	55.4266	31.3395	36.1862
ENSG00000035720	ENSG00000035720	STAP1	4:68424445-68473055	1.362	3.24284	1.16693	0.733832	0.388989	1.23617	1.9318	0.196221	0.550485	1.53438	0.417784	1.16976	0.129984	0.398962	0.474957	0.0311643	0.472047	0.446139	0.334452	0.526336	1.70673	7.49094	2.04575	0.971977	4.28021	2.15765	1.82635	1.154	0.383236	1.81291	0.507585	0.430375	1.17762	1.49152	1.04613	1.14878	0.592012	0.782167
ENSG00000035862	ENSG00000035862	TIMP2	17:76849058-76921469	72.6136	22.7482	14.708	23.4595	51.382	28.2623	80.0924	85.7348	40.5552	89.431	12.5559	58.7815	48.9959	60.9749	68.8524	58.3498	22.2826	71.5264	87.0101	47.2765	73.5818	29.381	18.736	38.1872	81.9031	109.428	68.1058	33.4289	27.7672	42.6623	87.7276	32.8964	110.667	35.102	130.231	103.115	96.3304	74.583
ENSG00000035928	ENSG00000035928	RFC1	4:39289075-39367995	17.7655	16.1981	17.8079	7.19831	25.3242	12.3897	24.4509	23.1329	16.207	22.2269	19.7035	12.8806	18.4313	20.3286	15.2799	18.9762	11.2565	16.8047	17.7117	17.5682	30.8244	18.5484	4.19911	22.4829	18.991	14.2372	21.3084	16.2206	7.54998	20.8373	13.8535	15.4004	14.8756	21.7808	15.6112	15.9448	17.8164	15.9313
ENSG00000036054	ENSG00000036054	TBC1D23	3:99979843-100044095	15.6908	15.5045	12.8109	5.42035	17.8022	10.5659	25.5196	15.8148	13.6694	18.5629	14.9333	15.8394	15.0182	22.8867	12.9449	20.6792	10.1374	16.1825	16.9063	18.4553	21.551	18.1284	4.75888	20.1129	16.2016	17.8335	17.8505	12.6569	8.44881	18.2402	18.1283	18.986	17.2758	16.5746	16.9012	14.8951	19.934	21.536
ENSG00000036257	ENSG00000036257	CUL3	2:225334866-225450110	56.468	34.8518	42.1848	17.0177	23.5356	32.8926	28.2395	34.2241	29.0394	30.2581	31.8465	26.6975	35.8207	40.0948	34.8021	38.111	24.8127	42.4874	32.7718	30.4717	42.4969	39.6595	31.8183	37.5373	38.1047	33.8697	42.0135	37.9184	27.9782	27.629	39.5227	31.851	41.8854	33.8547	32.2779	40.5867	35.2353	36.1759
ENSG00000036448	ENSG00000036448	MYOM2	8:1993154-2113475	1.53298	0.80462	0.804143	0.387168	0.42621	0.860225	0.73383	1.25321	0.120313	1.09888	7.22776	1.18061	1.00964	0.867906	0.797142	0.50039	0.900216	2.84208	0.802617	0.646621	0.825254	0.895953	1.45623	0.734145	1.84343	1.64471	0.455318	1.01779	8.62917	1.16003	0.63042	1.49016	4.59404	1.04753	3.86927	1.96293	0.564664	0.919156
ENSG00000036473	ENSG00000036473	OTC	X:38211797-38280703	0.0662462	0.0416525	0	0	0.033504	0.0448213	0	0.0272962	0.0151745	0	0	0.0282257	0	0.00779139	0	0	0	0	0.0065408	0.0552483	0	0.0161608	0	0.0356064	0.123884	0.017697	0.056093	0.0273792	0	0.0156028	0	0	0.0296288	0.0470547	0.0083719	0	0	0.0350853
ENSG00000036530	ENSG00000036530	CYP46A1	14:100150640-100193638	0.275518	0.197935	0.371289	0.41493	0.410194	0.39992	0.138145	3.29049	1.30989	0.208606	0.395014	1.78511	0.541089	1.98604	0.659824	0.333978	0.0791993	0.551665	0.650736	0.644748	0.29233	0.260788	0.322843	0.681844	0.583187	0.364108	1.23885	0.287581	0.456466	1.97671	8.54582	0.337494	1.77872	0.346638	1.0365	1.51133	0.455183	0.878325
ENSG00000036549	ENSG00000036549	ZZZ3	1:78028100-78149104	9.66144	12.9123	20.7626	7.9381	18.9045	9.39802	19.2683	19.4166	10.7377	15.3349	33.6541	11.6357	13.063	16.6819	10.8844	20.5991	12.6022	13.0065	17.6886	18.727	17.5132	17.298	6.26475	24.2614	13.1569	10.777	12.5409	8.24149	13.0316	13.9312	10.9089	14.1004	15.9202	29.3738	13.0928	14.8536	17.3872	15.8549
ENSG00000036565	ENSG00000036565	SLC18A1	8:20002365-20040717	0.0808153	0.0470022	0.0659198	0.00431283	0.0642652	0.00821053	0.110832	0.0666928	0.104631	0.0952237	29.8184	0.154399	0.0940053	0.0559952	0.100931	0.0757804	2.73419	0.0851728	0.0250111	0.0927936	0.0935744	0.0512379	0.139875	0.221454	0.00534844	0.160232	0.0952367	0.0238208	6.81095	0.191471	0	0.136899	0.106284	0.0929874	0.0569809	0.322485	0.0234353	0.0271585
ENSG00000036672	ENSG00000036672	USP2	11:119225924-119252436	0.780992	0.487046	0.0681595	0.426506	0.0931984	1.27309	0.49169	0.837692	0.359835	0.297303	0.204965	0.136178	1.39195	0.674045	0.187773	0.249674	0.0838929	0.415816	0.563639	0.488003	0.198938	0.0777692	0.184025	0.411806	1.18146	0.406878	0.941194	0.211108	0.220658	0.122711	0.271538	0.107773	0.325271	0.160135	0.718464	1.14194	0.24452	0.219383
ENSG00000036828	ENSG00000036828	CASR	3:121902529-122005342	0.0599495	0.00235149	0.00308369	0	0	0	0	0.00795016	0.00868328	0	0	0.00232422	0	0.00961728	0	0	0.0255266	0.00982433	0.00182902	0	0.00988901	0.033522	0.011128	0.00482913	0.0181946	0.00323647	0.0248535	0	0	0.00302023	0.011202	0.00315896	0	0.00257665	0.00345115	0	0.00562171	0
ENSG00000037042	ENSG00000037042	TUBG2	17:40811322-40819024	9.89454	8.90721	15.317	10.2826	11.3517	23.9254	9.9584	21.5472	12.7574	4.6725	14.8775	7.51617	16.3654	5.18339	18.9928	5.62152	5.308	15.0458	20.4477	7.76677	8.15069	5.83399	36.1963	8.06719	13.3221	8.86833	9.09451	6.17824	19.2762	5.12399	8.77614	7.18052	10.8089	8.37093	17.1016	11.3942	12.5696	6.9521
ENSG00000037241	ENSG00000037241	RPL26L1	5:172385731-172396774	36.9811	19.5002	23.7759	41.8744	35.1322	17.4883	27.5548	16.5446	13.3452	52.5933	21.8345	25.2707	32.5297	32.9336	13.4313	23.783	13.5142	36.7077	38.9614	15.763	21.2371	26.9651	9.25139	18.1291	11.8012	29.2312	20.1944	42.4375	28.1622	16.9378	24.7177	21.5017	27.0448	16.2277	17.4941	33.8824	45.0823	18.7739
ENSG00000037280	ENSG00000037280	FLT4	5:180028505-180076624	2.18127	1.04071	0.927846	1.59802	0.878114	1.12621	0.987576	1.57548	2.92985	1.359	0.749281	2.16341	1.07132	1.37588	4.02293	0.925814	0.467892	2.38743	1.00584	1.77979	0.588369	0.979068	3.29401	2.29664	3.2016	1.0314	2.55974	0.238863	2.1518	0.824527	1.69193	1.32371	1.5687	1.97536	3.58898	1.18193	0.49276	2.47523
ENSG00000037474	ENSG00000037474	NSUN2	5:6599351-6633404	31.6364	22.3733	21.1165	19.4927	40.9998	22.8734	27.066	42.7386	34.0124	29.6622	21.3497	16.1388	31.0814	28.1869	43.0135	22.5193	14.7381	24.8675	33.3407	22.2077	25.0721	22.7308	18.2384	26.2035	25.0686	28.5018	36.026	23.3119	22.9837	18.1566	31.0296	45.4804	40.2207	20.5372	30.6879	28.2573	25.697	26.2767
ENSG00000037637	ENSG00000037637	FBXO42	1:16573333-16678949	4.58938	4.85789	4.12367	10.2624	7.82018	6.54425	5.07641	5.67213	7.27876	4.12473	6.07376	5.27848	5.30871	5.42909	5.16104	6.35627	4.7332	3.6917	8.0248	8.1587	8.52196	6.38443	5.14535	6.71001	6.31248	6.05874	7.05912	3.98021	7.49978	6.04607	6.66159	8.43416	5.10902	6.65654	6.10992	7.41025	6.01954	7.39059
ENSG00000037749	ENSG00000037749	MFAP3	5:153418465-153600038	7.91377	9.98274	15.5204	4.92489	15.9247	11.0871	15.6927	15.0379	12.4674	20.9861	14.6111	7.52695	20.8686	18.075	13.9864	19.0579	6.45023	13.4681	13.7537	15.4618	16.2514	10.7263	3.84377	16.977	15.722	11.3999	19.3796	13.3648	6.04343	9.99896	14.0126	13.8037	19.889	14.4567	13.341	15.5944	11.9005	17.1019
ENSG00000037757	ENSG00000037757	MRI1	19:13875345-13885096	9.28786	14.1394	8.21494	22.3306	6.86963	11.9951	17.4831	23.0827	29.9799	7.27916	12.0818	17.5246	17.454	13.3368	24.7248	24.1724	7.33458	10.2994	15.9235	21.3649	7.44365	12.3313	5.51086	15.5069	12.1339	12.304	16.0537	6.16355	16.5417	13.3903	17.1844	13.3551	13.4991	12.1863	13.3756	11.9161	15.032	19.2584
ENSG00000037897	ENSG00000037897	METTL1	12:58162253-58166576	35.1083	13.3487	19.5416	12.9251	15.8289	21.5825	7.59399	9.20078	8.02197	11.0006	17.9284	17.4389	16.4116	17.0113	16.8187	12.6243	10.8146	19.7568	14.6546	16.57	21.4158	10.1544	22.1858	8.46064	10.9216	16.3335	10.8107	23.5834	17.7962	13.3274	18.4021	12.632	12.5646	9.34655	15.6957	16.567	12.8192	21.555
ENSG00000037965	ENSG00000037965	HOXC8	12:54402831-54407570	2.87634	1.40792	0.527269	0.324474	0.565253	3.09346	1.08753	3.2662	0.430999	1.82405	0.554013	1.08576	1.2887	1.95771	1.35803	0.746434	1.97047	1.6651	1.33518	2.67023	1.77458	0.752311	2.15806	0.493677	1.68713	1.36601	0.629961	1.22173	0.832355	0.794401	3.68479	2.47738	2.48498	2.92642	2.27963	2.62959	1.5794	3.76787
ENSG00000038002	ENSG00000038002	AGA	4:178351923-178363657	13.9691	11.4922	9.73193	20.925	26.2953	10.1331	17.6351	14.7866	5.64431	21.7128	19.8559	11.7073	13.1715	7.50981	12.1011	18.8054	12.3251	11.2587	12.1495	11.9343	22.6079	19.1521	5.47228	24.8565	11.7287	20.2465	11.9485	22.7151	17.1908	14.2462	6.97653	17.6877	17.1599	21.8864	10.2589	13.8343	13.1569	10.6603
ENSG00000038210	ENSG00000038210	PI4K2B	4:25162262-25280714	19.2417	16.6239	14.6623	5.05896	18.292	10.6271	15.0913	12.8569	10.9831	20.1985	16.0422	12.6873	16.2139	13.9379	8.90482	17.1929	7.0761	10.9553	7.84807	15.5366	21.7262	14.6062	8.66654	11.4802	12.9718	10.6085	12.568	21.2453	10.0965	17.8945	8.82993	22.3148	10.6358	10.738	8.59647	9.77759	7.77578	17.6342
ENSG00000038219	ENSG00000038219	BOD1L1	4:13570361-13629347	15.3446	14.5377	13.7173	2.87901	13.0934	12.7686	10.9871	18.6946	14.9386	13.9637	10.5854	8.12912	14.8346	11.5607	14.1715	14.4068	7.4843	11.5664	16.7624	16.9946	18.1591	14.4994	5.04051	14.4554	15.1029	9.11292	16.2775	8.49377	4.16476	12.7923	11.9293	14.1574	14.9178	18.1458	13.3894	9.97991	11.1345	14.1717
ENSG00000038274	ENSG00000038274	MAT2B	5:162930119-162946342	28.7522	44.0375	26.8802	21.3572	42.2708	20.5145	32.1406	27.5227	29.3138	39.7011	22.5038	27.9069	65.329	38.5715	22.771	34.2238	22.0848	29.1411	37.7039	34.0411	41.1342	76.1003	9.38114	32.4667	29.407	36.9897	46.8977	37.6075	24.2467	35.2519	36.6816	33.1763	40.4906	41.9633	32.2914	50.7621	51.1162	28.254
ENSG00000038295	ENSG00000038295	TLL1	4:166794409-167025047	0.682695	0.499988	1.72863	0.123173	0.100952	0.284801	1.65115	1.44189	0.394179	1.16601	0.0885078	0.411158	1.72205	0.816606	2.25934	1.84124	0.190611	0.733785	2.55757	1.83584	1.1472	1.35072	0.797552	0.801595	1.1204	2.59441	1.15177	0.256754	0.166358	0.735473	1.30178	0.456965	1.48892	0.740139	1.58132	2.24634	3.98118	2.88086
ENSG00000038358	ENSG00000038358	EDC4	16:67906925-67918406	18.1011	18.1358	8.26972	28.8067	7.31465	10.285	11.9578	13.4222	16.4919	5.93292	7.05675	17.7642	7.30077	7.41351	16.5543	9.63927	18.5543	13.5283	9.60383	10.6808	8.04696	15.6511	27.1036	25.3956	10.1051	17.5771	13.5634	7.37935	18.2541	11.0267	10.4438	13.502	20.778	26.5019	15.732	19.2241	9.61198	15.8557
ENSG00000038382	ENSG00000038382	TRIO	5:14143810-14532235	11.3211	11.3938	11.8201	9.08139	10.6955	9.92999	18.7374	42.587	29.851	8.91747	15.6447	12.0615	28.3466	17.5395	30.1277	19.1762	6.84416	11.5201	18.6426	22.4225	16.2024	8.85085	11.3983	16.5978	21.4049	14.8625	20.9951	5.55443	14.8907	9.85534	24.4381	20.9104	25.5729	11.7353	22.7587	19.3518	10.3074	18.4811
ENSG00000038427	ENSG00000038427	VCAN	5:82767283-82878122	86.3872	20.4578	14.4389	8.07733	48.7131	19.0061	59.5466	115.065	25.4008	161.473	7.42931	64.5647	76.8171	100.612	113.21	103.348	28.3258	79.9422	148.516	81.3857	237.198	49.7938	3.63194	43.3395	21.4344	133.309	57.5299	109.144	6.5067	80.9756	84.1179	78.9442	159.607	50.8269	150.272	90.4838	190.931	120.398
ENSG00000038532	ENSG00000038532	CLEC16A	16:11038344-11276046	4.6232	5.11286	2.59692	6.93238	3.99823	7.08077	5.07706	5.47819	5.54914	2.49331	7.35929	6.60591	5.47827	3.98231	7.58699	5.73121	1.67157	2.84712	3.33031	4.73471	2.1592	3.93829	4.37975	5.8004	5.19608	3.37277	4.19418	2.2267	6.16136	6.29204	8.75915	5.73651	5.30669	3.50935	4.23295	5.03982	2.57727	3.54753
ENSG00000038945	ENSG00000038945	MSR1	8:15965386-16424999	15.8621	3.61258	8.65876	12.4506	39.32	6.72939	20.6526	18.2594	47.6132	48.5955	22.943	25.4003	32.4243	80.7427	18.3878	20.1879	6.14745	16.9059	13.424	7.10885	24.9608	13.8144	0.956882	19.5396	11.6502	37.1245	55.6244	32.0557	16.8782	33.6388	40.024	36.1156	18.874	14.255	21.8329	18.7207	20.6934	18.4176
ENSG00000039068	ENSG00000039068	CDH1	16:68771127-68869451	63.0732	45.7878	25.0948	150.008	88.2012	81.5921	26.2162	35.0539	4.49578	15.1092	36.2763	23.1949	19.8827	19.689	10.2081	31.9128	51.6572	66.4791	34.5601	15.6399	39.6932	33.2739	18.0015	122	34.6908	15.4803	5.26669	17.1385	32.5717	26.2532	28.1915	34.8983	9.62999	103.521	35.4085	38.3824	28.0228	3.73464
ENSG00000039123	ENSG00000039123	SKIV2L2	5:54603587-54721409	19.108	24.5141	30.5905	10.8931	34.5201	29.4382	35.2613	30.0397	29.2187	36.396	26.8952	13.8913	37.0564	39.0569	32.4088	32.6919	14.9396	20.4648	34.8836	27.2276	37.7721	34.944	8.57366	34.4086	32.3783	23.4905	37.6996	18.188	10.3249	28.9667	29.8947	34.0993	26.7621	32.9104	22.5382	28.7387	30.6044	29.5945
ENSG00000039139	ENSG00000039139	DNAH5	5:13690439-13944652	0.486174	0.936952	2.4307	0.400095	0.792799	0.303821	0.997634	5.66273	3.86957	0.0931691	1.73456	0.209973	1.20863	1.75946	1.29532	0.966796	1.33189	0.119497	1.96636	1.35363	0.447484	0.837462	0.933718	2.63835	0.126854	0.340742	1.71729	0.0919015	0.752244	0.2502	8.45439	0.228794	1.68939	1.71459	0.0718805	1.18495	1.69756	1.5401
ENSG00000039319	ENSG00000039319	ZFYVE16	5:79703831-79775169	11.9737	17.1698	17.8038	4.26771	17.1738	22.6043	19.1143	18.0746	18.3759	21.3673	18.7441	13.427	19.981	23.1412	26.3719	21.8455	12.826	18.0536	23.6346	22.2964	16.3474	12.5142	4.65385	22.1748	22.6002	12.5245	21.9922	10.8045	8.34946	19.0522	21.5189	19.8974	26.3825	20.116	19.1633	25.6397	18.1949	24.2385
ENSG00000039523	ENSG00000039523	FAM65A	16:67552320-67580691	5.87265	5.99465	3.8414	13.0819	8.73808	8.28929	5.66795	8.872	10.9953	4.71543	4.51494	9.24064	4.57944	3.16519	10.4005	5.13539	7.50193	7.32087	8.68764	4.78865	3.5526	3.88579	12.9274	14.2509	11.5398	7.95869	8.10898	2.22636	8.71275	5.81572	6.25863	6.15419	13.3711	13.0096	12.145	7.94687	6.51847	8.15375
ENSG00000039537	ENSG00000039537	C6	5:41142335-41261540	0.983217	0.653627	0.32021	0.0346627	0.120306	0.513669	0.155442	0.78205	0.760696	0.281308	0.603599	0.197915	0.391641	0.135451	0.259231	0.0296103	0.124011	2.09483	0.137108	0.717143	0.675421	0.479602	0.589653	1.20561	8.86299	0.0724794	1.13087	0.0453247	0.270066	0.7059	0.022795	0.84886	0.638668	0.364564	1.73968	0.0937759	0.0532836	3.45701
ENSG00000039560	ENSG00000039560	RAI14	5:34656341-34832732	13.0711	4.48709	6.14607	1.86011	14.7333	3.89167	12.8832	31.6332	17.5133	26.4563	2.06567	7.65223	10.8623	19.3802	14.5984	17.6262	4.42826	11.4383	15.2847	10.1222	23.3547	9.03528	2.29428	9.46241	7.54655	20.9869	18.667	9.22607	1.72207	10.3602	21.1157	10.6154	18.2518	15.4385	18.3048	22.013	19.587	17.7487
ENSG00000039600	ENSG00000039600	SOX30	5:157052686-157098488	0.015446	0.0323178	0.0151144	0.0152623	0.0420695	0.0536454	0.0187823	0.0105229	0.0119229	0.0376415	0.0129036	0.0189808	0.0580145	0.0517534	0.0427912	0.0651086	0.114475	0.0249488	0.0447169	0.0202445	0.0335423	0.101585	0	0.0814865	0.265713	0.0595952	0.0252201	0.0343851	0.00471212	0.0349569	0.0510798	0.0254668	0.0624575	0.800902	0.0378554	0.0250299	0.0701853	0.00899579
ENSG00000039650	ENSG00000039650	PNKP	19:50364460-50371166	11.2917	19.871	10.9448	29.6618	39.6363	23.9233	13.9825	15.4152	26.1178	6.06456	13.4112	19.2717	8.32654	13.6006	23.0172	14.8898	14.877	14.1217	13.2161	14.8928	3.50142	13.042	31.6706	17.6698	16.7416	11.9113	16.8302	7.60722	20.8435	12.2064	17.1236	17.902	16.553	11.0161	14.8562	14.4467	10.5706	19.4474
ENSG00000039987	ENSG00000039987	BEST2	19:12862515-12869272	0.0605791	0.0303196	0.0198333	0.0705775	0.00787673	0.0503771	0.0424508	0	0.0783154	0	0.065687	0.0150766	0.019005	0	0.0319572	0.0745799	0.0435172	0.0319753	0	0.0301733	0	0	0.119712	0.0191238	0.0503382	0	0.035495	0.0133517	0.0415901	0.0698526	0	0.0267818	0.0719372	0.0061899	0.0143785	0.00775146	0.019342	0.0107831
ENSG00000040199	ENSG00000040199	PHLPP2	16:71671737-71758604	2.20328	3.18609	3.36149	3.04431	2.49279	2.48407	2.33784	3.02929	3.25195	1.87247	2.63025	2.78322	2.20528	1.59774	2.76304	2.65612	1.10396	1.95029	1.92086	2.95768	3.25105	1.82717	1.75846	6.55876	2.69744	1.86185	3.24739	1.4183	2.12421	3.14278	2.54764	3.13903	2.75936	2.27302	2.58071	2.60884	1.56321	3.53592
ENSG00000040275	ENSG00000040275	SPDL1	5:169010637-169031782	5.51267	5.40989	5.48871	2.06297	6.89911	3.94482	13.5084	4.04217	2.05661	8.29943	3.40433	3.74713	5.76311	12.5187	5.86879	4.25856	4.07362	3.86407	6.02044	3.75376	4.79853	6.98823	1.3947	5.55569	3.33422	6.7467	6.4295	4.21114	1.31436	4.26209	7.81085	8.35728	5.60641	4.36608	3.82665	5.45953	4.70172	3.37096
ENSG00000040341	ENSG00000040341	STAU2	8:74332603-74659943	40.4443	15.7149	62.7826	11.4918	52.4748	32.1997	37.5772	26.9111	27.5199	34.8522	21.7438	15.9951	30.1255	24.5096	18.4641	25.2417	33.5483	15.1029	33.6629	14.3668	78.3585	15.5303	7.27524	37.8697	34.7318	18.8238	29.9146	26.1787	8.49675	25.7231	24.1818	16.274	19.6172	50.3911	11.6851	13.0423	32.2318	12.4237
ENSG00000040487	ENSG00000040487	PQLC2	1:19638819-19655794	9.68122	6.05039	5.76073	14.5473	17.1275	9.41242	5.0147	5.48889	11.51	4.51226	9.14837	7.15405	8.25364	5.68863	6.47928	6.17068	5.7599	5.91006	7.27435	5.48011	3.56108	6.30158	15.4386	7.85107	5.32931	7.59116	6.45503	2.72266	11.5592	4.66483	6.38589	5.19596	5.97662	7.91416	5.90425	7.62614	5.97349	5.70362
ENSG00000040531	ENSG00000040531	CTNS	17:3539761-3564836	4.83706	2.82601	3.6762	4.44615	4.93539	4.53105	3.8609	5.70663	6.1353	3.56922	7.02616	4.78885	3.5653	3.7787	4.93497	4.01829	2.19355	4.27616	4.85367	3.61153	4.01283	3.2841	5.79298	3.17107	5.14297	4.78964	4.84225	2.41204	8.47902	3.96127	4.71983	3.06103	4.44087	3.22347	5.12026	4.27992	4.13591	4.01344
ENSG00000040608	ENSG00000040608	RTN4R	22:20228937-20270769	0.992448	0.407073	0.401473	1.70222	1.18459	0.591358	0.413409	0.384273	1.31083	0.480463	1.15493	0.519476	0.280898	0.380284	0.266914	1.40127	0.399384	1.00796	0.972783	0.243154	0.0926716	0.302147	0.265836	0.308165	0.202252	0.562819	0.326569	0.132222	0.976689	0.200095	0.143009	0.398165	0.338267	0.511432	0.847344	0.340235	0.621998	0.31141
ENSG00000040633	ENSG00000040633	PHF23	17:7138346-7143041	15.8895	11.9639	9.6396	18.1405	12.5643	16.3855	10.5976	18.3651	15.7055	13.9623	19.1184	12.9799	10.5092	11.1817	10.2	16.9864	7.10771	14.2575	13.8375	10.146	13.5318	18.7563	6.62605	7.80109	12.4615	11.3337	15.7464	10.3378	27.255	11.0427	9.37851	12.1802	10.8815	10.4837	10.2366	12.5069	17.4419	14.1708
ENSG00000040731	ENSG00000040731	CDH10	5:24487208-24645087	0.0584335	0.0445418	0.0302089	0.0137996	0.00915819	0.0244008	0.0162889	0.0170721	0.0387169	0.0287597	0.00661463	0.0226769	0.0270195	0	0.0445039	0.00745917	0.0274792	0.0327812	0.0183298	0.032367	0.0961868	1.39141	0	0.0550553	0.0682884	0.0128259	0.0592826	0.00659232	0.00500103	0.455914	0	0.0353879	0.172198	0.0419438	0.0504696	0.0281624	0.0489355	0.071884
ENSG00000040933	ENSG00000040933	INPP4A	2:99061316-99210853	4.6702	10.4285	4.29413	3.28596	5.12935	5.26471	6.59766	6.14912	6.79962	4.53391	5.00425	4.59169	4.25186	4.21651	10.0259	5.31136	2.7982	5.10911	6.26097	6.70703	5.99059	7.43969	3.30207	7.46009	5.73563	6.38466	7.01479	2.69643	4.46582	6.73898	5.6051	7.0177	6.89217	7.16591	7.84374	4.62791	4.23376	5.3297
ENSG00000041353	ENSG00000041353	RAB27B	18:52385090-52562747	4.91602	10.095	15.2879	3.43408	13.6419	11.0916	4.27789	12.7454	9.56842	3.8927	12.182	5.3257	8.19107	8.81805	7.27499	36.6325	8.89667	8.19102	36.9427	20.8916	13.5722	12.3698	1.65776	12.9829	29.1444	1.63143	19.3119	3.93783	6.31652	8.65626	8.76972	17.0528	10.753	11.3947	7.83213	29.9336	17.2898	21.5701
ENSG00000041357	ENSG00000041357	PSMA4	15:78832746-78841604	105.082	86.8593	95.3554	80.9734	102.072	66.5953	104.613	49.9089	68.7567	137.829	111.675	150.565	103.858	123.158	51.5831	105.297	73.1406	116.197	80.6093	67.51	98.5742	118.6	59.8962	94.3806	64.5574	115.018	106.451	126.649	90.6433	146.125	80.0332	119.603	75.8067	91.8559	72.3026	79.7747	89.7195	82.5295
ENSG00000041515	ENSG00000041515	MYO16	13:109248499-109860355	0.0508514	0.81663	0.0144304	0.00691629	0.0285193	1.04187	0.0823814	2.28689	0.0199447	0.117204	0.140638	0.0960272	0.365746	0.66799	0.0433158	0.0661547	0.0586631	0.0606661	0.192629	0.0364539	0.0200856	0.326361	0.0507006	0.0518744	0.926221	0.123177	0.0952775	0.0483937	0.11886	0.162387	1.26129	0.0381765	0.236681	0.0507703	0.173977	0.290657	0.127789	0.133835
ENSG00000041802	ENSG00000041802	LSG1	3:194361516-194393206	32.7699	15.4315	20.3032	10.1871	18.4911	15.0286	18.2189	20.3571	16.0744	12.1653	13.859	18.243	30.6359	20.7534	15.8665	16.6846	9.31465	24.1376	13.1318	14.7848	41.6382	15.5964	16.0359	18.8631	22.948	16.2672	18.1768	10.4586	9.72304	19.7309	28.8494	13.8831	15.2554	15.2363	22.7065	15.9987	10.2944	20.1303
ENSG00000041880	ENSG00000041880	PARP3	3:51976360-51982883	6.31364	16.4153	3.19463	22.6472	6.08628	12.7926	5.73546	18.1662	13.3372	7.37297	15.5485	21.2179	13.2948	4.11329	10.7128	15.6459	5.48471	5.09859	12.5652	17.1438	4.05739	13.6565	8.98069	14.3655	10.7488	8.15892	13.4491	7.53744	17.2852	13.1952	10.4853	14.114	13.4022	10.6952	7.69259	9.7033	11.1421	16.8385
ENSG00000041982	ENSG00000041982	TNC	9:117782805-117880536	24.9443	4.61232	4.00626	1.43633	2.59492	4.25623	7.82252	41.0646	18.5383	14.0059	1.57367	10.7121	24.0311	8.90377	9.7028	11.6393	1.15185	4.2957	9.76798	10.7036	118.666	7.15008	3.48564	7.59176	4.10699	41.7533	22.0601	8.44791	2.27873	6.52776	18.912	34.5305	12.9619	2.76142	23.0182	24.2589	21.105	11.148
ENSG00000041988	ENSG00000041988	THAP3	1:6684925-6695646	12.0533	7.10948	6.78998	16.1166	16.3905	10.547	5.63249	6.37111	9.68933	8.93471	10.2704	8.14874	8.237	7.29861	5.32546	9.40618	9.42165	9.11996	9.92845	10.2707	7.35319	8.85543	14.2471	7.83885	6.76824	7.94843	9.80341	9.49752	15.0108	6.44409	6.52111	6.41032	7.9774	10.694	8.9532	10.8228	11.188	11.8711
ENSG00000042062	ENSG00000042062	FAM65C	20:49202644-49308065	2.77707	1.72525	1.36511	0.898156	3.63501	2.0069	2.84761	4.06251	1.0936	7.26009	0.2989	2.75772	2.85321	2.0162	3.21065	1.31046	0.485644	2.0874	1.90604	1.06228	1.73555	1.62358	1.52697	1.29779	3.9681	2.57154	3.04312	8.11518	0.797696	2.52575	0.713054	2.91012	3.64109	1.06504	2.19997	1.45507	0.408296	0.863119
ENSG00000042088	ENSG00000042088	TDP1	14:90421282-90511106	3.81922	6.48273	4.54288	6.53671	8.38279	6.85684	3.82819	4.01392	4.11241	6.67269	3.13203	6.49425	6.71608	14.2049	4.74119	6.37854	0.793377	5.82191	3.00057	5.10261	5.01284	9.77361	2.53921	6.47796	7.2298	6.03003	6.20311	4.01825	3.0804	8.09661	10.0205	7.83657	6.50188	1.71588	4.31183	6.92303	2.9861	4.24672
ENSG00000042286	ENSG00000042286	AIFM2	10:71857978-71892690	7.05611	8.93436	1.94551	4.70543	8.89874	3.20558	4.76215	3.48086	5.93111	4.75858	8.15229	4.22066	5.68036	4.809	2.90049	3.52596	4.04739	7.29286	2.20886	4.03554	4.0492	3.36634	3.78274	3.73921	5.96863	5.3003	5.90464	2.79401	8.95739	3.34163	5.72423	5.99089	4.11426	4.47489	8.24052	3.784	1.75867	6.36631
ENSG00000042304	ENSG00000042304	C2orf83	2:228474805-228498036	0.0218645	0.0701802	0.0334911	0.0254389	0.0257871	0.0805057	0.0535482	0.104774	0.0525025	0.0405527	0.0373753	0.0425699	0.0691712	0.0270659	0.104136	0.0209799	0.0912022	0.0307805	0.0572479	0.175236	0.0611104	0.0531924	0.0232473	0.0320221	0.0790746	0.00842537	0.0365946	0.0364652	0.0529008	0.0738309	0.0522595	0.0939433	0.0606685	0.0635551	0.0733823	0.0234854	0.0194773	0.0682968
ENSG00000042317	ENSG00000042317	SPATA7	14:88851267-88936694	5.5947	2.16788	3.40886	2.09972	3.81044	3.97218	2.90018	5.52775	6.69835	4.31439	6.13949	3.94633	6.60108	4.44292	3.53249	6.05792	1.74201	5.45202	5.09943	5.93699	6.21839	3.93187	3.17977	5.37235	6.11701	3.64107	6.98645	3.45593	3.63352	5.39875	5.04996	4.36653	6.327	3.98845	6.26415	10.5257	5.17058	4.83613
ENSG00000042429	ENSG00000042429	MED17	11:93517392-93547861	9.94778	12.7525	10.2926	3.51389	10.673	14.4601	14.4105	14.7249	11.1525	13.2706	17.554	12.4517	12.927	12.0373	13.2026	19.1576	8.7447	8.02085	11.215	17.9443	17.0918	13.929	4.42685	13.5068	12.769	10.3577	15.8593	10.8756	10.1018	17.4421	14.0537	12.7982	11.3507	13.8114	12.0075	15.4499	10.8179	15.238
ENSG00000042445	ENSG00000042445	RETSAT	2:85569210-85581743	15.6494	18.3865	24.891	64.7485	30.8449	25.2309	19.5471	27.236	30.1379	19.0176	27.7448	29.5096	20.9165	13.1866	27.8656	31.9466	14.3044	34.2298	28.9153	34.2205	18.8098	16.3354	18.0536	38.8867	46.4341	16.6251	26.8431	27.3357	39.4064	22.1732	20.4889	28.8346	21.4353	25.7832	43.4765	24.6981	25.9573	48.6069
ENSG00000042493	ENSG00000042493	CAPG	2:85621870-85645555	221.926	98.2461	29.7008	244.929	81.6798	135.74	96.0307	73.7712	101.103	162.087	54.9779	270.297	73.4995	238.448	187.568	193.481	95.519	99.0966	72.396	52.8626	128.739	232.776	45.4279	120.13	112.588	303.711	121.285	181.744	151.972	180.191	138.543	114.699	183.422	99.4446	131.518	189.781	90.5425	63.7635
ENSG00000042753	ENSG00000042753	AP2S1	19:47341392-47354249	96.0597	33.2946	50.5427	148.646	44.2606	41.9871	33.6049	24.9215	26.683	69.5339	46.041	82.9825	56.5478	93.5434	50.0346	67.717	40.1395	74.8013	46.6995	47.9235	43.0134	58.4164	64.8403	44.849	32.8322	69.8754	39.8279	107.22	79.535	53.3018	78.0412	64.102	52.531	39.9793	56.7334	51.2045	45.5123	64.3104
ENSG00000042781	ENSG00000042781	USH2A	1:215796235-216596738	0.0366731	0.0195109	0.0230241	0.0139862	0.0169108	0.0208687	0.0314506	0.0341648	0.0333831	0.0480909	0.0551698	0.0182985	0.0596462	0.0214376	0.0290181	0.058813	0.0562246	0.0118385	0.0323842	0.0292932	0.0202013	0.0154115	0.00686451	0.0264579	0.0482992	0.0401956	0.0437434	0.0823348	0.0215961	0.0251779	0.0170318	0.0269225	0.0311569	0.0295075	0.0141038	0.0355941	0.0341392	0.0210722
ENSG00000042813	ENSG00000042813	ZPBP	7:49890016-50160925	0.0248316	0.0489689	0	0	0	0.047734	0	0.0143171	0	0	0	0.0283728	0	0	0.037072	0.0622708	0	0	0	0.087098	0.0250168	0.0328736	0.0908676	0.0119185	0.111024	0	0	0	0	0	0	0.0317569	0.0751471	0	0	0.0716589	0	0
ENSG00000042832	ENSG00000042832	TG	8:133879202-134147147	0.955054	0.285298	0.229687	0.211369	0.590269	0.387943	0.419428	0.34714	0.148614	0.354087	0.56839	1.32666	0.242451	0.271595	0.911012	0.565848	0.324558	42.1735	0.830039	0.241564	0.664704	0.412598	0.77072	0.118408	0.187312	0.493553	0.386052	0.298183	1.02786	0.708767	0.366922	0.207823	0.773996	0.206584	0.375511	0.251914	0.747252	0.376564
ENSG00000042980	ENSG00000042980	ADAM28	8:24151552-24216531	4.26033	15.2301	4.49472	1.96727	5.30293	1.84352	10.3514	9.22069	85.65	8.09177	7.7592	5.07521	6.10656	6.98405	4.36288	7.10697	2.81221	3.76767	12.3732	7.64134	7.48945	21.928	6.96782	14.5841	5.74872	14.2362	42.2353	5.31219	8.39661	11.0717	5.23847	5.94916	9.64612	8.88514	8.15826	7.76886	11.7814	3.78837
ENSG00000043039	ENSG00000043039	BARX2	11:129245834-129322171	1.28129	3.10749	3.22643	0.750421	7.62562	15.1574	4.56852	35.5348	0.782631	8.38684	0.0846248	1.83984	21.0112	2.33566	0.268388	4.01166	2.2133	2.40521	1.44069	2.94537	2.62486	1.36137	2.58446	6.3453	17.2369	1.46343	1.47455	9.66313	0.120432	1.26926	6.62999	0.609758	6.8328	5.64875	1.46892	5.01774	1.76934	0.366806
ENSG00000043093	ENSG00000043093	DCUN1D1	3:182655861-182703741	10.4354	6.82261	7.52276	4.36392	14.8914	6.35079	17.0866	10.5395	9.16508	11.3798	10.0652	8.05532	9.24883	13.4506	8.74121	11.0248	3.47416	8.21391	9.31242	7.81146	17.9268	9.71523	1.33622	11.2352	7.85847	7.44787	10.3142	6.08395	4.24928	14.3934	10.3013	11.1763	8.66107	10.9948	8.49531	6.59067	8.43235	8.55538
ENSG00000043143	ENSG00000043143	PHF15	5:133860002-133918918	2.96181	9.15383	3.53153	29.1609	18.9136	6.13187	4.98457	8.35903	18.0001	6.25014	9.4217	5.2	7.91749	5.31771	6.45437	7.84182	2.35702	6.31693	9.79726	6.71868	4.47472	12.1273	4.24299	11.4467	8.82891	3.51598	9.94178	2.54353	8.81479	7.47042	6.65362	2.41344	9.38877	11.462	8.34596	10.1822	9.87927	5.63149
ENSG00000043355	ENSG00000043355	ZIC2	13:100634025-100639018	0.370838	0.0115093	1.53363	0.0142399	0.256416	1.21187	0.525972	0.688438	0	0.0941704	0	0.0163559	0.141692	0	2.11066	0.00482025	0.504471	0.0176426	0.00888317	0.690738	0.071055	0.463466	0.458111	0.00369733	0.122518	0.190262	0.00456335	0.0858295	0.0206684	0	0	0.40662	0.013434	0.376542	0.0210181	0.290545	0.0196699	1.07439
ENSG00000043462	ENSG00000043462	LCP2	5:169673240-169725231	15.4444	66.3836	12.1065	8.45564	9.98766	7.86952	10.4466	12.0228	30.4097	18.6984	11.7527	17.7067	13.6336	11.2679	15.7196	9.2848	6.49967	8.72668	6.038	9.33922	20.8857	67.5839	18.1969	19.1248	27.6665	31.2174	42.5962	11.8322	15.3101	30.9968	12.9456	17.9194	16.8568	16.3487	22.1763	15.5345	7.84628	12.925
ENSG00000043514	ENSG00000043514	TRIT1	1:40306722-40349183	15.673	8.52174	14.5432	4.74188	7.86156	10.0419	7.1307	11.2281	8.9241	12.267	8.23325	11.5262	10.5337	9.57021	8.49832	8.01068	6.31559	12.625	14.5893	12.8057	15.6231	6.35218	12.7722	10.8474	11.816	7.3457	10.6191	8.83274	6.59057	11.7425	12.706	13.5242	9.39942	11.924	11.9308	11.5165	13.4791	13.9673
ENSG00000043591	ENSG00000043591	ADRB1	10:115803805-115806667	14.0175	0.16753	0.0273902	0.00929634	0.011481	0.00909119	0.00640276	0.146005	5.83724	0.0687282	0.706973	0.133589	0.0896193	0.0446153	0.0186924	0.0812072	0.0372969	0.0684419	0.0303454	0.496242	1.51285	0.0424275	0.0757171	0.0480333	0.174687	0.043012	16.0067	0.0195478	0.122312	0.0656239	0.0299256	0.0273561	0.09179	0.0495577	0.171277	0.0950101	0.0241573	0.365733
ENSG00000044012	ENSG00000044012	GUCA2B	1:42619091-42621495	0	0	0	0	0	0	0	0	0	0	0	0	0	0	0	0	0	0	0	0	0	0	0	0	0	0	0	0	0	0	0	0	0	0	0	0	0	0
ENSG00000044090	ENSG00000044090	CUL7	6:43005354-43021683	7.17672	7.54756	4.86933	21.9147	6.45656	10.8748	8.93944	9.17949	4.66795	4.3131	8.05731	8.5755	4.98783	5.38581	10.9532	6.94641	4.48689	14.6761	3.45212	9.00061	5.94809	4.71195	7.40844	12.7806	7.19906	5.83293	4.75846	3.37522	9.74778	7.43865	7.27604	6.73316	5.40314	7.55354	11.9769	5.38672	2.85041	8.91683
ENSG00000044115	ENSG00000044115	CTNNA1	5:137946655-138270723	73.5105	37.7495	74.992	71.8786	98.397	66.3262	78.8116	51.5517	59.1904	72.6012	52.43	80.5613	103.7	97.3521	97.0989	80.273	47.6218	117.236	84.9023	82.4638	73.0993	42.1403	34.8509	73.2477	82.5849	70.9754	76.7864	95.6228	63.2066	85.9336	113.4	109.031	75.4492	63.3268	94.0149	96.743	58.6562	92.0503
ENSG00000044446	ENSG00000044446	PHKA2	X:18910417-19002716	13.1578	16.0656	9.55323	11.414	10.6347	15.8282	11.732	20.7445	22.0611	7.15789	11.8334	15.0983	12.1844	9.34246	21.1948	13.6066	7.75152	13.6138	14.561	22.0244	6.81823	9.48745	23.6853	14.1018	20.1821	8.32649	14.8063	8.29256	14.4164	10.0787	17.7933	14.3766	15.7202	9.86963	14.9214	16.9129	9.87448	26.2863
ENSG00000044459	ENSG00000044459	CNTLN	9:17134979-17503921	2.29193	0.701249	2.25144	0.824333	2.19301	0.728082	2.42531	1.7798	4.03038	2.30364	1.24481	1.02695	1.18299	1.80093	5.58005	1.15275	1.13895	1.23415	8.95989	1.59935	3.38348	1.22125	0.791905	2.71826	2.52747	2.47584	4.59161	1.1202	0.374982	1.40169	1.47337	1.01373	2.50781	1.55004	2.14421	1.71921	10.1284	1.51359
ENSG00000044524	ENSG00000044524	EPHA3	3:89156673-89531284	2.07198	3.08491	0.581231	0.0998924	1.07215	0.458517	2.44474	8.04103	0.513589	22.7464	0.361973	0.473486	4.11591	2.30039	1.28506	0.723335	12.723	1.25685	2.40554	1.24903	11.1307	1.84752	0.17666	0.72989	1.1908	2.4263	2.18887	0.519146	0.395683	0.460621	4.63953	0.542794	1.53225	6.73401	2.1726	1.36053	1.65958	5.07943
ENSG00000044574	ENSG00000044574	HSPA5	9:127997131-128003609	74.9021	68.0159	86.6003	67.8854	83.6449	94.918	57.0134	51.4667	64.4058	88.9671	215.756	87.2475	82.7669	74.1532	59.5311	145.746	55.3814	97.6426	71.8207	66.1359	90.1894	98.2124	40.3714	74.955	66.4545	84.1685	73.4693	66.1498	110.351	61.5545	85.3013	79.2024	59.2263	72.0326	59.3548	68.9192	65.4077	83.7567
ENSG00000046604	ENSG00000046604	DSG2	18:29078005-29128971	8.77509	6.57501	3.26015	4.56032	10.5984	9.27226	10.0326	22.0991	14.7556	15.2339	8.58694	8.1859	17.758	27.5984	22.4507	15.9036	8.97551	7.24335	16.2527	15.0368	11.2854	6.16331	0.867423	24.3934	9.84796	5.64517	18.3321	8.82899	3.6605	11.464	19.3058	15.4586	17.9569	15.7711	7.7968	23.5939	9.06454	6.90874
ENSG00000046647	ENSG00000046647	GEMIN8	X:14026397-14048012	13.2922	9.28386	16.3875	25.9825	14.2621	17.5622	19.0367	21.7205	11.3982	9.47184	14.1969	16.712	12.4942	17.7645	15.1746	17.6753	10.051	23.6141	17.1753	15.6677	11.5693	9.46509	16.9811	14.4977	16.3301	11.9025	16.6521	12.3675	18.3579	10.1775	17.9228	11.4889	20.1764	13.9816	17.4811	22.231	13.985	15.0749
ENSG00000046651	ENSG00000046651	OFD1	X:13752831-13787480	17.5982	24.1931	15.5979	3.84613	14.3924	32.2993	17.5287	25.5265	19.9073	13.7697	14.2226	19.7755	24.5203	23.7588	23.1109	23.3093	14.8756	25.1832	18.2606	23.9868	13.1854	20.7134	42.8107	18.9691	25.1045	12.9461	24.3061	23.0586	13.6377	14.845	27.0476	15.201	24.8747	18.5907	20.7746	34.9382	14.1301	21.7677
ENSG00000046653	ENSG00000046653	GPM6B	X:13789149-13956757	2.67551	2.0478	0.982465	0.27898	1.78582	2.06263	3.18261	7.46075	2.01486	3.25672	0.816467	1.90476	2.1964	2.13618	1.8154	5.00153	1.30006	2.13175	4.36611	8.93801	5.58094	2.06991	0.231649	1.95512	2.37651	2.34538	3.79161	2.83296	0.267795	2.22272	2.22382	3.12026	5.32514	2.29208	3.23335	3.29252	5.16312	3.21342
ENSG00000046774	ENSG00000046774	MAGEC2	X:141290130-141293076	0	0.0258662	0.187076	0.0753502	1.86304	0	0	0	0	0.00612954	0.983453	0	0	0.0249824	0	0	2.10876	0	0	0	0	0.0498854	0.0394422	0.00493989	0	0	0	0	0.440981	0	0.0589089	0	0.0657001	23.6185	0	0	0.0120678	0
ENSG00000046889	ENSG00000046889	PREX2	8:68864352-69149265	1.53058	1.14242	1.09223	0.185158	0.491226	1.41884	0.85596	2.01439	1.88085	1.07121	0.649228	0.765913	0.769662	1.11128	1.30996	0.497915	0.524547	1.16388	1.30422	3.68502	1.60738	0.615619	0.578472	1.58102	2.90384	0.59177	2.08188	0.643737	0.585904	0.894285	1.02607	0.91479	2.01068	1.20441	2.84219	1.03169	0.494884	4.76741
ENSG00000047056	ENSG00000047056	WDR37	10:1095477-1178237	4.68609	7.8932	5.18078	6.55027	5.53576	4.8951	6.07206	5.01687	6.32433	4.68591	5.95852	11.3055	6.0624	5.0099	8.11151	5.04602	3.21993	3.44771	6.04004	7.48485	5.67316	6.51414	5.61109	6.28138	6.23468	4.0279	6.38445	3.25234	6.12707	11.0603	6.04489	9.64023	6.56051	6.62946	5.94976	5.19741	4.48502	6.52519
ENSG00000047188	ENSG00000047188	YTHDC2	5:112849379-112930982	7.91436	13.9923	12.1278	3.52253	20.3956	13.7059	15.096	11.746	15.6037	18.6062	15.2403	8.25758	22.1121	17.2186	14.7156	16.2872	6.97952	10.5374	16.7553	15.7324	11.54	15.9754	3.27798	21.6108	21.1843	9.74285	21.6562	12.7252	5.15663	13.2718	18.5193	13.5258	17.165	19.0815	12.9618	13.8149	13.9021	14.5357
ENSG00000047230	ENSG00000047230	CTPS2	X:16606125-16731059	17.345	11.9106	23.6452	5.38777	11.8875	26.0595	21.1375	12.4373	13.5833	40.6424	10.6758	16.9813	10.2684	36.4029	15.3811	18.9413	7.25057	19.82	15.5614	18.2339	8.73543	5.87368	13.4615	14.3078	23.7689	6.1006	13.1344	25.0403	8.8756	10.4003	33.0459	14.6674	18.9114	17.2049	18.0594	17.4132	11.5962	13.9135
ENSG00000047249	ENSG00000047249	ATP6V1H	8:54628116-54756118	45.9592	23.9299	43.3688	30.6761	82.8392	65.3086	53.1843	13.3216	14.0592	29.5616	39.402	27.4407	30.9778	22.0819	15.7689	22.3865	68.7454	29.2877	47.2227	15.7153	27.771	21.2295	35.7204	37.4105	30.1221	44.6881	19.0268	43.2892	37.3733	27.2562	25.9998	17.8586	24.2375	60.0271	22.4954	18.715	39.3803	17.2201
ENSG00000047315	ENSG00000047315	POLR2B	4:57843887-57897334	39.9632	39.8111	45.1661	14.1284	49.3954	32.762	39.3388	39.144	38.2582	49.2666	40.9704	33.9229	38.3645	45.5311	31.3808	45.4952	22.4645	45.9271	36.3338	35.574	61.6215	42.0971	16.9658	50.209	41.3946	31.3966	53.6032	37.057	21.4627	47.7209	38.73	55.0833	32.9694	41.2281	40.1029	30.8457	37.6595	38.8493
ENSG00000047346	ENSG00000047346	FAM214A	15:52873513-53002014	60.6022	47.2911	84.7278	15.2343	28.2873	23.8339	45.8426	40.0677	109.732	63.3505	65.8596	28.555	164.745	68.8925	33.5508	101.744	24.244	62.4808	29.7473	71.1056	49.4123	37.0876	26.2395	64.4079	47.8796	29.9209	84.9006	35.6709	36.8191	42.9407	61.0767	57.0157	49.9093	42.1833	45.6559	29.8523	22.1147	53.1574
ENSG00000047365	ENSG00000047365	ARAP2	4:35949842-36246131	5.28516	18.9567	3.81781	0.343971	1.72271	2.77196	2.46086	2.51893	3.9685	5.28385	0.812001	3.13257	6.29848	1.47565	3.43334	5.14689	1.14919	1.82479	3.10832	3.60149	6.8942	15.2434	1.51691	2.66534	3.75981	3.87239	7.76656	2.85124	1.14062	8.35834	1.39135	7.7451	4.44617	3.02234	3.80632	3.6787	2.35424	3.71777
ENSG00000047410	ENSG00000047410	TPR	1:186280783-186344825	25.2595	73.3738	25.3195	4.63791	22.7856	42.3988	26.1981	44.883	23.5581	33.3872	15.0797	36.6535	18.3288	35.5473	40.4005	46.1073	21.4871	21.8148	21.5238	29.1226	27.9613	49.7545	20.0809	22.9591	30.0161	21.1914	34.6859	20.5371	9.83801	37.4366	27.4253	35.3995	26.111	22.1959	19.0051	23.7918	17.858	29.4948
ENSG00000047457	ENSG00000047457	CP	3:148880196-148939842	3.31315	4.69426	2.26212	0.685213	11.787	2.32464	147.134	2.50968	3.53559	120.064	2.40948	7.90545	171.617	26.2793	2.60283	6.51934	3.04213	3.86424	3.29906	6.66796	5.98582	4.27096	1.6083	2.72702	2.99036	85.7776	6.96797	6.02342	2.21569	9.21578	60.5923	11.4938	15.3132	3.75336	3.96653	22.0583	2.49968	5.92077
ENSG00000047578	ENSG00000047578	KIAA0556	16:27561453-27791690	4.0108	8.25779	5.02768	8.80073	7.58348	24.5308	8.12223	10.5986	6.16092	2.83461	6.13769	10.0673	15.4593	5.25063	11.4789	8.40113	3.46059	6.84129	7.05379	12.1378	4.84259	4.76344	5.6316	9.60452	19.7711	3.52397	5.12496	2.09471	9.07264	8.65726	10.2289	4.85206	11.8368	8.9187	5.99945	9.0029	4.24762	9.68453
ENSG00000047579	ENSG00000047579	DTNBP1	6:15523031-15663289	14.2582	11.8889	7.70228	18.558	8.46588	6.91934	11.6236	8.59822	8.86027	7.78813	10.8309	9.28799	9.08362	10.5396	10.1546	9.94531	6.10691	12.3199	4.61262	8.61088	9.50613	15.5633	8.27549	8.05441	8.25247	13.1367	9.2715	9.00086	16.6551	8.97965	10.5535	8.93118	8.48811	5.35587	8.97256	9.9629	5.06992	10.942
ENSG00000047597	ENSG00000047597	XK	X:37545011-37591383	0.3514	0.195137	0.645382	0.37064	0.885027	0.842901	0.100103	0.176318	0.0214795	0.032347	0.0971493	0.141236	0.0772665	0.120832	0.10827	0.0165211	1.22229	0.295159	0.93945	0.145292	0.113166	0.264343	0.167682	0.579085	0.527407	0.134743	0.190105	0.00862005	0.0694358	0.0665355	0.0593677	0.02876	0.226538	2.67989	0.223568	0.607241	1.01205	0.114658
ENSG00000047617	ENSG00000047617	ANO2	12:5641034-6055398	0.679713	0.264598	0.178883	0.147349	2.07919	0.574191	0.463352	0.381873	1.45861	0.205583	0.366377	0.404871	0.496672	0.380849	0.548043	0.175878	0.105747	0.224369	0.553458	0.831062	0.520473	0.0437188	1.01611	0.328425	0.823309	0.111843	0.897163	0.343439	0.156439	0.343439	0.405195	0.865604	0.783109	0.220818	0.638585	0.338576	0.528396	0.744354
ENSG00000047621	ENSG00000047621	C12orf4	12:4596893-4647674	7.69914	6.0311	7.2907	2.40478	7.67972	7.10399	8.92898	8.0805	6.82964	8.5767	6.92196	4.85418	7.03029	12.1819	10.5698	9.82332	3.20441	7.28379	7.75287	7.79538	10.7321	7.93893	3.29068	6.40006	8.33429	7.71174	11.1152	5.73663	3.27174	6.54627	10.1786	8.27714	11.5044	5.02298	7.55369	9.45754	7.27638	10.3437
ENSG00000047634	ENSG00000047634	SCML1	X:17755587-17773105	5.68448	8.40638	2.50972	0.344836	8.20548	8.58904	14.8596	4.53741	5.7436	4.99683	1.34555	2.75428	12.4866	10.8915	2.74157	2.98248	7.88251	8.32241	2.73572	14.8133	5.80223	5.77269	2.26875	4.00466	14.6992	5.3193	13.1484	1.6652	1.00499	3.4175	10.8206	11.4964	7.55997	14.2674	9.90419	20.3547	2.86347	11.6683
ENSG00000047644	ENSG00000047644	WWC3	X:9983601-10112518	8.42489	6.39492	3.42211	0.859623	10.1975	2.70457	7.63476	5.63414	1.6763	4.57629	4.33466	8.34657	5.53113	12.0905	7.46846	5.36573	0.922416	4.83335	4.25763	6.54787	4.92577	5.44584	5.07075	1.76504	6.16497	6.77718	5.52012	3.65063	5.47273	5.33985	12.1457	9.29657	9.76962	1.96319	9.28031	7.15017	3.30799	6.31002
ENSG00000047648	ENSG00000047648	ARHGAP6	X:11136238-11683821	0.889836	0.545401	0.443531	0.263094	0.359994	0.476243	0.395787	0.692558	1.03961	0.69167	0.478024	0.602806	0.535303	0.658086	1.10374	0.469742	0.31734	0.874297	0.395769	1.38441	1.31028	0.622287	0.473125	0.797903	2.54601	0.877719	1.2282	0.455079	0.83755	0.714702	0.758681	0.724945	1.13619	1.02168	1.95582	0.780927	0.459244	1.58926
ENSG00000047662	ENSG00000047662	FAM184B	4:17630928-17783135	1.14473	2.02331	2.40064	0.314352	1.68525	1.47215	1.36601	2.44792	2.12947	1.55584	1.0282	0.985563	1.92416	1.32344	1.94347	1.82736	1.07981	1.32925	2.43892	2.96385	1.3123	0.775068	0.585809	1.64095	1.50507	0.736476	1.78455	0.565106	0.803959	1.37559	1.4965	1.68271	1.73282	1.65329	1.73131	1.40818	1.05509	2.26109
ENSG00000047849	ENSG00000047849	MAP4	3:47892181-48130769	21.802	18.3754	10.0417	55.7392	25.3897	19.213	16.0149	21.5305	18.7956	18.5214	18.019	20.681	16.5834	16.3421	24.2109	19.1064	11.428	15.5029	19.6568	22.8693	15.5886	14.6851	15.6658	28.4688	22.1226	22.2624	19.5398	9.15054	22.5781	18.6266	20.5524	29.9693	21.9186	21.14	29.5564	21.2667	17.2653	27.8482
ENSG00000047932	ENSG00000047932	GOPC	6:117639373-117923691	21.098	18.3801	13.7021	3.82177	17.0168	14.0665	15.8491	19.7426	11.1347	18.9822	11.472	13.154	19.7091	19.0623	19.8582	25.3479	6.03091	12.1212	20.8054	15.4237	22.9593	15.0858	4.03698	14.9678	13.9999	13.253	12.0239	8.90017	4.71374	15.1736	22.6224	13.9822	19.0859	16.0431	17.608	14.1218	20.6239	14.936
ENSG00000047936	ENSG00000047936	ROS1	6:117609462-117747018	0.022979	0.0258088	0.0101445	0.00272061	0.00555601	0.00267251	0.0115158	0.0599632	0.00864322	0.0212925	0.00263178	0.0951276	0.0705277	0.113227	0.0296016	0.215513	0.0196154	0.0559502	0.0249304	0	0.0972555	0	0	0.00953106	0	0.0790176	0.021168	0	0.00191505	0.029768	0.100287	0.100209	0.0501877	0.00138003	0.0144721	0.00684664	0.0176357	0
ENSG00000048028	ENSG00000048028	USP28	11:113668595-113746292	5.89361	8.36702	3.52217	0.841648	5.40906	4.67176	7.32324	9.26131	7.66689	5.69038	7.13927	3.8689	7.84015	8.45582	6.59274	10.1426	1.75915	5.08126	4.71792	9.06543	10.775	6.6207	1.96838	5.0894	5.98314	5.7477	6.86989	4.52248	4.24395	6.18292	10.5159	6.25842	9.22694	4.63313	6.98135	9.29394	3.5769	7.011
ENSG00000048052	ENSG00000048052	HDAC9	7:18126571-19042039	1.69759	10.8731	2.77182	0.878949	1.99768	1.64332	2.5788	17.1778	32.4389	3.21434	30.399	3.77496	8.06192	2.77763	2.3805	25.1878	1.90936	1.94139	4.77733	3.09619	5.07117	6.88879	1.13867	3.9609	6.23173	3.07706	7.76364	2.50479	1.28719	5.06163	3.69091	8.92906	4.4101	3.52019	3.8711	3.31048	3.92441	3.64702
ENSG00000048140	ENSG00000048140	TSPAN17	5:176074387-176086058	9.50342	14.0018	6.84945	28.0755	20.7902	8.49709	16.4576	9.09702	15.4447	16.7171	19.5775	16.0703	25.1065	13.2552	15.1463	12.2462	6.34528	17.7676	10.453	10.8203	6.40055	15.7898	8.42639	12.3082	6.78523	15.0466	11.282	6.88164	20.9295	10.0739	15.0353	15.5712	12.095	8.21044	12.9683	13.5932	9.77723	14.024
ENSG00000048162	ENSG00000048162	NOP16	5:175810948-175815976	26.3364	11.8429	16.9441	21.3216	17.3107	14.585	14.8902	7.67465	11.3223	21.5135	14.7435	16.9771	16.8168	19.4371	10.4054	8.54821	9.30619	20.962	9.85113	10.5897	11.7126	13.9412	13.2557	8.36333	9.31178	18.3098	15.689	13.4772	13.6369	10.5008	14.5897	20.5025	11.6199	8.62561	9.85151	13.3941	10.1343	16.3133
ENSG00000048342	ENSG00000048342	CC2D2A	4:15471488-15603180	6.41963	1.73503	2.57914	3.99789	4.19339	1.47774	1.93392	6.3231	7.21635	2.13842	8.01604	3.43442	7.97638	3.4517	5.08197	5.1649	4.99733	4.86424	6.86545	3.24283	6.63574	1.64864	1.30283	3.38029	3.22793	3.60775	6.35437	2.89753	4.61824	3.08872	4.31386	3.82741	6.04392	5.12938	8.01182	5.98261	6.30144	4.10746
ENSG00000048392	ENSG00000048392	RRM2B	8:103216729-103251346	17.9458	7.10308	31.1126	7.02575	33.7325	14.7986	12.3348	13.5931	21.7917	28.483	26.6145	8.85027	24.717	14.8058	10.154	14.9479	10.7709	12.9223	41.3915	7.68604	35.9724	8.51688	3.78932	23.8325	14.9139	7.47778	14.7768	17.2504	9.43381	14.7323	13.0062	15.5131	11.2997	28.5149	12.661	9.28344	37.1741	8.23304
ENSG00000048405	ENSG00000048405	ZNF800	7:126986843-127071978	5.94815	9.52895	4.7106	4.38241	7.41671	8.74377	5.63453	8.18313	5.7836	6.74099	5.44005	6.48744	6.6569	7.43629	5.88774	8.53939	3.51394	6.47363	7.69821	8.522	9.41909	8.16262	3.72381	14.6322	13.7972	4.59731	7.66894	3.52774	3.75882	8.92552	8.19284	9.2281	8.63761	9.01553	7.73389	7.70453	8.20144	9.75246
ENSG00000048462	ENSG00000048462	TNFRSF17	16:12058963-12061925	5.26535	32.2685	3.15327	0.370141	2.10075	0.337126	12.2625	0.472809	0.528022	1.53947	1.01893	1.55085	0.507534	0.0725564	0.229483	0.108069	5.58575	1.36397	1.3551	2.58453	3.27203	37.4495	2.91721	1.40346	1.09496	21.5786	3.2335	0.62719	6.15676	2.12696	0.0375624	0.25058	4.42865	6.23618	3.73674	3.49628	1.16958	0.471584
ENSG00000048471	ENSG00000048471	SNX29	16:12070593-12668146	2.76089	2.75163	1.87295	3.85169	3.08589	2.61394	2.57406	3.58159	2.45064	2.82875	2.74123	2.65171	3.09053	2.17697	3.79149	3.77255	1.10298	2.698	2.33027	3.06015	2.71689	3.40447	1.88729	3.08433	4.37029	3.22409	2.80281	1.77772	2.62623	2.76067	2.72015	2.34353	3.56551	2.77823	3.92753	3.61228	2.42041	2.60091
ENSG00000048540	ENSG00000048540	LMO3	12:16701306-16763528	4.57973	1.1417	3.32152	0.129301	0.142004	0.733345	10.6252	1.09371	2.6769	2.50444	10.7712	1.02954	1.74902	0.280499	0.600996	0.106105	0.616648	0.756378	3.48462	1.41503	10.0428	0.523401	0.848223	1.82124	6.25557	0.524997	13.5745	1.74972	2.35372	12.0646	0.200894	0.738428	0.883867	0.388463	0.623809	1.48953	2.81269	1.7988
ENSG00000048544	ENSG00000048544	MRPS10	6:42174538-42185603	20.1928	15.0826	19.5214	8.04859	14.6477	18.8196	21.6011	17.0583	7.68041	23.0937	13.4396	15.4876	17.1015	20.7889	16.6219	18.4615	11.9895	21.4001	10.577	15.8099	25.7009	15.0013	5.80852	16.5312	16.3735	16.8841	12.1801	24.319	10.4016	15.8009	16.1305	19.8219	11.8013	14.5865	16.7566	13.3332	10.2706	17.5446
ENSG00000048545	ENSG00000048545	GUCA1A	6:42123143-42147794	0.14691	0.00864714	0.0106627	0.0474249	0.02655	0	0.0204013	0.0278814	0.00995868	0.187038	1.32831e-08	0.231589	0.0136956	0.206899	0.0278033	0.0665965	0.0327165	0.022978	0.0192131	0	0.115857	0.00733905	2.68402e-08	0.0158164	0.0115459	0.153223	0	0.0141822	0	0.0275786	0.125047	0.00826248	0.0595489	0.0203386	0.028965	0.0603244	0.0285547	0
ENSG00000048649	ENSG00000048649	RSF1	11:77371040-77532063	5.17761	8.04411	4.80218	2.00836	6.59294	5.4861	8.71711	10.6668	91.0999	7.14399	8.24116	5.1175	7.63713	7.72463	4.89825	8.51074	4.39428	3.66265	5.82369	7.12197	8.42577	6.87798	3.08962	6.1501	7.37297	3.98083	35.4	3.51986	3.93329	8.52409	6.50231	50.6948	6.66723	5.90714	5.11324	6.0533	4.72849	6.5441
ENSG00000048707	ENSG00000048707	VPS13D	1:12290123-12572099	9.94205	11.1148	11.394	5.99117	14.4536	12.0152	6.44333	9.89824	9.41271	7.40442	10.3212	8.98498	11.7958	7.50938	10.8051	11.2112	4.32803	8.48189	12.5482	15.6439	14.8067	11.4064	10.384	14.7461	17.6947	7.98583	11.8852	8.25259	10.5047	9.13408	11.6322	21.7901	10.5104	9.75632	10.8701	9.95087	11.2997	17.6764
ENSG00000048740	ENSG00000048740	CELF2	10:11047258-11378674	3.67956	13.6487	3.3899	0.906373	2.83317	2.7916	3.5433	5.32964	6.67168	6.08037	3.05581	4.59116	4.03511	4.49651	4.20906	3.55809	2.46657	2.65714	4.03297	6.48877	17.6223	15.9478	2.1601	6.33077	15.9684	8.07352	12.7764	2.9059	2.07445	11.1779	2.94111	5.69909	8.75017	6.13942	7.44623	5.07484	3.03076	9.13715
ENSG00000048828	ENSG00000048828	FAM120A	9:96214003-96328397	23.806	27.983	21.1842	16.5887	36.9757	31.4626	30.4525	31.7797	37.1416	32.8603	30.0909	27.376	38.003	23.1776	41.2472	30.7831	10.1673	32.4649	28.8913	37.1401	16.196	14.7483	9.1699	32.3217	25.4437	13.5833	25.5885	22.553	19.9093	21.8235	23.2166	26.8999	29.6771	23.5097	27.7123	22.8157	20.7312	30.8448
ENSG00000048991	ENSG00000048991	R3HDM1	2:136289024-136482840	8.12178	7.95525	7.90934	3.28801	6.39331	9.21944	8.42449	8.1023	10.3749	8.1354	8.12111	5.94584	7.45601	6.98159	15.9463	4.80332	5.04279	6.36209	9.77968	8.3081	6.16858	5.96397	4.76141	8.315	8.44973	6.75151	9.68544	5.45517	4.86	6.95446	7.69085	11.4457	9.14406	6.37654	6.95133	8.418	6.18395	7.59646
ENSG00000049089	ENSG00000049089	COL9A2	1:40766158-40783488	8.60566	7.71759	2.73737	1.05097	2.55429	256.759	2.06347	3.83343	8.20616	1.81328	166.862	13.0667	1.99011	4.29067	2.34923	27.896	6.55771	17.63	5.10486	10.5522	6.37043	4.84882	22.3501	9.07268	37.5731	1.81736	16.1965	1.85345	838.063	22.5135	16.6415	1.18243	9.8158	43.1881	32.6869	2.91422	8.27958	26.1236
ENSG00000049130	ENSG00000049130	KITLG	12:88886569-88974628	15.9158	9.71016	29.3854	3.08314	26.5859	55.56	9.78271	15.1347	4.2228	23.7636	9.00655	14.8467	4.72753	37.9706	17.6011	12.7135	8.45154	11.4035	12.3705	18.0861	49.6077	12.2886	1.69468	21.8897	67.2158	8.06913	23.9246	18.0485	2.83488	36.2455	28.5172	14.0628	15.3784	27.4876	23.0743	32.7633	19.2137	20.5968
ENSG00000049167	ENSG00000049167	ERCC8	5:60169657-60240900	4.97139	3.88113	5.21927	3.14026	7.03077	3.43474	4.91644	4.215	3.22912	7.03324	4.20409	2.86088	6.07105	6.13549	5.19826	5.11613	2.78557	5.13867	4.10784	4.37128	6.97406	4.77695	1.16624	5.89436	4.74953	4.1641	4.93902	3.77112	2.12238	4.89873	4.48225	6.58368	5.07868	4.97553	4.7502	6.67414	5.01393	5.20921
ENSG00000049192	ENSG00000049192	ADAMTS6	5:64444562-64777747	2.17081	0.757968	0.377377	0.0823884	1.0662	0.636133	0.629664	3.07788	0.583174	1.72668	0.0835679	1.11351	3.29331	2.2666	4.15638	2.01962	1.16957	1.4645	4.54414	1.35717	5.42214	0.397679	0.240676	0.758349	0.538312	2.26884	1.46911	1.00427	0.168189	1.21825	3.30025	1.78964	4.94581	1.85046	5.37335	1.67933	3.88976	0.899968
ENSG00000049239	ENSG00000049239	H6PD	1:9294833-9331396	3.49038	4.77848	3.39219	5.21715	5.83305	5.61458	5.41312	7.74936	8.93529	4.48587	5.16436	3.82568	5.33918	3.49438	6.14358	5.1524	1.84915	4.72946	8.22694	8.68533	3.60885	4.75424	4.11638	6.00132	10.4284	6.50164	7.26983	1.95873	7.92369	3.75075	4.58979	5.66176	7.00745	4.04092	8.07617	6.46257	4.78737	8.47228
ENSG00000049245	ENSG00000049245	VAMP3	1:7831328-7841492	34.3118	24.6823	25.5373	39.2623	59.1369	31.7733	32.3033	39.7647	37.3894	40.4084	38.4699	31.164	39.4811	44.3245	30.8573	40.5491	24.0937	37.9061	43.1472	43.3663	51.4037	38.6232	17.6555	51.29	63.7968	40.4414	52.4025	35.2838	40.6649	34.8168	36.9361	45.5141	45.0524	52.8958	45.5203	47.1896	45.7156	59.5528
ENSG00000049246	ENSG00000049246	PER3	1:7844379-7905237	3.54989	5.05458	3.46646	2.6252	7.71099	5.84627	2.16344	10.2157	10.6694	5.35648	9.52504	2.37021	3.19702	6.17037	4.54063	4.75415	3.57343	3.79658	11.3654	6.65143	7.16537	4.03078	5.11782	4.12397	9.18318	2.43704	5.78582	5.40433	5.4203	4.67776	7.2898	5.27939	5.07242	6.42194	14.3983	9.88345	14.1991	4.28933
ENSG00000049247	ENSG00000049247	UTS2	1:7903142-7913572	4.03623	4.16419	2.44238	1.13399	5.42025	3.31556	1.06506	5.75683	5.6835	3.34152	5.55701	1.90413	1.94084	3.51487	3.05791	2.94525	1.8715	2.56931	6.94777	4.30126	6.87597	3.93666	2.52484	1.93037	4.77064	1.82904	3.53184	3.71882	2.85136	3.077	4.34418	3.35476	5.86717	3.32278	8.316	6.27683	9.3311	2.41175
ENSG00000049249	ENSG00000049249	TNFRSF9	1:7979906-8000926	0.531577	4.53492	0.461413	0.131278	0.584007	0.0943008	1.35097	1.32932	0.170977	0.965668	0.146323	0.714145	0.389893	0.747464	0.483831	0.52132	0.271193	0.13254	0.233953	0.211556	1.2847	5.26637	0.36633	0.845257	0.333667	2.41724	0.510031	0.317518	0.193172	0.985441	0.179511	0.631321	0.553349	0.651365	0.840291	0.267951	0.415045	0.189567
ENSG00000049283	ENSG00000049283	EPN3	17:48609903-48621111	4.1307	5.48658	10.6089	28.5873	15.656	12.9946	10.7685	6.9221	6.81974	7.31514	16.8422	20.038	4.01454	4.00537	8.21059	7.91486	7.23755	15.8476	15.4399	7.54826	5.71756	3.04337	12.3166	14.5726	6.45092	3.62272	3.38356	4.13514	16.4155	10.6975	7.09488	8.07049	2.30515	12.7758	8.79989	3.32884	17.0484	4.55193
ENSG00000049319	ENSG00000049319	SRD5A2	2:31747549-31806136	0.0568426	0.07068	0.0257621	0	0.0567878	0.395235	0.161052	0.223665	0.0613154	0.277631	0.0146233	0.107702	0.0123515	0.0543449	0.833997	0.574273	0.0052262	0.0610072	0.241941	0.213353	0.168546	0.0230316	0	0.0333973	0.26171	0.126703	0.105332	0.15101	0.00703234	0.0896211	0.0407285	0.187034	0.337237	0.0885013	0.0621897	0.130916	0.452108	0.275288
ENSG00000049323	ENSG00000049323	LTBP1	2:33172038-33624576	19.3409	4.36687	2.44572	1.34078	9.66143	8.68595	7.1972	10.8123	4.03827	15.3767	0.570673	5.51549	9.24785	7.56505	8.16019	2.40733	2.5351	6.81488	8.74263	6.00255	49.3337	9.02723	1.124	4.55655	6.82783	12.4237	17.6375	6.91284	1.63158	7.52708	10.4723	11.1748	7.12142	7.49891	13.9768	8.27178	10.2783	16.0459
ENSG00000049449	ENSG00000049449	RCN1	11:31833938-32127301	69.6171	13.6557	31.165	13.1241	10.6582	5.17168	53.7321	41.4435	37.4384	29.1388	88.8306	36.8085	18.5672	29.4697	33.3848	28.0102	12.4906	39.9061	25.1124	34.8157	44.6681	25.3642	43.7847	16.8832	16.8945	51.5399	55.4633	12.9314	75.7098	27.254	37.5347	43.3699	36.443	17.2696	43.1201	39.0304	27.1857	44.4412
ENSG00000049540	ENSG00000049540	ELN	7:73442118-73484237	19.4598	6.94466	4.43181	7.3003	3.34706	6.06423	8.06762	27.2076	15.7312	31.1649	3.33056	8.36356	16.2073	4.77291	18.3035	11.7039	8.56167	38.0311	46.4378	88.437	95.4674	6.73062	11.4737	19.5711	25.8266	52.2004	139.331	19.3003	12.36	13.9567	27.1299	20.0529	85.2352	20.173	146.074	73.4912	52.7482	171.44
ENSG00000049541	ENSG00000049541	RFC2	7:73645828-73668774	15.0754	9.75576	14.0774	23.0197	12.5418	14.2803	13.2979	8.66727	10.309	12.8878	5.12947	10.705	9.40629	21.4053	8.98271	13.8372	9.00004	18.3801	7.73522	10.3889	7.95196	16.6902	8.49733	10.7001	11.9249	12.8972	18.3702	9.21777	9.04654	9.24096	12.8012	18.0526	10.6189	7.22637	9.84733	11.6821	8.23551	12.0128
ENSG00000049618	ENSG00000049618	ARID1B	6:157099062-157531913	6.48041	10.344	6.36557	5.94217	6.79403	9.59282	10.9669	7.13567	8.29292	5.58081	8.05227	4.95104	6.6645	5.94294	12.8193	8.5734	3.91251	4.50862	5.68828	7.46975	6.23628	7.79428	3.15498	10.0343	9.26652	6.00411	6.6995	3.75017	5.42958	6.80617	7.78773	8.19798	7.56004	6.53157	6.69993	6.83679	4.23368	5.31869
ENSG00000049656	ENSG00000049656	CLPTM1L	5:1317858-1345214	51.5886	56.6094	34.6581	135.681	62.4144	42.6061	47.4997	48.5774	46.5839	50.3603	59.287	31.1538	63.8639	41.7713	43.3044	31.7236	31.8432	64.4071	36.8326	35.9996	30.8574	61.506	29.0014	60.6198	45.8067	70.3871	39.7025	47.7156	77.1719	20.0569	43.8141	37.9109	39.8093	41.4796	38.6196	42.915	37.9189	40.3271
ENSG00000049759	ENSG00000049759	NEDD4L	18:55711598-56068772	11.1266	8.97352	19.5948	24.5579	9.20347	8.6127	32.4177	12.7062	29.9495	4.77808	63.5284	8.35306	16.9454	10.9538	12.0408	27.5306	48.68	14.8867	5.92956	13.8866	15.6231	9.50687	20.8881	53.2967	27.1666	14.8688	17.6181	8.52352	71.58	8.77332	7.25583	14.7972	13.5162	147.622	26.8391	28.9736	4.92866	18.0529
ENSG00000049768	ENSG00000049768	FOXP3	X:49106896-49121288	1.70513	5.59256	0.926497	0.907705	1.0274	1.03659	1.42434	1.12968	1.12238	2.17654	0.518986	2.24365	1.60897	0.246723	1.55207	1.7147	0.764691	0.391691	0.80698	0.592007	0.800506	2.96314	2.87459	1.96094	0.998296	3.99247	1.50918	1.05031	0.903774	2.88154	0.617518	1.67312	2.24883	1.11469	0.769744	1.22851	1.14805	0.764287
ENSG00000049769	ENSG00000049769	PPP1R3F	X:49126305-49157929	3.74173	2.8769	1.09369	4.43004	2.96378	1.43075	0.647415	1.30267	2.16806	1.62595	3.18618	3.54497	1.30175	0.921727	0.845598	1.34248	2.32531	2.27731	5.48734	1.15925	3.47679	2.11139	0.825986	2.36332	2.23171	1.2794	1.82418	0.880928	3.77049	2.12929	1.50561	3.16475	2.0408	4.73569	2.8825	1.54326	5.89706	1.57766
ENSG00000049860	ENSG00000049860	HEXB	5:73935847-74018472	104.759	69.9042	51.0721	92.2738	122.369	42.3724	93.5055	62.129	62.1823	131.765	82.1746	115.721	95.2663	130.542	56.1585	68.9632	53.0694	91.1379	62.3388	55.3018	102.605	114.243	76.7074	131.114	58.6539	156.775	104.21	180.212	129.375	91.2048	96.8453	77.4285	102.023	61.5013	97.4215	109.538	76.4232	82.344
ENSG00000049883	ENSG00000049883	PTCD2	5:71616193-71656052	2.94366	2.82178	3.15704	1.2878	5.36487	3.66042	4.27223	3.4861	5.27256	6.1333	5.37281	3.14412	6.48748	4.80331	3.31439	3.53438	1.95289	2.66432	4.68525	4.57171	4.51576	3.36792	0.821813	4.40297	3.4617	3.39151	4.07124	4.98219	2.6014	4.34803	4.05527	3.55754	3.6934	3.49812	3.20724	4.64031	4.5161	4.05063
ENSG00000050030	ENSG00000050030	KIAA2022	X:73952683-74145282	0.0414778	0.0594057	1.84023	0.287433	0.249649	0.743702	0.0329718	0.271332	0.158947	0.0441207	1.1521	0.179289	0.0120756	0.0282293	0.334943	0.061514	0.413991	0.49381	0.460447	0.324018	0.200596	0.0921158	0.238813	0.825205	0.864151	0.0386677	0.193102	0.181676	0.522209	0.127185	0.0316944	0.108334	0.184285	0.657067	0.51525	0.408992	0.545111	0.69942
ENSG00000050130	ENSG00000050130	JKAMP	14:59951160-59972128	38.2594	32.2641	35.7395	27.9743	46.8724	31.0206	30.0416	49.6552	41.1536	62.3264	53.7459	34.5736	56.5513	35.9505	24.4347	59.0721	17.7376	52.7467	51.482	38.2942	70.3087	43.0546	13.0015	52.4986	33.2956	27.9924	51.9962	45.419	29.8589	44.1332	38.3734	42.2077	34.642	34.4028	38.1006	41.2337	52.1489	37.878
ENSG00000050165	ENSG00000050165	DKK3	11:11984652-12031316	35.931	7.94643	6.2217	15.0241	21.7576	4.39954	12.9116	45.0185	10.3323	28.2188	3.65629	20.0778	23.0509	17.0044	14.2209	14.7224	19.7829	36.3805	44.576	18.552	43.7814	9.44989	7.37665	11.2843	7.23871	32.7237	23.9993	15.6204	12.5486	14.6135	32.3848	5.69738	22.5231	28.7313	52.5562	50.5296	82.4807	22.5023
ENSG00000050327	ENSG00000050327	ARHGEF5	7:144052380-144077725	2.0655	0.976111	0.576432	3.28626	1.3031	1.71348	1.30416	1.58314	0.709618	0.962941	0.903044	1.54634	1.27664	1.43436	1.83157	1.89105	0.806804	2.10345	2.07618	1.87583	1.04306	0.508053	1.64374	1.71176	1.09034	1.11581	1.07992	0.742212	1.53479	0.999322	2.00962	2.26463	1.73074	1.37377	1.4244	2.05253	2.03838	1.70291
ENSG00000050344	ENSG00000050344	NFE2L3	7:26191859-26226745	11.527	18.3945	6.10156	1.49359	42.1671	23.8272	6.76199	11.8026	5.33946	11.2771	8.37708	11.3871	16.809	6.61233	8.37113	10.6482	6.31673	6.15993	10.4434	10.0335	10.2572	19.4052	4.86491	7.52976	22.2053	9.95317	9.13516	5.91975	5.64714	10.6194	8.89851	14.4895	9.17849	13.7777	6.07011	7.57601	8.40729	8.49592
ENSG00000050393	ENSG00000050393	MCUR1	6:13786788-13814800	21.5849	8.05107	8.31784	13.4003	6.44631	10.2382	7.99558	5.81603	5.88396	8.55549	12.9788	5.25397	5.75618	8.8155	8.94384	8.09778	8.12148	9.76781	6.12224	6.65385	8.18752	7.83613	3.63277	11.5334	6.05988	5.96806	5.8251	8.56421	14.5452	6.00237	8.33922	11.6127	5.69916	8.83187	6.57412	6.04336	6.38243	6.39576
ENSG00000050405	ENSG00000050405	LIMA1	12:50569570-50677329	31.8315	28.9557	43.8981	11.0718	28.3249	48.3981	32.0216	45.8446	36.799	44.7101	22.6482	39.8087	37.0844	51.6318	49.9709	50.1016	24.359	43.3073	38.0932	53.6277	69.4013	32.8292	20.842	44.4132	99.5346	49.6844	76.1753	37.8581	14.3228	46.4933	61.944	41.4511	101.541	57.2432	85.8559	78.2938	41.3298	91.0217
ENSG00000050426	ENSG00000050426	LETMD1	12:51441744-51454207	31.0907	44.9764	53.267	27.2793	26.7494	43.7991	41.9319	56.0089	63.2426	38.5543	65.5046	43.0306	58.7557	41.7999	58.6072	36.7705	31.2995	54.2238	23.5249	61.5937	45.7386	35.6003	43.0308	42.1601	54.3931	38.099	62.247	45.7638	71.3153	48.8838	48.4762	41.979	55.7282	45.6989	49.1136	77.5697	20.9736	54.7361
ENSG00000050438	ENSG00000050438	SLC4A8	12:51785100-51902980	12.1305	12.8908	12.3384	6.64699	4.5396	44.3358	2.77612	2.33692	9.22941	1.86118	3.88936	3.44804	1.37052	16.5545	21.1314	3.85509	5.89682	24.6915	9.04164	22.2225	25.6743	7.74155	9.73958	11.4787	15.1217	2.71387	10.0602	2.16431	6.60137	4.18664	26.077	6.4273	13.5431	26.8667	26.9865	19.3816	5.49384	15.1302
ENSG00000050555	ENSG00000050555	LAMC3	9:133884468-133969860	0.769522	0.0727239	0.343064	0.103468	0.097999	0.201507	0.364029	0.195337	0.0888334	0.297573	0.0897195	0.383051	0.0852876	0.159561	0.15918	0.150363	0.18276	0.31244	0.370734	0.635793	0.145335	0.0360886	2.35578	0.103147	0.299194	0.229886	0.376517	0.196008	0.542128	0.216489	0.130247	0.096168	0.222452	0.381252	0.775547	0.554329	0.220178	0.0922119
ENSG00000050628	ENSG00000050628	PTGER3	1:71318035-71513491	8.33213	4.2395	0.646671	2.10931	23.5694	1.50674	1.9623	4.70973	1.29878	10.6394	0.926186	2.41415	1.97571	8.73126	2.86048	29.4356	2.07661	3.41573	4.67398	4.30605	12.0213	2.12597	0.511139	4.04373	9.40714	7.46009	5.05108	3.79104	0.623083	3.45324	5.0974	2.05352	4.65072	2.95265	9.99775	4.99581	6.49663	11.0785
ENSG00000050730	ENSG00000050730	TNIP3	4:122052562-122148621	0.175306	2.41162	0.191507	0.0527553	0.134739	0.04455	0.210286	0.272524	0.195532	0.165986	0.0629479	0.360803	0.128103	0.17792	0.153352	0.0810884	0.0885851	0.0643317	0.118571	0.29838	0.343276	1.52739	0.120686	0.217044	0.159655	0.69536	0.484977	0.0323562	0.123327	0.987494	0.135679	1.52698	0.115337	0.412929	0.273084	0.165707	0.0936265	0.20105
ENSG00000050748	ENSG00000050748	MAPK9	5:179660142-179719099	9.13517	9.80749	12.0172	13.1958	15.7027	7.98024	15.954	8.63577	17.4602	22.8452	21.0659	14.2416	23.7419	29.9355	14.7092	18.2131	9.37603	21.0766	16.7497	12.5525	12.956	10.7512	3.86989	20.7985	12.9874	12.019	16.1357	15.7311	14.4426	16.4447	24.8675	23.6414	15.5833	16.4432	16.5887	15.1754	13.0755	12.7623
ENSG00000050767	ENSG00000050767	COL23A1	5:177664618-178017556	0.511705	0.10944	0.103047	0.162122	0.0829465	0.482309	0.180388	0.233438	0.124919	0.175931	0.0434263	0.388143	0.0970606	0.162228	0.243762	0.100856	0.143504	0.204495	0.137435	0.36884	0.100102	0.104599	0.5914	0.0825909	0.227663	0.198222	0.30527	0.0367598	0.521403	0.162401	0.198667	0.138017	0.427508	0.235315	0.273231	0.231014	0.0598872	0.365277
ENSG00000050820	ENSG00000050820	BCAR1	16:75262927-75301951	14.845	4.48732	3.11121	17.996	7.08226	5.75242	5.47408	4.85448	6.03459	7.64581	6.55511	11.0845	5.31812	5.55139	7.86988	5.93415	2.16763	6.41856	8.27778	6.87546	3.64943	2.63936	3.43199	8.93463	5.04762	7.00254	6.38551	1.44544	7.8215	4.06021	6.70117	7.94515	9.56464	5.30727	9.96804	6.71613	6.36794	10.8036
ENSG00000051009	ENSG00000051009	FAM160A2	11:6232564-6255941	27.4328	26.6451	11.7937	11.8348	19.2911	34.1553	15.7449	31.8789	36.8776	11.973	18.3345	17.5198	22.7868	31.3203	35.8049	29.0281	10.1931	31.3681	23.1721	39.3228	18.4841	20.1736	30.1155	14.9836	26.2225	18.5656	25.2934	12.4932	25.0343	14.782	47.7094	18.1929	31.4295	17.3069	38.8859	33.0277	18.6643	37.5371
ENSG00000051108	ENSG00000051108	HERPUD1	16:56965959-56977798	59.1763	138.996	36.9058	100.174	56.056	43.5805	68.0471	48.6007	64.2793	37.9902	58.6414	47.8165	42.0573	33.2845	43.609	57.0682	77.9143	61.613	50.7672	40.8349	138.79	122.513	42.4862	84.0798	65.0488	129.847	109.265	66.5718	88.4879	54.5723	39.4922	49.7732	72.3009	143.791	66.8548	78.6774	79.326	50.2472
ENSG00000051128	ENSG00000051128	HOMER3	19:19040009-19052070	25.137	5.0223	6.76969	29.3058	14.2048	7.97833	9.63674	15.6393	7.19413	12.9998	3.18867	19.9108	11.8272	7.55161	22.615	15.4258	5.18852	12.5742	14.8653	8.37564	11.491	4.84159	5.94729	8.89956	10.8819	16.0488	12.0126	6.10737	10.0794	8.77349	7.80435	21.1481	13.2519	10.5558	14.6075	11.8432	16.1334	10.9589
ENSG00000051180	ENSG00000051180	RAD51	15:40986971-41024354	5.0463	2.0237	4.38997	8.3515	5.68525	3.37312	4.3544	0.565257	0.27467	3.78372	1.53371	4.01264	1.62118	5.44702	2.41006	2.51876	2.14097	5.59433	1.68754	1.59136	1.64924	2.72794	0.443507	1.75145	0.353351	3.74439	2.56312	3.4535	1.7937	4.08225	1.73704	5.00772	1.92462	0.862684	0.80767	0.516382	0.598233	0.970673
ENSG00000051341	ENSG00000051341	POLQ	3:121150277-121264853	0.9894	1.53605	1.19514	0.377277	1.72586	2.19468	1.28248	0.627343	0.284688	1.91747	0.809402	0.998675	0.676176	3.93306	1.54918	1.29399	0.690105	2.06496	0.908977	0.773399	0.515434	1.3661	0.329059	1.20264	0.321256	0.930849	1.33228	1.04709	0.299045	1.48427	2.08691	2.34438	0.902529	0.184119	0.504307	0.19427	0.237292	0.596778
ENSG00000051382	ENSG00000051382	PIK3CB	3:138372859-138553780	9.26337	10.8732	10.211	6.30187	20.8045	14.0798	13.8454	11.5048	13.1757	10.8493	16.3206	7.39187	11.4868	19.6457	8.63186	14.8184	4.87316	13.3261	11.8902	12.2496	15.5945	12.5125	3.08149	18.2534	17.21	9.04627	15.2806	10.7664	7.6217	11.2696	16.5396	19.0186	10.093	13.8466	10.5843	8.43891	9.36905	12.2636
ENSG00000051523	ENSG00000051523	CYBA	16:88709690-88717560	110.807	118.238	36.1417	92.8052	121.251	24.6418	60.5057	48.6241	127.583	110.768	49.2319	134.765	60.2581	142.106	63.4299	95.3779	60.9067	60.2785	56.6814	39.4995	59.3289	225.753	78.5758	37.655	44.839	236.342	107.827	57.1091	137.982	113.363	75.1283	69.1414	113.873	67.6641	105.698	100.752	78.9609	61.9537
ENSG00000051596	ENSG00000051596	THOC3	5:175344875-175461683	4.5976	12.6697	4.93129	16.4596	7.27051	4.50533	8.99185	6.96447	8.3256	8.82201	6.3132	7.94534	9.85109	14.2894	8.03436	5.76419	3.71702	11.1472	17.8555	6.68482	3.75645	18.043	3.46503	11.0387	2.59346	9.01024	8.14202	7.34674	6.19472	5.85198	11.4714	9.51473	7.25964	4.31682	6.08004	10.3087	19.6791	7.27106
ENSG00000051620	ENSG00000051620	HEBP2	6:138724667-138743334	33.8895	21.1489	16.2801	18.1231	16.0177	22.112	37.2385	18.2242	7.91862	10.5931	9.62242	16.6941	13.8937	13.0473	14.2675	13.2474	17.1462	15.2774	12.7752	28.8162	15.2711	12.9413	21.7224	9.99574	23.1819	23.2039	10.4209	15.0617	19.4233	19.9825	16.6011	18.8477	15.0129	9.97152	15.4778	22.0679	16.1552	29.502
ENSG00000051825	ENSG00000051825	MPHOSPH9	12:123636866-123728561	13.1678	20.8101	4.30156	3.19083	11.0046	13.202	16.4567	9.39925	16.8366	10.2237	12.7629	9.00076	8.07057	20.2184	10.6783	11.7418	8.53276	7.97332	9.03026	6.28259	10.3563	12.5235	4.98091	11.9728	7.96425	10.0058	10.8067	7.2614	7.54001	11.7249	16.9442	8.4235	12.9184	7.38917	6.2205	8.33311	6.14495	4.54684
ENSG00000052126	ENSG00000052126	PLEKHA5	12:19282647-19529334	9.61266	4.84893	10.1871	1.48873	9.38421	4.16269	7.35331	13.2536	17.3112	9.2156	11.517	7.60177	10.887	16.1193	16.9702	10.4218	3.86918	8.53367	16.8	10.8373	14.5383	3.97	3.30018	4.44454	7.75928	6.97855	17.7361	7.90367	6.8865	8.83539	18.2761	6.31016	11.6217	7.28253	8.91403	10.7424	12.4151	6.90792
ENSG00000052344	ENSG00000052344	PRSS8	16:31142755-31147083	50.9858	53.2267	45.6161	155.802	85.1814	78.1232	65.2005	63.4085	20.5476	16.6858	32.7034	162.045	42.6315	28.6394	79.791	111.904	63.2408	72.0098	49.7748	66.1198	53.073	61.2597	52.8947	54.8481	36.8304	58.5672	18.9302	24.4599	44.7228	96.8664	42.3651	41.7285	63.1644	92.4719	37.8265	109.623	76.6647	55.2381
ENSG00000052723	ENSG00000052723	SIKE1	1:115312099-115323306	12.107	12.7119	10.2267	6.64027	15.6745	9.28498	13.7194	11.0638	15.9402	14.4101	11.357	12.6297	12.5035	15.2642	8.5143	13.4082	5.22912	9.0802	14.1757	16.6819	13.7355	17.3402	2.77144	14.4495	11.0142	9.32746	15.5596	6.89192	6.28258	15.8478	14.1911	18.976	11.8447	9.01075	12.0681	10.0677	12.2457	17.2351
ENSG00000052749	ENSG00000052749	RRP12	10:99116114-99161127	14.5131	3.70806	5.2216	12.2151	7.0917	6.85673	5.85802	4.34906	5.25434	3.74922	7.22548	6.47126	5.94209	5.89047	7.84184	4.73901	5.48461	9.29026	4.2294	4.1692	4.30199	2.52498	9.31073	5.86587	4.56706	5.49597	5.28809	3.22963	7.87386	3.4292	7.46341	6.33757	4.37902	6.45044	8.35222	4.36632	3.13932	5.82747
ENSG00000052795	ENSG00000052795	FNIP2	4:159690289-159829201	5.00386	2.7821	7.07835	1.37606	6.68887	2.75684	7.3838	10.6788	8.60326	5.47378	3.38088	5.51947	13.3965	8.71952	5.23289	3.77058	2.61387	4.23315	6.41885	5.0093	10.4666	4.64327	1.05253	3.84093	10.2481	6.56007	9.50566	1.68675	1.47145	7.54463	7.78363	9.43823	6.19248	5.34053	6.67338	5.40377	4.47126	6.86684
ENSG00000052802	ENSG00000052802	MSMO1	4:166248774-166264312	47.0755	22.8153	31.0958	19.1796	40.0023	26.4311	17.7057	20.6226	14.0977	26.145	26.7901	25.3734	18.1249	11.2995	13.5918	35.6998	79.2256	37.1246	25.1896	16.999	45.02	16.5018	5.42603	29.8622	14.534	14.638	21.319	32.0733	22.3042	24.0988	13.9584	47.7641	14.9394	53.271	25.099	21.421	22.5523	13.1584
ENSG00000052841	ENSG00000052841	TTC17	11:43380481-43516483	40.2255	50.013	38.2301	7.42829	50.6364	43.9134	40.2407	52.2479	41.5936	27.4214	28.2095	27.9366	32.9293	50.3558	56.2262	43.3458	21.6402	45.7881	67.6594	56.0943	48.0342	30.4033	27.8885	25.9714	49.2025	30.2445	43.7864	21.6576	17.2475	40.6157	51.321	40.9985	42.0876	36.3351	43.9745	40.9265	41.7492	46.5975
ENSG00000052850	ENSG00000052850	ALX4	11:44281993-44331716	0.228854	0.0486898	0.0902482	0.0243845	0.00899176	0.14759	0.177481	0.174612	0.0509265	0.0792794	0.0178849	0.15793	0.00686478	0.0261457	0.190412	0.0537053	0.018868	0.260338	0.793617	0.97985	0.0830096	0.0941769	0.282444	0.125974	0.349883	0.13482	0.150943	0.0685909	0.0554852	0.153151	0.0309637	0.145442	0.668021	0.0638355	1.1265	0.567304	0.634817	0.535348
ENSG00000053108	ENSG00000053108	FSTL4	5:132532146-132948255	0.251046	1.89234	2.38816	0.567508	1.23806	0.566555	0.771145	3.88407	4.12675	0.365671	7.85231	3.72755	6.31218	1.05314	0.311902	0.815485	0.932052	0.265022	9.15477	1.63552	0.0854052	6.6058	1.86658	0.504032	0.167332	0.681255	0.536093	0.339517	6.32062	2.12365	1.33007	1.03057	1.09772	1.23488	0.288006	2.90021	8.61026	4.58351
ENSG00000053254	ENSG00000053254	FOXN3	14:89591214-90085493	5.0803	7.59203	3.3857	2.4136	6.5229	4.80323	7.25367	8.22336	11.5487	7.5581	4.57205	5.19444	7.03233	7.1128	7.46929	4.68859	2.29315	5.6178	8.52754	7.98232	18.3636	10.8386	2.46924	9.33751	19.8844	8.44889	11.1113	2.87858	3.7193	9.97698	5.30427	8.38546	10.0984	7.1042	11.605	8.19117	7.49085	9.5236
ENSG00000053328	ENSG00000053328	METTL24	6:110567130-110679475	0.295787	0.146562	0.115254	0.0622117	0.279996	0.0826748	0.553844	0.542035	0.120284	0.573237	0.0214043	0.109628	0.0100825	0.110022	0.12787	0.120836	0.193712	0.165345	0.672179	0.433978	0.43601	0.373603	0.0189529	0.288121	0.505252	0.614882	0.272402	0.279879	0.0607038	0.483624	0.12846	0.321105	0.450468	0.271902	0.660789	0.580381	0.46024	0.770829
ENSG00000053371	ENSG00000053371	AKR7A2	1:19630458-19638640	34.8507	14.0131	38.9836	77.7046	53.999	36.6534	13.1834	17.4101	22.9197	22.9902	36.5705	21.2233	30.9688	31.3292	19.6203	34.2592	26.9056	25.1168	32.9659	23.0988	18.0875	21.6942	28.0031	28.8683	28.4595	23.5681	20.3371	30.8951	44.9471	18.0062	20.5503	20.0767	25.5093	24.7531	19.5653	20.3941	34.8667	23.6112
ENSG00000053372	ENSG00000053372	MRTO4	1:19578032-19586622	17.695	8.47361	15.3281	20.8031	21.9893	12.2157	10.564	8.77759	11.4327	12.7253	14.244	9.77922	14.1591	15.0527	8.53125	9.6314	9.68617	11.2846	10.1305	11.2369	9.74605	10.0263	13.5503	10.3666	9.43744	14.2042	12.8909	11.6445	14.0727	7.68028	10.4406	13.6168	8.42849	7.89886	9.8951	11.753	9.4301	14.2381
ENSG00000053438	ENSG00000053438	NNAT	20:36149616-36152092	1.15918	1.47764	648.324	0.930896	0.574394	0.510938	0.829608	1.9476	0.728513	0.964539	0.82383	1.78251	1.20753	0.890948	2.21048	0.3676	1.63392	4.05151	0.986077	2.27516	0.757772	0.266273	247.605	1.16597	1.76683	0.353563	1.57706	0.176896	0.669741	1.51907	1.80184	1.53622	1.77905	0.711742	5.73486	0.691054	1.09715	4.81506
ENSG00000053501	ENSG00000053501	USE1	19:17326154-17330638	38.0769	18.2746	19.406	36.7923	13.9773	13.6708	23.4873	18.0415	13.2287	23.2298	21.3249	26.2026	20.2839	15.6555	13.8115	20.0821	17.0429	21.2579	16.3112	15.8832	16.8145	21.5079	29.2349	17.0559	15.6936	30.4561	17.9763	28.0305	28.2183	16.8201	12.5919	9.25732	26.2366	15.6444	22.1606	33.3627	17.7564	19.0222
ENSG00000053524	ENSG00000053524	MCF2L2	3:182895830-183146566	2.16377	1.13147	0.606508	0.309446	0.656815	0.882479	0.768585	1.2878	1.86756	1.23311	0.785547	0.974531	0.880234	1.10879	0.703945	0.942648	0.575475	0.948799	1.12038	1.15133	1.86499	0.773249	0.347331	1.06926	1.58726	1.09399	2.37651	1.0578	0.875075	1.15576	0.853109	0.886684	1.64841	1.00552	1.75366	2.02704	1.07394	1.24356
ENSG00000053702	ENSG00000053702	NRIP2	12:2934513-2944710	1.78239	1.4317	1.18818	1.45093	0.776359	1.6948	0.97499	2.2691	1.81707	0.704224	1.0064	0.951149	0.88812	0.764255	2.40357	0.777797	0.550075	2.18914	1.22164	3.64141	0.930053	1.50984	1.73728	1.6373	2.42339	1.19808	1.80248	0.737748	2.33522	1.21088	1.42576	0.932843	2.35512	1.1479	3.85731	1.85443	0.486075	4.02247
ENSG00000053747	ENSG00000053747	LAMA3	18:21269406-21535030	1.49797	0.902073	8.70746	5.4879	14.902	44.7838	1.06272	3.75302	0.83964	1.78257	11.4348	0.92228	0.453734	1.87788	5.98456	4.40785	11.3718	15.6776	2.93683	4.72861	5.96414	3.49365	19.9212	15.3162	17.2154	1.74348	4.23921	4.79149	13.0974	1.13364	1.07221	0.718671	4.36064	15.68	10.3824	3.07889	3.95915	3.42182
ENSG00000053770	ENSG00000053770	AP5M1	14:57735626-57756797	16.0397	16.4258	10.6961	7.21131	15.0837	8.7805	11.54	19.0471	13.8084	14.8349	19.0151	13.2133	19.4288	16.9786	9.31358	19.1957	5.2839	11.2676	15.3486	13.4021	23.7678	19.2659	2.33683	15.8974	12.4058	9.10169	18.8993	9.47679	8.11646	18.3847	16.0267	17.193	15.3699	11.4687	10.7818	16.3654	18.5176	13.0672
ENSG00000053900	ENSG00000053900	ANAPC4	4:25378834-25420120	20.9275	26.8127	21.0026	5.40691	21.1983	18.6883	16.9111	22.9465	23.7691	18.0349	16.3738	17.2693	21.2515	21.1073	17.5171	23.598	9.06883	18.6726	22.9374	25.7654	25.9309	18.9011	18.2692	24.3441	23.9646	15.1192	27.0124	12.1724	8.30332	23.2184	21.1643	19.9507	22.5182	16.4706	22.4425	20.0071	17.6138	23.5151
ENSG00000053918	ENSG00000053918	KCNQ1	11:2465913-2870339	1.61022	0.733114	1.01037	2.86473	1.07203	0.919583	0.977314	1.69147	4.87499	1.63331	7.74227	0.873752	0.910192	2.313	0.782426	1.52232	0.492379	2.48093	0.59428	1.85572	0.721574	1.26951	1.11713	1.00481	2.9296	1.5512	3.89501	0.345711	7.39713	0.80127	2.88014	1.33457	1.91782	1.12844	2.49041	1.8011	1.01876	2.20669
ENSG00000054116	ENSG00000054116	TRAPPC3	1:36602172-36615098	47.4002	31.3162	27.9187	79.8029	55.042	32.5829	30.6844	33.2327	35.8668	45.2472	49.0553	44.9044	50.1357	42.277	24.6437	47.7423	25.2194	57.4147	44.1428	34.4314	38.1187	41.426	22.7567	39.2249	34.1437	39.6856	44.9712	47.8203	68.1319	33.9753	39.2484	41.2829	36.0982	36.435	41.4851	43.1405	53.4267	41.6859
ENSG00000054118	ENSG00000054118	THRAP3	1:36690016-36770958	23.2464	24.8208	29.5857	27.7665	46.4878	35.3496	24.568	33.6614	49.5703	30.8399	35.0496	23.7518	35.3944	32.838	26.7781	36.7298	18.5791	29.4475	28.3446	34.6998	30.8232	41.3989	17.6076	42.2461	39.347	23.0319	40.6716	22.9182	29.0874	27.5047	37.0238	41.7123	24.1805	43.9168	28.8481	26.7857	29.2728	35.9193
ENSG00000054148	ENSG00000054148	PHPT1	9:139743175-139745488	92.0265	46.9776	22.2568	92.5645	58.9543	67.6868	50.9594	50.4011	83.0631	93.9921	96.0204	87.6133	74.9089	72.1201	58.6376	110.002	98.8819	98.5766	102.914	58.2349	40.0771	53.6559	54.5413	73.7553	45.4777	118.808	83.3226	107.923	105.208	54.5858	62.885	39.6167	96.0073	53.1762	80.795	109.505	107.577	94.7052
ENSG00000054179	ENSG00000054179	ENTPD2	9:139942549-139948497	1.62497	1.14861	0.510388	3.04633	1.67684	4.43934	1.89065	2.60785	8.84515	0.767532	7.19897	9.70751	1.66642	0.979861	2.1279	4.22759	1.44566	2.67396	7.78199	4.56204	0.41277	1.11632	3.23454	1.5269	1.63073	2.53745	1.46227	0.78017	9.65969	2.45348	1.13821	6.8877	3.46856	1.58919	1.43044	5.04413	5.89667	3.38724
ENSG00000054219	ENSG00000054219	LY75	2:160628361-160761260	1.55741	7.9231	2.78438	0.266623	2.75158	3.49083	1.86859	2.94511	9.04192	2.8153	5.69332	3.36504	4.80157	4.88913	4.56733	5.64248	2.92778	1.04889	0.988707	5.2899	4.33882	10.8326	1.19796	3.18135	8.38421	3.36783	7.33396	0.629181	2.26379	6.75651	5.29612	3.91785	5.75782	5.2826	2.81553	4.13593	1.12394	2.11027
ENSG00000054267	ENSG00000054267	ARID4B	1:235294948-235491534	12.966	24.2492	15.0781	2.66845	15.22	26.0228	17.1281	35.1768	23.07	33.5385	11.8894	15.2101	15.4924	16.463	27.1761	23.8317	13.7345	7.01552	19.4913	25.7579	14.7376	20.4363	5.45723	15.9044	22.8884	8.31968	25.8642	13.6405	5.18684	20.7007	15.9794	26.1901	17.3058	22.5869	10.1127	13.812	11.6425	22.1561
ENSG00000054277	ENSG00000054277	OPN3	1:241753403-241840678	15.2483	5.10192	4.31438	4.07109	11.9045	3.51687	6.46721	12.5338	2.97805	22.323	0.957502	17.1845	11.5976	7.90683	4.41496	8.96401	1.59187	3.18148	5.9857	4.09542	18.7629	7.96254	1.29783	4.3788	4.79561	6.30366	3.26121	12.2946	2.39119	27.8238	12.5996	32.2718	6.68729	2.76749	4.76816	9.84982	7.39624	2.76185
ENSG00000054282	ENSG00000054282	SDCCAG8	1:243419319-243663394	25.1522	15.6815	13.9196	5.53997	18.0009	17.42	16.5945	30.5396	24.2094	30.924	18.635	24.8868	13.6426	15.225	24.1418	24.3622	15.7212	11.556	16.3974	16.0072	18.7713	17.5888	18.4759	18.1491	19.11	18.1927	28.8723	31.7084	12.6471	19.9891	12.6773	15.468	22.5473	18.4757	19.8586	21.1259	13.7971	19.7173
ENSG00000054356	ENSG00000054356	PTPRN	2:220154344-220174370	0.480789	0.00720579	0.0177648	0.16707	0.399928	0.0503618	0.327213	0.466825	0.0400862	0.287093	0.0854428	0.79687	0.194338	0.325901	0.177623	0.374263	0.184244	0.0607953	0.381584	0.06118	0.357548	0.00202621	0.0549847	0.0384138	0.0173657	0.328008	0.0377358	0.267438	0.139835	0.0369119	0.140738	0.0483646	0.636201	0.0772732	0.215567	0.099427	0.202437	0.0663465
ENSG00000054392	ENSG00000054392	HHAT	1:210501595-210849638	5.55062	7.72255	4.18265	13.7616	16.7674	12.7938	5.0579	23.7127	11.9792	8.65421	5.77298	17.623	7.23249	4.18824	11.3323	20.2817	6.90739	3.13178	7.32327	7.23285	9.44833	9.60099	1.91546	11.1939	8.91632	4.10844	6.49682	7.86537	7.11689	15.4535	4.94489	3.49798	10.6071	42.9446	3.35959	7.82046	6.54581	6.67439
ENSG00000054523	ENSG00000054523	KIF1B	1:10270862-10441661	3.80249	3.13454	4.38201	2.23204	7.83053	4.25848	4.09868	4.7786	5.34979	4.74439	7.38363	2.97107	3.25978	4.59355	4.03767	3.35785	2.79165	2.74041	5.43863	6.03725	5.04632	2.15687	1.8918	8.23428	5.98182	3.81342	6.57748	1.96203	5.35257	3.41721	5.1671	6.91571	4.19161	5.06649	5.05457	4.38213	2.84121	6.44314
ENSG00000054598	ENSG00000054598	FOXC1	6:1610680-1614127	2.24176	0.633321	0.451667	0.557098	0.689685	0.376545	0.465826	4.97786	1.18614	0.816102	0.283803	0.879342	0.730672	0.76445	0.729958	0.375798	0.249189	1.32499	0.846775	2.52326	2.80325	0.627689	0.389113	1.33899	2.94039	1.23864	4.21285	0.481622	0.814917	1.35109	0.809028	0.686456	2.19472	1.24519	3.15445	3.37525	1.18356	2.55373
ENSG00000054611	ENSG00000054611	TBC1D22A	22:47158517-47571336	5.62254	5.12685	6.83817	12.3858	7.23504	4.8229	5.1247	6.26606	7.90569	6.00373	8.18721	6.91785	7.10013	6.2448	6.81993	7.06138	4.34347	10.4148	5.99024	5.26875	3.8214	7.91233	6.93406	5.48065	8.1065	7.21776	7.43984	4.53475	11.6258	5.35262	5.68316	5.06307	7.87566	10.6564	9.53286	6.14084	6.13295	5.11277
ENSG00000054654	ENSG00000054654	SYNE2	14:64319682-64693165	14.9706	0.146772	12.7515	10.0194	11.8216	14.2867	11.4874	15.9584	12.334	8.8705	13.2292	14.8241	26.779	10.1967	13.51	18.7728	7.76176	15.4103	7.92247	21.3561	18.4466	24.3247	11.4818	21.2042	18.3703	13.3706	21.9742	7.86364	10.2784	21.3118	10.9939	20.2465	17.5018	12.7102	13.5472	14.4351	4.50907	21.1983
ENSG00000054690	ENSG00000054690	PLEKHH1	14:68000017-68056329	5.20897	7.2011	12.3339	1.44184	1.13681	26.805	5.22836	3.16066	14.5442	2.39815	5.48885	5.90017	2.32546	3.58694	15.119	2.4931	0.754599	6.32008	5.96188	18.1051	1.60885	0.988661	9.83812	5.14824	11.8355	1.17675	8.31202	4.34276	6.29171	5.24884	5.6297	13.0615	3.96528	2.44559	3.19019	5.6873	1.96836	14.0376
ENSG00000054793	ENSG00000054793	ATP9A	20:50213052-50385173	11.1108	5.86883	20.7417	21.5659	48.524	8.07723	19.0868	10.3897	9.30206	4.32898	9.69336	10.5716	5.05462	13.3391	12.5575	7.19147	7.00376	19.7152	10.0226	10.7051	11.7864	5.51669	6.14521	19.9325	9.76123	6.65577	7.33945	1.75306	9.8174	11.4244	14.1084	7.66244	10.4091	19.5695	19.6226	18.9678	6.2493	12.3154
ENSG00000054796	ENSG00000054796	SPO11	20:55904814-55919050	0	0	0	0	0	0	0.0107083	0	0	0	0.0115045	0	0	0	0	0	0	0	0	0	0	0	0	0	0	0	0	0	0	0	0.0104516	0	0	0	0	0	0	0
ENSG00000054803	ENSG00000054803	CBLN4	20:54572495-54580528	1.11492	0.275927	0.233385	0.566286	1.181	0.0317263	0.118525	0.690022	0.558726	0.158952	0.200817	0.121269	0.384017	0.040426	1.46719	0.447423	0.478782	1.00608	0.173671	1.83578	0.877002	0.323748	0.248008	0.777533	0.0349355	0.117094	1.00627	0.389219	0.667673	0.272397	0.119375	0.223677	2.81268	0.867792	5.31884	0.824313	0.238398	2.60859
ENSG00000054938	ENSG00000054938	CHRDL2	11:74407473-74442430	0.556686	3.40187	0.0304115	0.128577	0.0744515	0.0528071	0.221347	0.950396	1.10922	0.440227	0.103237	0.158342	0.146336	0.922732	0.0245583	1.32804	0.115931	0.0577636	0.043237	0.652714	0.171054	1.32878	0.0583223	0.231152	0.0737532	0.404736	1.82015	0.0886603	0.0343214	0.21979	0.965624	0.103249	0.765195	0.0299882	0.282656	0.554062	0.0776649	0.747092
ENSG00000054965	ENSG00000054965	FAM168A	11:73111531-73309234	9.29534	5.17771	8.14637	10.572	9.40359	6.13684	10.001	11.3494	60.9212	7.20406	9.63796	9.82021	6.83077	9.96067	9.68003	9.22997	2.61186	8.32972	10.4878	12.12	9.57063	4.64543	4.17695	7.50394	9.10657	7.16467	30.4732	4.34887	8.90717	11.4966	11.0708	6.1451	12.5625	6.79636	13.915	10.8189	8.64977	8.24652
ENSG00000054967	ENSG00000054967	RELT	11:73087308-73108519	1.62861	2.07358	0.672	1.67063	1.40661	0.804967	1.43115	1.15919	11.5217	1.66565	1.29704	1.98808	1.27664	2.2491	1.90592	1.32903	0.681944	1.27242	1.41154	0.704757	1.08404	2.99711	1.32226	1.43873	1.11396	3.00039	5.03811	0.685078	1.7058	2.38329	2.46222	2.41977	2.09959	1.16855	2.17473	1.55081	1.60389	1.10784
ENSG00000054983	ENSG00000054983	GALC	14:88304163-88460009	8.93189	10.4525	5.93477	10.334	18.7806	11.6639	8.91046	15.8536	12.3318	7.29194	15.9503	8.67843	16.4858	16.9547	9.12497	12.0827	5.36417	10.8469	7.30594	12.9431	13.2513	11.3066	3.31162	24.525	16.8391	10.376	14.3973	3.97648	8.3297	12.0152	13.3323	12.1181	12.3264	12.1507	11.9759	18.3276	6.74733	12.6678
ENSG00000055044	ENSG00000055044	NOP58	2:203130438-203168389	54.1595	43.3214	50.817	18.2005	30.3043	44.0721	47.3796	31.043	39.5083	47.0797	33.9056	41.5599	28.6965	42.5942	44.7338	32.9214	31.3729	33.3522	39.0862	40.0876	40.4464	47.8615	32.3634	43.3563	46.3746	37.2564	51.795	34.5464	15.1763	48.2701	32.7151	50.0341	32.5219	39.5453	23.8131	36.3611	37.6844	42.688
ENSG00000055070	ENSG00000055070	SZRD1	1:16679069-16724640	17.032	11.7751	14.7002	55.5649	39.0723	12.9265	15.2735	15.4482	22.2541	24.0114	23.9705	14.4252	18.5715	18.8549	12.8622	20.6026	9.09881	13.9148	18.7669	14.2821	12.7665	24.2114	10.6036	21.6782	22.4999	16.9432	19.9356	6.92262	28.1043	13.3054	18.0519	18.5152	15.2618	21.0195	18.1949	15.3334	20.5695	17.8598
ENSG00000055118	ENSG00000055118	KCNH2	7:150642048-150675403	0.162524	0.488162	0.155778	0.024198	0.176512	0.90688	0.237894	0.106306	1.4944	0.0613305	6.32087	0.201904	0.159698	0.448085	0.167449	0.136351	0.238769	0.674467	4.50019	0.673364	0.14221	0.179677	0.418274	0.0661127	0.677544	0.252558	0.462152	0.0558972	4.19744	0.203857	0.569493	0.300084	0.203601	0.463868	0.673898	0.655984	3.80582	0.718308
ENSG00000055130	ENSG00000055130	CUL1	7:148395005-148498128	19.329	12.5592	14.6987	8.88484	16.629	16.8835	11.9827	15.2425	14.6655	19.7746	10.4384	13.502	16.0072	20.3422	13.0056	18.2848	8.47022	17.6364	20.416	12.1853	23.2303	20.2779	9.46418	22.8644	23.7667	15.8194	19.6901	19.233	7.36488	15.5617	17.4325	23.9426	17.7333	18.5182	16.2237	17.2475	22.5813	16.9605
ENSG00000055147	ENSG00000055147	FAM114A2	5:153369687-153418496	6.15177	9.4146	11.911	4.29931	9.79826	8.68935	8.21589	8.90779	9.2075	15.5122	14.8628	5.14716	14.06	12.5494	6.9184	14.2726	5.81907	8.88691	9.42491	8.54249	11.0542	12.0146	3.10592	13.6229	14.4453	9.00363	13.0424	12.7557	6.23306	7.06251	10.8017	6.44788	10.5122	11.7347	8.84433	10.6749	9.95046	10.5984
ENSG00000055163	ENSG00000055163	CYFIP2	5:156693088-156822606	11.2978	15.8885	3.15086	23.8764	7.06099	7.31752	12.3248	11.6918	24.841	7.26195	20.6489	5.93543	34.0443	14.8565	5.37423	10.8621	6.0011	7.49589	10.2957	3.05356	7.13467	20.1038	11.8698	11.1057	6.93709	14.3041	15.2738	2.76302	18.9324	8.08137	21.6671	2.94097	9.11018	9.60125	6.89579	10.2177	5.97436	7.33532
ENSG00000055208	ENSG00000055208	TAB2	6:149539776-149732749	17.8758	22.6373	23.4106	6.95875	18.9505	19.7344	42.6102	16.4426	11.1387	26.3927	17.2445	20.8887	18.3972	19.8832	23.8433	19.5451	13.1459	12.2871	18.125	16.4569	44.0093	31.2448	6.52758	22.1926	41.7381	25.4746	15.3306	17.0919	11.0945	45.7421	19.6542	31.736	22.2115	21.0752	17.4465	21.3011	17.7638	16.3168
ENSG00000055211	ENSG00000055211	GINM1	6:149887429-149912884	21.8217	14.3217	21.5233	8.07888	27.2086	17.8123	31.92	19.8303	15.6716	25.1684	24.2103	19.0432	26.6365	30.93	22.1593	23.016	12.4653	20.5692	16.2155	19.286	34.0459	18.0594	10.1725	23.7582	26.1963	24.9995	20.5632	32.7823	14.6691	23.9219	30.6372	25.1299	22.2607	14.4917	25.8311	19.3854	17.1246	23.7402
ENSG00000055332	ENSG00000055332	EIF2AK2	2:37326352-37384208	10.7708	11.6677	14.2241	4.10936	8.29	5.33852	21.4939	10.1257	47.8333	23.5536	18.2029	12.5254	11.1785	10.8669	13.5064	9.66858	3.69234	7.07165	11.504	9.35684	11.165	8.76778	2.37659	12.6439	8.95597	9.24939	19.7234	11.4871	6.52338	17.6196	14.3724	19.3973	8.62561	8.96738	8.00831	7.42016	8.55051	10.0115
ENSG00000055483	ENSG00000055483	USP36	17:76783462-76837523	12.2243	11.7714	12.0723	15.9943	14.0353	13.3225	16.3304	13.4291	15.2614	7.15509	14.1189	19.4732	12.4714	8.43859	18.042	7.99781	14.8752	16.4248	14.4163	9.93517	6.96683	8.8811	30.5288	16.5575	17.7461	13.1517	16.158	6.56104	18.8005	16.6677	14.8079	15.9319	10.6235	16.5177	20.3105	12.8198	10.1559	11.7134
ENSG00000055609	ENSG00000055609	KMT2C	7:151832009-152133090	11.7694	10.4948	6.19824	1.76929	7.24167	14.4449	9.35296	11.5886	8.02217	7.84389	5.7862	9.16378	9.96317	12.2222	14.4597	10.9987	6.95627	8.28233	10.8881	18.0276	12.6271	5.91567	3.84412	17.2472	16.3932	6.28737	9.79008	7.37665	5.06442	9.29426	18.1523	16.8476	11.3073	13.3581	12.0329	9.50622	6.84282	15.0901
ENSG00000055732	ENSG00000055732	MCOLN3	1:85483764-85514182	1.2461	0.469682	12.8158	0.0672426	12.1933	7.4337	5.02943	5.36414	0.957248	1.56247	0.112145	1.91589	0.490613	3.59478	10.8816	0.598032	5.63686	5.60204	8.57968	3.36742	2.57058	0.466284	1.7497	1.21455	2.15196	2.21236	1.95236	3.88523	0.238719	3.30277	1.47024	1.72967	2.98562	7.19232	6.59013	4.04034	2.01582	2.1905
ENSG00000055813	ENSG00000055813	CCDC85A	2:56411257-56613308	0.10894	0.0433147	0.0293144	0.33482	0.379694	0.0968201	0.0741949	0.371517	0.161265	0.162585	0.092423	0.0741298	0.10026	0.0748411	0.268531	0.184449	0.253656	0.124777	0.458385	0.347448	0.185909	0.103635	0.0252925	0.252523	0.970422	0.0931042	0.183224	0.0940777	0.0297107	0.0830685	0.0971932	0.0859753	0.166521	0.448536	0.329896	0.130183	0.252744	0.179198
ENSG00000055917	ENSG00000055917	PUM2	2:20448451-20551995	28.2351	30.7025	40.5055	11.8883	40.1451	29.3002	42.363	44.1301	36.3464	42.1964	36.6283	25.2194	29.8207	42.4469	40.2033	42.8992	24.1078	27.8041	42.5971	35.1076	41.9641	34.3911	11.4139	45.5408	38.2184	24.2626	37.32	24.6455	15.9428	38.9482	25.9508	36.4169	33.2548	54.6364	27.0895	29.1945	38.4475	31.907
ENSG00000055950	ENSG00000055950	MRPL43	10:102729214-102747272	90.673	38.5655	54.083	130.451	60.7283	46.1121	49.1476	43.6214	55.9979	57.7293	65.9734	50.2112	47.2242	55.3656	34.0802	61.1286	69.0592	83.9614	34.6355	46.0627	50.7814	36.596	63.4882	47.9472	45.3575	57.9636	52.9047	98.8063	79.4278	36.7534	52.8476	32.2728	48.3183	68.51	57.7772	45.2919	39.2069	47.6168
ENSG00000055955	ENSG00000055955	ITIH4	3:52846990-52865495	5.96265	8.72116	2.4977	2.37049	1.38195	4.026	4.02724	6.34648	6.15609	2.44361	4.57775	7.81429	3.01855	1.32001	5.4662	4.25498	2.18542	2.04646	2.2384	4.09867	1.95736	4.91887	20.3174	5.24834	4.72656	5.34398	5.08368	3.25667	9.90038	3.93914	5.29626	4.81653	7.86555	1.86388	3.13878	6.80775	1.73712	4.64223
ENSG00000055957	ENSG00000055957	ITIH1	3:52811602-52826078	0.147717	0.316956	0.0542943	0.0694292	0.0755063	0.195383	0.0906785	0.063061	0.0734924	0.152806	0.0936059	0.124557	0.0320192	0.0288169	0.0670119	0.0263881	0.101401	0	0.0271488	0.00569736	0.253351	0.278612	0.36706	0.039074	0.126384	0.197423	0.125772	0.0281726	0.0267188	0.183092	0.129801	0.0616882	0.0862634	0.0820253	0.0770046	0.0432018	0.00374412	0.196346
ENSG00000056050	ENSG00000056050	C4orf27	4:170650615-170679104	24.6409	12.6248	12.0498	8.5386	15.7956	11.1323	11.5292	11.7692	12.9383	18.7905	11.455	14.8756	13.8681	12.4595	10.8083	14.3167	7.65541	16.5928	15.4096	12.7645	18.4966	17.1606	8.90745	13.0636	14.8891	13.277	20.95	16.1118	9.19167	12.0474	9.58503	12.5202	13.7502	8.00348	14.5854	14.6083	14.7116	15.978
ENSG00000056097	ENSG00000056097	ZFR	5:32354455-32444867	24.6153	25.8483	39.3362	12.5175	35.5076	22.8424	33.2913	37.5133	34.5603	41.7542	36.9428	17.7786	38.8721	39.0334	30.9439	36.5034	19.7864	28.5516	39.5242	32.1691	41.6838	36.0201	8.7258	37.6422	30.1256	26.057	40.5063	32.1066	16.4149	24.6681	37.3841	34.977	36.3125	38.481	28.1458	33.8298	40.5272	35.4656
ENSG00000056277	ENSG00000056277	ZNF280C	X:129336684-129402873	1.23744	1.98158	1.3346	0.222987	1.40868	1.51207	2.1609	2.25478	2.12057	1.60486	1.05356	1.09786	1.75403	1.8068	1.78194	1.28605	0.741736	1.17506	1.74076	1.56861	1.90105	1.62899	0.284837	1.60117	1.427	1.41155	1.69867	0.866291	0.534315	1.82048	1.90161	1.77251	1.95479	1.32583	1.56308	1.57803	1.39385	1.70831
ENSG00000056291	ENSG00000056291	NPFFR2	4:72897520-73013784	0.222709	0.437299	0.0270862	0.0334154	0.0580328	0.0468735	0.202533	0.229434	0.0759285	0.257785	0.00627147	0.216779	0.0588449	0.468091	0.0302536	2.84066	0.0224035	0.0782947	0.0576669	0.345685	0.534604	0.335208	0.0974275	0.235143	0.147242	0.434852	0.465225	0.614497	0	2.9609	0.447979	0.048026	0.440665	0.0529812	0.0925946	0.409141	0.0135774	0.524924
ENSG00000056487	ENSG00000056487	PHF21B	22:45277041-45405880	0.0932897	0.0369735	0.177658	0.0216756	1.46235	0.254408	0.0540526	2.46926	14.461	0.0583951	12.9351	0.0275443	1.28284	0.380527	0.069026	0.107274	0.00712267	1.47323	8.28112	1.53336	0.0591419	0.00883958	2.8877	0.192806	0.025317	0.0671538	0.0729667	0.022987	9.52544	0.00837042	0.939723	0.146958	0.667906	0.11862	1.01518	3.355	3.91018	2.42728
ENSG00000056558	ENSG00000056558	TRAF1	9:123664670-123691451	3.01105	16.6635	4.45703	2.13036	1.87402	1.57844	2.41417	5.34018	5.37895	3.97709	4.95721	12.8257	4.03112	1.7897	3.67217	1.97808	1.92046	1.7572	3.26069	3.97834	3.64662	15.8626	19.5778	5.11106	3.56547	8.03133	7.8548	1.86473	8.11428	10.7669	1.81286	3.48153	5.82699	4.6194	4.62837	9.14587	2.1698	4.54847
ENSG00000056586	ENSG00000056586	RC3H2	9:125606834-125667620	9.12429	11.704	14.2611	2.83268	11.7877	8.52513	14.8646	11.6669	12.6174	13.7674	13.2038	8.32426	9.97689	14.8832	9.44839	9.05854	5.82572	11.0539	11.9945	9.71398	11.7601	10.5659	3.6356	13.818	9.46566	8.59351	11.4454	5.26708	6.0386	12.2784	10.838	10.8867	10.2863	10.9923	10.0637	8.54409	10.402	8.91168
ENSG00000056661	ENSG00000056661	PCGF2	17:36890149-36906070	23.2271	9.54152	18.5676	57.1668	18.7575	15.7348	22.5652	19.3137	21.5056	22.4852	23.5745	42.8495	28.5597	13.5716	30.4001	17.435	9.05815	23.9138	25.615	15.5995	10.9471	7.42425	53.2736	30.2169	15.5085	12.9583	13.143	18.4813	34.8259	23.4851	16.7079	17.1196	15.0274	17.3351	14.9184	19.1448	22.6151	17.304
ENSG00000056736	ENSG00000056736	IL17RB	3:53880606-53899827	2.44779	5.69601	10.5887	11.7863	8.39995	3.80485	6.69834	6.20689	4.6144	2.72507	6.61285	5.60158	31.1022	3.55598	4.62175	19.5972	9.58858	2.81756	8.25221	13.5218	1.70582	5.08679	2.33227	6.80329	2.89602	3.6219	14.4027	2.91104	4.87918	3.84386	3.18807	3.48176	3.12231	6.44126	1.5054	2.2965	6.7437	8.05452
ENSG00000056972	ENSG00000056972	TRAF3IP2	6:111877656-111927481	20.4524	8.63169	6.8243	15.9084	7.43488	8.91298	9.0231	4.74706	3.58098	6.64495	10.5627	9.49385	8.5561	8.0917	11.6161	10.5054	3.40835	7.08561	5.91604	7.44363	8.55224	8.17445	11.2257	7.50647	8.43363	11.5557	6.13064	8.36723	18.1322	9.77047	6.12979	15.6746	9.79055	6.03189	6.53588	12.8528	5.26448	7.18847
ENSG00000056998	ENSG00000056998	GYG2	X:2746828-2800859	1.40245	2.6334	0.423569	0.222336	8.48419	1.55407	1.7855	4.7722	1.34338	1.94205	1.46152	3.17	1.52084	2.12695	1.78444	1.26928	1.46322	9.30958	0.984791	4.73239	1.46787	0.899515	1.11982	1.89295	24.7456	1.29857	2.24583	1.20652	0.641289	1.79006	3.36216	3.37379	3.36273	2.12756	11.4888	1.38103	0.824241	11.0254
ENSG00000057019	ENSG00000057019	DCBLD2	3:98514784-98620533	9.77762	4.99945	4.5577	2.92228	6.71278	5.38114	5.46802	11.4004	10.4553	9.61647	7.78185	9.09186	10.8539	11.1607	7.0009	5.79151	6.11648	7.65871	9.4831	8.03062	9.98349	3.26515	3.52686	9.05983	7.5356	4.8504	8.42352	4.2767	3.81227	9.3385	9.45317	8.20734	12.0923	8.02279	9.59787	6.26951	8.00728	7.78644
ENSG00000057149	ENSG00000057149	SERPINB3	18:61322430-61329197	0	0.00715076	0	0	0	0	0.180563	0.0528772	0	0	0	0	0	0.00783928	0	0	0	0	0	0.111326	0	0.00853872	0.0268119	0.0376908	0	0.101469	0.00691941	0	0	0	0.00897234	0.134969	0.0100404	0	0	0.0272073	0	0
ENSG00000057252	ENSG00000057252	SOAT1	1:179262924-179327815	8.56094	7.00485	6.79501	3.95009	15.0462	2.35001	10.4175	13.7322	21.0835	21.0861	14.3479	11.5339	13.3845	19.6519	6.83361	14.0879	3.66372	8.47466	6.54829	4.59139	26.865	21.5957	1.59776	10.689	8.7987	15.1404	23.5364	8.07169	12.2408	22.9178	9.63467	12.2169	9.11301	10.7179	13.1243	10.7999	7.77425	10.0864
ENSG00000057294	ENSG00000057294	PKP2	12:32943678-33049774	1.77278	0.480512	2.94115	1.69627	5.27066	0.884624	2.24907	3.70895	2.49622	2.64205	0.0811945	2.21453	1.03056	5.69692	4.8612	4.05472	1.24658	2.08042	3.28063	2.92807	4.50563	1.8913	0.665885	2.43548	1.50798	2.37251	5.78863	3.67272	0.864915	1.49784	5.83004	7.81203	2.37317	14.1413	1.7896	3.8173	4.03482	2.12052
ENSG00000057468	ENSG00000057468	MSH4	1:76262566-76378923	0.0580053	0.139653	0.0745518	0.0207297	0.0620809	0.122842	0.153071	0.0642234	0.264471	0.0822075	0.0568122	0.0604715	0.266918	0.560022	0.199457	0.069596	0.0400892	0.144747	0.311178	0.267983	0.0614095	0.144646	0.0317776	0.0825215	0.146297	0.0454166	0.173519	0.0365969	0.0578702	0.0698533	0.648299	0.223329	0.578848	0.110374	0.163479	0.260642	0.165789	0.310001
ENSG00000057593	ENSG00000057593	F7	13:113760104-113774995	1.97797	2.64455	8.21575	0.697011	0.0823179	0.939384	3.50471	3.67166	2.24624	0.816265	0.366674	5.36758	0.358803	2.10416	16.2722	4.9045	0.631629	0.84262	0.306194	1.35151	0.630812	1.30149	7.77232	0.374935	0.250007	1.39812	3.28954	0.510093	1.34075	6.60012	2.0857	4.05303	16.4183	0.348329	1.05254	9.66864	0.192331	0.784478
ENSG00000057608	ENSG00000057608	GDI2	10:5807185-5884095	81.3445	62.9968	103.504	73.3619	98.6309	58.4554	108.083	71.808	87.018	146.045	123.522	115.671	110.436	150.053	70.5024	121.206	72.7787	86.9981	78.3703	88.9969	122.721	113.969	30.1155	104.644	78.0457	100.955	117.138	114.6	90.2122	117.196	94.7075	150.019	97.9693	106.272	85.7161	100.573	97.1619	121.7
ENSG00000057657	ENSG00000057657	PRDM1	6:106534194-106557814	3.62086	9.54425	1.52088	0.519985	1.89141	0.663128	5.2229	2.59191	3.86359	2.65649	1.0112	2.36037	1.83411	2.91104	3.76176	2.1628	2.08966	1.90287	2.20427	1.90334	7.63071	7.71906	1.57468	5.10273	6.36042	10.9221	6.6065	2.31211	1.9281	4.12982	2.45399	2.79084	5.04452	5.77241	4.33391	3.03508	2.5929	1.24832
ENSG00000057663	ENSG00000057663	ATG5	6:106632350-106773666	13.5543	26.5449	12.9875	6.43013	10.4185	9.71871	18.0298	8.19966	5.29435	17.7749	8.87605	10.6621	11.6077	13.5793	12.8409	13.1516	5.90571	9.30982	8.06549	8.3105	18.7639	14.6319	3.82567	13.9509	14.2056	13.2716	10.3852	17.5406	6.28058	13.853	11.6731	13.7781	11.1873	11.0183	10.182	12.0971	10.4089	9.72015
ENSG00000057704	ENSG00000057704	TMCC3	12:94960899-95044338	1.75669	1.29742	0.851043	0.598162	1.8884	0.967056	1.05191	2.02569	2.17366	1.20544	3.89093	0.980521	0.801326	0.816222	1.05229	0.888262	2.22097	1.21446	3.36856	2.37273	4.37933	2.7965	0.55837	2.77172	1.50763	1.65085	3.29264	0.944561	3.43692	1.76027	1.55034	2.4884	1.32667	3.37959	2.35762	1.62636	2.69678	2.29699
ENSG00000057757	ENSG00000057757	PITHD1	1:24104894-24114722	27.3661	23.498	25.144	47.467	35.0002	31.6498	19.8553	23.4052	28.4477	25.5004	25.6234	24.0177	26.5341	30.2282	20.9524	27.9374	20.4113	28.2521	35.0004	30.4603	24.4199	33.1759	22.8393	29.3566	29.5943	24.3239	34.1569	28.6192	41.1979	19.6994	31.7281	36.0812	24.9068	25.2857	24.4347	35.6069	39.7984	41.4862
ENSG00000057935	ENSG00000057935	MTA3	2:42721708-42984087	32.9856	13.3169	23.3371	26.3236	18.5127	26.7666	16.0134	22.6355	21.4663	15.56	15.275	22.1009	13.9434	24.2265	33.7127	28.311	17.8353	30.6918	18.966	21.0299	24.9518	13.2407	29.1305	30.5032	25.1405	13.4908	21.5304	26.6921	17.0786	20.9741	16.3149	23.1726	23.0605	22.0592	26.0111	25.6446	16.4544	19.9595
ENSG00000058056	ENSG00000058056	USP13	3:179370542-179507189	2.08443	1.5272	2.72407	2.49114	3.26907	3.14212	3.21452	3.21321	1.95795	1.98806	3.41369	1.71051	2.39685	3.77801	1.7055	3.4279	1.69295	2.10618	3.8772	1.67222	2.85051	2.14624	0.748827	6.5892	5.19504	1.88148	2.24196	1.79017	1.54456	2.77085	3.40411	2.49965	2.70732	3.29147	2.1871	1.73248	2.40429	1.33577
ENSG00000058063	ENSG00000058063	ATP11B	3:182511287-182639423	14.6238	14.0607	8.16528	0.623354	3.43565	4.34113	6.80654	9.70435	4.4684	17.3602	1.50988	4.93406	5.23144	16.9521	6.266	84.0339	1.83498	11.7313	6.99806	6.12187	36.4667	15.1524	1.16799	6.31248	12.5498	9.86073	12.827	7.09215	1.23628	22.9755	14.697	8.09747	6.97086	5.49031	15.9152	10.8086	7.98704	7.16345
ENSG00000058085	ENSG00000058085	LAMC2	1:183155372-183214035	0.78986	0.655234	0.981368	15.2539	1.6314	0.217282	1.33178	7.73777	5.19694	0.91324	0.279336	2.26083	0.20213	1.8017	0.586595	17.4608	1.12597	0.95347	2.90059	3.11049	7.98243	0.777653	1.4621	7.56646	0.536101	1.43871	5.12753	0.139438	0.279466	1.0642	0.839432	10.7926	2.91086	4.61689	1.74527	9.35607	8.14455	0.548586
ENSG00000058091	ENSG00000058091	CDK14	7:90095737-90839905	5.01413	4.12588	5.73253	1.47332	4.55268	3.85616	8.26083	10.5579	3.12578	10.617	0.727265	2.57163	8.38031	6.31872	9.26817	5.88205	1.82341	6.14517	6.1821	6.52825	13.1824	7.17835	1.25981	4.28026	12.0907	8.70981	6.03095	4.72144	0.697453	5.12907	5.5343	6.1505	9.0905	4.75102	8.31707	9.3809	8.12427	5.95706
ENSG00000058262	ENSG00000058262	SEC61A1	3:127770483-127790526	70.0587	50.3031	47.7268	159.486	81.5444	38.9404	93.2789	53.8022	44.4092	67.3122	131.605	71.8799	67.5708	78.4419	64.3104	73.2064	51.1995	76.8979	53.9962	58.7991	67.6819	68.7162	45.9333	74.1966	47.9062	118.588	54.4664	53.6896	128.44	50.9141	72.6899	69.2542	60.3037	59.0775	69.2107	61.9314	57.5338	74.2937
ENSG00000058272	ENSG00000058272	PPP1R12A	12:80167342-80329240	15.9272	29.0046	14.6041	4.7919	17.9344	14.7231	19.9272	22.0582	17.437	19.4376	17.5229	12.1161	18.2034	28.0854	19.6365	19.1195	9.41341	13.5679	20.566	23.0951	24.2623	25.2111	5.39189	25.7898	21.7177	12.762	21.2716	7.11576	6.02915	21.85	26.5452	21.3808	24.3376	23.0415	19.7552	18.4451	17.4457	26.94
ENSG00000058335	ENSG00000058335	RASGRF1	15:79252288-79383115	0.199189	0.364753	0.107866	0.057427	0.140841	0.0393168	0.140449	0.22177	0.157526	0.265724	0.0432121	0.577669	0.0570091	0.14864	0.136282	0.0926393	0.107118	0.0645607	0.104087	0.26039	0.189698	0.416775	0.230242	0.246356	0.299568	0.390898	0.265971	0.160147	0.077023	3.24795	0.370999	1.41914	0.384116	0.192686	0.370047	0.222319	0.163269	0.395498
ENSG00000058404	ENSG00000058404	CAMK2B	7:44256748-44374176	0.172617	1.78368	0.114439	4.87319	0.608325	0.300674	2.01093	0.680276	23.8321	0.162224	10.5154	0.74808	0.187121	2.89317	0.124169	0.12804	0.03727	0.703586	9.61458	1.0361	0.054848	0.367949	0.0779539	0.20529	0.0978428	0.453439	4.55842	0.0846508	11.4185	0.103941	1.90949	0.220251	3.26862	0.442399	0.388157	1.3189	3.72958	0.215324
ENSG00000058453	ENSG00000058453	CROCC	1:17066767-17299474	5.57359	14.5519	6.30196	21.7993	19.6307	12.5836	8.32198	13.3119	14.317	5.75217	6.29903	10.2152	6.74559	5.57529	18.7162	11.2775	5.75662	5.093	14.367	12.3552	3.23387	6.36906	9.94599	21.6524	13.4519	5.19706	8.50305	2.29297	9.49892	4.67314	7.93826	10.51	14.0538	12.1459	10.3971	9.7168	6.13543	11.3115
ENSG00000058600	ENSG00000058600	POLR3E	16:22308729-22346424	22.9531	23.809	18.5755	22.6854	33.4689	32.9398	21.0134	20.8282	25.1758	18.2482	35.6361	40.7964	42.4443	18.133	30.7442	26.9757	16.8984	22.4962	20.655	22.5071	21.1446	19.2736	27.2656	27.6683	31.8045	17.2035	25.0903	19.0402	37.4936	36.8111	25.3091	26.7669	26.5471	34.9101	22.4134	25.6952	18.6229	24.4402
ENSG00000058668	ENSG00000058668	ATP2B4	1:203595688-203713209	12.1885	24.0041	7.78401	4.7761	21.791	21.004	10.4165	38.2966	14.1273	17.9912	3.37467	13.1348	7.40808	13.7744	28.7967	14.0709	9.34254	9.17498	15.5188	20.711	17.7596	20.8512	7.16803	16.6505	26.1166	17.6068	19.5756	11.2314	5.59409	15.9643	19.7712	13.5036	22.8503	28.6005	22.1377	17.2963	12.0215	30.5842
ENSG00000058673	ENSG00000058673	ZC3H11A	1:203764781-203823252	46.8333	92.2694	46.2968	8.51339	45.1791	65.109	70.8966	108.172	68.5125	86.7022	45.6995	90.7816	44.9914	57.3273	82.3111	93.5945	41.0258	49.0719	79.7481	104.616	78.5578	77.8897	22.1302	56.9709	80.2459	46.0295	79.2634	42.3969	23.5826	102.398	60.1751	88.4306	59.369	83.4194	49.2629	61.6256	62.6674	111.372
ENSG00000058729	ENSG00000058729	RIOK2	5:96496570-96518964	10.9644	10.8837	8.98413	4.95634	10.6613	11.2471	9.31878	7.84133	8.40287	11.0118	11.724	8.09743	13.5662	10.3473	6.09466	9.62312	7.65757	8.61062	7.31452	9.51722	12.38	13.749	5.23327	11.2113	11.5068	8.33776	11.9264	9.36199	8.57256	15.0967	9.89272	10.2449	11.8953	10.0137	7.42537	13.585	9.25667	10.9961
ENSG00000058799	ENSG00000058799	YIPF1	1:54317391-54356407	25.1145	27.0119	29.9418	67.1373	36.1732	18.2765	39.0929	21.1117	28.245	29.8499	62.5554	34.5688	71.0827	27.5821	18.1432	58.4606	18.859	48.9684	25.502	27.32	35.724	36.2852	21.4989	39.2663	25.2226	41.007	33.1841	35.1173	78.3106	22.7586	24.422	38.7768	24.2661	34.2297	28.5241	31.0965	35.4002	41.8039
ENSG00000058804	ENSG00000058804	NDC1	1:54231132-54304533	7.86283	7.31483	9.07835	5.78834	15.9591	8.06459	13.915	7.27582	4.91952	12.7753	8.94333	6.04851	13.7332	19.7101	7.05999	11.6609	4.04922	11.6025	7.01536	6.63816	9.71349	8.15314	2.2858	9.15517	11.7888	7.96164	13.409	7.8272	3.51529	7.49204	7.21665	14.1779	6.39177	8.40925	5.59962	7.66713	6.60135	6.95244
ENSG00000058866	ENSG00000058866	DGKG	3:185823456-186080026	0.12187	0.0786963	0.0719089	0.238798	0.148793	0.0628184	0.183097	0.403401	0.196103	0.303825	0.121273	0.176759	0.200435	0.250133	0.244682	0.0695633	0.11397	0.0975195	0.23692	0.205009	0.174485	0.275395	0.145505	0.175713	0.320062	0.190404	0.18452	0.213828	0.112487	0.164426	0.331041	0.21763	0.169765	0.179498	0.221468	0.108015	0.106932	0.498233
ENSG00000059122	ENSG00000059122	FLYWCH1	16:2961937-3001209	11.9851	11.9744	7.96862	15.186	9.31057	16.4522	9.2133	11.1064	21.4018	10.6563	15.191	16.6651	9.7684	6.93823	14.5806	14.0151	3.62179	7.70254	13.7679	9.13027	6.1067	8.00948	29.6278	9.19	21.7671	8.10044	14.1803	6.93196	21.9442	8.64123	10.2526	8.62358	21.9702	6.85894	11.6754	11.6647	10.0791	9.77866
ENSG00000059145	ENSG00000059145	UNKL	16:1413205-1464752	10.371	10.8551	8.52757	9.86871	16.7534	22.0854	26.179	10.0328	10.833	9.1467	15.2458	17.0852	13.6013	5.70962	15.9451	8.44628	6.12385	6.35027	8.28022	10.6564	4.67268	8.58406	8.38415	9.55365	15.3473	14.8249	7.09093	5.95948	21.5837	10.1597	7.96395	6.23065	12.8232	9.85079	7.52747	10.8616	5.75664	8.37704
ENSG00000059377	ENSG00000059377	TBXAS1	7:139476849-139720125	4.38846	6.21588	3.40977	12.326	12.9349	4.20413	5.17363	10.2418	19.6365	8.5531	7.44545	8.66833	10.9181	9.72832	4.33207	6.74238	5.99193	6.18168	15.4383	4.05071	17.5221	12.1838	2.60347	8.5949	9.17945	15.642	18.0802	9.58626	15.573	10.5769	8.23321	6.74426	11.4782	10.2788	10.9319	12.395	12.9262	6.49172
ENSG00000059378	ENSG00000059378	PARP12	7:139723543-139763521	26.2998	38.2317	19.3137	26.4771	18.8937	12.5269	26.9784	17.9887	50.5513	39.4158	30.4995	36.9942	32.7854	30.1668	33.8872	12.6539	12.466	12.2284	16.8277	21.6372	24.4916	34.8177	27.9615	27.2063	20.4396	36.4392	29.9658	20.1106	30.0955	33.4752	56.2828	42.5828	24.5504	19.2991	21.1947	22.4825	15.2268	22.4575
ENSG00000059573	ENSG00000059573	ALDH18A1	10:97365695-97416463	28.5008	17.6402	19.4026	36.5649	20.552	22.6442	19.9904	27.368	24.0276	22.7844	19.0866	28.1911	29.3669	27.6498	19.7455	32.9754	17.6913	28.6118	14.9881	41.0381	37.0577	18.0567	10.0388	25.491	26.6686	24.9837	20.7906	21.664	25.6878	27.6931	32.8569	42.5133	18.3646	27.4921	21.9552	18.7623	15.2815	51.2144
ENSG00000059588	ENSG00000059588	TARBP1	1:234527058-234614849	43.3932	48.1238	34.5453	8.17855	42.5076	80.7294	29.283	61.6971	54.2072	47.4026	28.9412	33.3257	20.8531	29.0883	54.3603	51.4597	32.1375	21.161	26.3193	43.5015	27.6869	23.7319	43.5301	39.5366	68.6628	23.0359	59.3741	46.8098	22.7273	32.8541	36.3813	41.5884	36.1153	45.7498	22.739	43.8369	16.8218	33.4737
ENSG00000059691	ENSG00000059691	PET112	4:152591655-152682175	18.2052	5.03963	9.52191	11.7672	11.5821	6.85821	5.18109	6.27627	4.47368	9.03911	7.5001	6.40437	7.37019	6.90589	4.0239	7.58186	7.04401	11.3196	7.69754	6.15162	11.4171	8.26324	9.45995	7.99039	6.95263	7.54656	6.86112	11.8696	9.35023	7.21947	5.07667	7.19415	5.46485	7.93331	7.06643	5.56846	8.43636	6.78322
ENSG00000059728	ENSG00000059728	MXD1	2:70124819-70170077	5.2346	3.7011	2.00464	1.99001	4.31403	3.15826	5.1331	3.59669	4.10528	5.90007	3.1838	2.96051	8.74252	11.0753	6.00566	4.94829	3.38689	1.51333	2.76053	4.6658	4.27221	3.00787	2.40203	5.38063	2.64338	3.76004	5.02871	3.13716	2.01638	4.6075	5.37513	4.93371	7.68933	5.44038	3.75756	4.9464	1.99997	3.74722
ENSG00000059758	ENSG00000059758	CDK17	12:96672038-96794338	11.5651	20.9303	17.3728	9.44593	14.8893	15.5482	14.5834	17.1124	32.466	16.0771	38.5509	9.88858	16.0937	24.4143	19.055	16.8654	18.5083	16.1987	17.4765	16.2073	17.7073	24.3995	4.54113	37.9236	17.1094	11.6919	30.0336	10.5702	15.6353	21.8674	27.4742	21.579	18.108	28.0118	18.7248	16.6314	16.2408	17.4328
ENSG00000059769	ENSG00000059769	DNAJC25	9:114393631-114432508	13.609	10.4767	4.4374	4.10725	6.75863	12.864	12.5137	12.479	12.8748	NA	15.1288	11.781	10.8044	NA	13.1655	8.99234	8.14159	7.54747	10.6275	12.2657	8.56677	10.7051	2.74379	8.07976	11.5519	10.1566	9.88461	10.7047	12.8279	14.1552	NA	10.8797	10.5715	12.0849	14.6492	9.18109	9.56887	15.9618
ENSG00000059804	ENSG00000059804	SLC2A3	12:8071825-8088871	8.18571	16.6756	3.01954	2.63582	3.70126	3.73228	9.51835	5.10997	13.8189	7.18354	2.65025	7.40831	4.10383	21.4623	7.26387	4.96452	4.0527	5.20996	5.3891	6.13389	15.7136	22.1981	10.0082	11.2148	43.548	31.6187	28.0153	16.3839	7.01376	18.097	15.6358	13.3467	20.373	12.1379	23.507	29.5686	5.02509	12.4336
ENSG00000059915	ENSG00000059915	PSD	10:104162375-104181296	1.88324	0.552811	0.516431	1.21537	0.700245	0.487992	0.616792	1.88775	13.2052	1.06966	13.9856	1.90411	0.911659	2.04848	0.845194	0.534252	1.10153	1.45802	4.90416	1.54069	1.66088	1.07921	1.28781	1.5826	1.23052	1.24311	1.05577	0.505066	10.791	0.867498	1.30244	0.818314	2.34335	1.42843	2.83656	0.937529	3.00909	1.56239
ENSG00000060069	ENSG00000060069	CTDP1	18:77439800-77514510	5.9807	3.13138	2.67812	8.07999	3.81851	3.33626	2.24751	2.97668	3.07595	2.76932	2.64289	5.99826	2.60788	2.68071	5.35481	3.17979	2.55226	3.24067	4.33804	2.37167	1.92994	3.69282	5.86555	3.84684	3.56241	2.95167	3.04683	1.29717	3.74118	3.34892	3.41428	3.74353	3.74593	4.34206	3.9176	4.87337	3.36502	3.03897
ENSG00000060138	ENSG00000060138	YBX3	12:10851682-10875911	53.2378	19.5415	53.7258	9.09883	35.3938	36.3449	47.2623	45.3602	18.7468	37.7799	5.01172	27.7013	58.3747	63.0759	66.0514	10.7929	7.49162	41.9389	19.5086	47.2469	55.769	35.4914	74.1346	20.6903	92.3177	61.15	63.8243	36.9246	12.712	28.711	69.1716	73.8335	45.8459	12.2174	58.3814	81.119	26.4096	58.486
ENSG00000060140	ENSG00000060140	STYK1	12:10771537-10826917	1.73585	3.75357	0.386468	1.53851	3.11119	0.220622	0.780024	0.737091	0.974939	0.896862	0.114128	1.00543	1.05705	0.895616	0.916281	1.25954	1.02129	0.75052	1.03436	1.42114	3.88811	3.52685	0.395915	2.2333	0.394718	1.01126	1.91098	0.438754	0.108541	1.79412	1.16639	4.30145	2.1237	1.95118	1.46338	1.17327	0.992831	1.62018
ENSG00000060237	ENSG00000060237	WNK1	12:861758-1020618	15.6676	16.5151	17.1339	4.10206	42.4066	26.6465	16.0043	29.1662	23.5921	14.124	17.6723	9.41457	27.2801	23.5108	33.0037	31.2238	6.815	14.1894	27.2929	18.9746	24.105	13.825	5.68438	18.2793	35.0364	13.2962	17.7085	14.9458	11.0252	19.5556	34.2003	28.6184	18.901	15.1271	18.9588	14.8919	16.2189	18.4866
ENSG00000060303	ENSG00000060303	RPS17P5	6:50824967-50825375	0.0494762	0.0760246	0.120557	0	0	0.0742033	0	0	0.0790975	0.124966	0.0785716	0.0936317	0.117131	0.0419001	0	0.264105	0	0.145674	0.0365251	0.122009	0	0.032497	0	0	0.0303076	0	0.0334468	0.0353496	0	0	0	0	0	0.0339415	0	0	0.0341637	0
ENSG00000060339	ENSG00000060339	CCAR1	10:70480768-70552134	56.7525	36.6633	36.4198	7.80575	27.0108	34.6356	38.5331	30.5407	38.8227	38.5599	26.3779	33.6955	36.347	53.3955	38.6648	37.3828	24.5044	25.4975	27.7232	38.2052	56.8527	32.0264	33.0874	45.1268	34.6204	24.3319	45.7639	28.494	18.5276	44.2831	57.9159	51.295	42.328	29.4812	27.8703	25.9756	20.5729	42.4463
ENSG00000060491	ENSG00000060491	OGFR	20:61436186-61445352	17.7355	16.2575	5.03908	28.7425	11.5432	3.75904	12.8776	6.91042	14.8357	11.441	11.9125	19.5998	8.36823	9.11432	8.71457	8.81889	10.0804	10.565	8.46689	5.58906	5.2099	17.1197	16.3	10.5697	5.46188	12.7068	8.79641	2.59384	19.9602	9.50145	11.7795	8.72425	11.6055	15.2318	10.6068	11.8075	8.65627	7.62129
ENSG00000060558	ENSG00000060558	GNA15	19:3136190-3163767	2.28716	1.49516	0.812061	2.04855	1.6606	0.791979	1.16078	2.78063	4.36828	2.36255	6.33488	2.40205	1.62707	2.73272	2.4013	3.14902	1.22097	2.1373	1.73765	1.27643	1.23559	2.57829	1.80148	1.56796	1.50937	4.33667	3.53759	1.93195	10.328	2.00994	2.03251	1.20618	2.75496	1.18264	3.016	2.90769	2.30641	1.69602
ENSG00000060566	ENSG00000060566	CREB3L3	19:4153597-4173051	0.0437914	0.00871071	0.0164957	0.0218516	0.0213301	0.00617061	0.00923975	0.00405816	0.0266762	0.0629858	0	0.0198731	0.027375	0.00338403	0.0224819	0	0.0246521	0.00424318	0.0202344	0.0118058	0.01194	0.00666353	0.0123303	0.0259317	0.0070205	0.00877662	0.0062931	0.0155384	0	0.0305686	0.00647433	0.0347143	0.0462393	0.00716372	0	0.0116961	0.00312516	0.0203104
ENSG00000060642	ENSG00000060642	PIGV	1:27113962-27124889	8.67747	5.80718	5.52611	21.7433	12.3205	8.0785	5.19981	7.51805	9.39191	11.7621	18.5812	8.25643	15.1815	5.76324	5.54466	12.3832	5.71395	17.2052	13.5899	8.12991	14.2081	7.1875	3.79348	11.6303	7.75526	7.84454	10.785	15.4448	20.8666	8.20437	6.11538	4.90628	7.24315	12.2312	11.0332	8.5991	14.7571	7.3112
ENSG00000060656	ENSG00000060656	PTPRU	1:29563027-29653325	3.1862	1.95672	2.49018	9.47751	9.74702	5.25289	1.47086	3.9952	12.0497	3.77576	9.68595	2.77786	9.69643	4.44549	2.86056	1.79363	2.75272	9.45641	19.142	4.22519	0.832076	0.531633	3.90142	2.24759	6.9688	2.04637	2.62574	1.7642	12.5572	1.04322	3.66056	0.883631	5.5121	4.01482	8.41678	5.23824	11.3941	3.66938
ENSG00000060688	ENSG00000060688	SNRNP40	1:31732416-31769662	31.4032	27.625	25.3784	42.7543	41.0467	21.6263	14.6265	20.6928	22.7667	33.1745	19.5256	19.5371	21.8743	25.3773	17.6088	18.9556	20.6601	41.2417	30.9371	22.8943	23.1503	34.3518	30.7022	26.2637	23.0672	25.2247	32.901	39.0834	26.9829	17.8489	21.1793	28.8866	22.2115	22.1338	25.2531	29.7289	32.8359	31.0619
ENSG00000060709	ENSG00000060709	RIMBP2	12:130880681-131200826	0.0271037	0.0515781	0.0181282	0.0143383	0.834513	1.26293	0.0439313	0.321414	0.0358087	0.108405	0.0159045	0.134921	0	0.0233245	0.189867	0.0297892	0.0192457	0.0636043	0.234791	0.152375	0.357398	0.10641	0.014601	0.0803132	0.14957	0.119186	0.255187	0.0247851	0.00460693	0.225321	0.155614	0.0328229	0.31657	0.0345305	0.543307	0.197481	0.14579	0.0871771
ENSG00000060718	ENSG00000060718	COL11A1	1:103342022-103574052	84.9023	7.82757	1.53894	6.01618	58.8894	1.2619	48.8763	79.0469	6.10955	146.981	1.37058	75.916	85.1465	84.6188	112.178	88.4151	12.5419	49.6737	115.048	0.338384	92.7641	2.13722	0.213707	7.5963	0.0882374	84.9975	4.74885	42.5632	1.74078	63.3378	134.8	30.8775	33.5238	18.1634	42.9267	42.4658	164.085	0.574939
ENSG00000060749	ENSG00000060749	QSER1	11:32914723-33014862	5.0671	4.3384	5.88891	0.901715	8.65829	5.29783	16.0448	9.53981	8.60243	7.47216	5.79115	4.15469	6.05513	12.7985	5.31012	7.30367	3.31784	7.78051	8.10031	6.4288	5.55547	5.12264	1.02831	4.38384	6.51258	5.94832	6.69737	2.8171	2.12913	5.88283	9.1154	8.7069	5.64314	5.35076	6.26276	4.52499	6.73372	6.0458
ENSG00000060762	ENSG00000060762	MPC1	6:166778406-166796486	34.2706	33.9785	19.6187	45.4644	19.4848	18.5318	29.7086	25.6586	16.2904	40.748	60.5674	34.2405	33.1097	29.3821	23.239	43.6738	24.6859	25.908	16.25	43.1645	36.0268	37.1911	14.8345	34.6941	39.4386	45.4838	28.4011	43.2026	62.3827	25.9329	30.4131	43.4815	40.3599	24.4166	35.8347	42.8134	23.9015	56.2504
ENSG00000060971	ENSG00000060971	ACAA1	3:38144619-38178733	34.2616	47.3819	22.7633	59.5517	27.374	34.7919	9.22467	30.2824	33.0513	37.2487	37.4247	42.7009	45.4843	38.97	21.6975	49.3883	27.2794	28.0669	36.5015	47.6966	25.9416	44.5253	57.0083	40.0409	29.138	22.5821	32.9179	42.5645	66.4031	33.156	47.0845	51.6746	36.1093	40.3516	30.9354	37.8999	42.7746	52.618
ENSG00000060982	ENSG00000060982	BCAT1	12:24964294-25102393	2.6264	1.14544	0.997175	0.932627	3.7786	0.772221	3.06306	3.2085	2.27367	7.21438	1.19688	2.6741	4.603	13.5985	4.15672	2.76058	1.1804	1.54702	2.29583	1.00766	10.198	2.2527	0.246286	1.55827	1.73571	6.13308	3.71047	2.16054	0.71014	3.12573	7.00609	4.09577	3.39083	1.98804	4.64528	2.51507	2.51023	1.52375
ENSG00000061273	ENSG00000061273	HDAC7	12:48176504-48226915	17.483	32.4911	20.6424	32.5932	16.6204	30.9498	39.2046	30.6932	32.3619	12.6129	19.4666	30.8041	26.0251	18.5857	44.2641	19.0021	20.4063	18.8214	41.7864	24.9285	11.7145	19.4886	58.5103	29.5974	22.5259	26.3344	26.0777	10.2481	40.9425	20.513	31.3097	21.3614	30.8612	28.2564	25.4914	35.4875	26.5333	29.8282
ENSG00000061337	ENSG00000061337	LZTS1	8:20103675-20161474	1.72185	0.466674	0.356294	0.685534	0.446251	0.407706	0.506939	1.05495	0.582262	0.720959	0.264132	0.617434	0.783616	0.676256	1.43425	0.514204	0.466402	1.09539	0.867733	0.741293	0.570341	0.511294	0.639185	0.516246	0.61859	0.877833	0.853643	0.227647	0.646581	0.38654	0.962143	0.810958	1.38031	0.97963	1.71524	0.843394	0.859574	1.07585
ENSG00000061455	ENSG00000061455	PRDM6	5:122424815-122529960	0.801896	0.271986	0.0840206	0.0930491	0.298606	0.355719	0.596535	0.824992	0.262376	0.557432	0.175048	0.535206	1.15288	0.773291	2.2766	0.696241	0.154915	0.668966	0.862603	0.737678	1.08054	0.589467	0.318967	0.47378	0.555834	0.667397	0.330329	0.402155	0.238691	0.602396	0.696294	0.309292	1.37722	0.412739	1.15478	0.805323	0.861815	0.844606
ENSG00000061492	ENSG00000061492	WNT8A	5:137419580-137428054	0.00866698	0	0	0	0.0112875	0.0167703	0	0.0228872	0	0	0	0	0	0	0	0	0	0.0081953	0.00619854	0.0294315	0	0.00639002	0	0	0.00747446	0	0	0.0263145	0	0	0	0	0.00944083	0.00590097	0.00770474	0	0	0
ENSG00000061656	ENSG00000061656	SPAG4	20:34203813-34208971	15.6973	12.6678	2.16064	4.84539	13.7207	3.84009	8.82687	2.32311	5.46143	3.15319	3.88358	6.17594	6.64554	13.0473	2.69269	2.10912	4.99176	3.53758	2.1615	2.02334	6.39122	15.2439	9.70684	3.28214	1.98385	19.6378	5.49424	4.9185	10.3853	2.33474	9.50054	1.39818	2.7738	4.34347	3.38598	4.63383	1.50459	1.75202
ENSG00000061676	ENSG00000061676	NCKAP1	2:183773842-183903586	39.7312	17.0577	36.9785	20.3552	49.2384	34.4476	41.0016	45.4581	39.3708	50.8875	51.8841	27.4407	41.824	47.3172	50.9561	53.0334	22.0427	47.6976	52.3977	37.784	56.4291	18.112	6.03411	53.1755	46.219	22.032	44.8804	40.7551	20.6372	44.3436	45.1678	54.2973	42.1037	46.2911	40.7746	34.445	53.568	38.717
ENSG00000061794	ENSG00000061794	MRPS35	12:27863705-27909228	33.1799	20.7147	49.498	19.2185	58.1099	35.5303	43.1982	38.1492	28.696	43.1909	39.897	27.8588	32.3713	56.4169	34.6095	49.9421	25.0355	51.5496	26.6659	31.9279	43.9176	27.6522	9.97945	26.8254	43.3804	28.8648	37.0707	40.0568	26.6888	30.7738	45.1197	50.9517	37.4786	42.1453	28.0776	42.8909	30.6695	36.9061
ENSG00000061918	ENSG00000061918	GUCY1B3	4:156680143-156728743	11.5487	3.73782	2.80532	1.65682	4.98464	3.47944	4.24305	9.1103	9.54722	8.08517	3.00643	5.44509	5.6321	5.01764	7.0191	5.058	3.45328	6.54575	7.33178	6.90237	15.9167	5.86314	1.66817	5.14096	6.82679	7.62742	10.2193	4.09574	2.51731	4.40202	6.10234	4.39087	6.69287	6.38449	10.7954	5.06775	9.55981	11.1002
ENSG00000061936	ENSG00000061936	SFSWAP	12:132195625-132284282	12.6452	18.8702	6.84937	15.0622	12.8271	16.1008	16.9768	24.4617	18.4218	9.73767	11.4434	12.3038	12.8702	14.9761	23.5308	11.9572	6.61399	13.4141	17.5448	16.3602	10.6249	15.9081	13.1198	13.9168	14.3569	12.5706	15.2527	6.239	10.8252	10.7473	28.0236	15.1287	20.5324	12.4908	19.5443	16.9502	10.6794	14.8413
ENSG00000061938	ENSG00000061938	TNK2	3:195590234-195638816	23.5929	34.0303	25.6943	15.9207	19.5852	31.589	59.0346	30.9813	40.3173	10.1845	15.8665	37.0957	20.7027	16.5858	51.7277	15.2348	10.2774	15.301	22.353	22.9778	6.4353	12.6634	65.6397	17.6481	17.3337	23.5192	19.7384	5.85083	27.6728	16.6558	30.874	27.5679	34.0247	12.2747	17.4498	20.416	11.2673	25.1196
ENSG00000061987	ENSG00000061987	MON2	12:62860596-62991363	29.6124	44.8448	22.8396	5.35526	25.9457	28.2699	19.3378	31.3037	24.7581	27.0973	18.2039	20.5151	35.1211	43.7168	31.6336	34.9421	14.1951	25.9696	45.7727	45.0971	40.1051	35.3025	13.3546	38.7862	32.4909	15.3019	30.3486	17.2886	9.17619	36.5289	49.4707	29.1686	37.0375	28.7231	35.1689	34.8484	39.7011	45.3169
ENSG00000062038	ENSG00000062038	CDH3	16:68670091-68756519	5.73334	0.972885	0.816768	1.30733	10.4662	1.26275	2.44361	10.7894	2.87408	2.8192	0.149284	0.855537	7.715	2.08495	0.633033	0.315213	1.56457	0.865843	4.32001	8.90653	5.5714	2.45284	1.98033	2.23673	0.358731	3.4187	4.06564	2.41761	0.229507	0.971122	3.12622	17.2921	2.68991	3.65305	3.20205	10.1551	8.5596	1.33529
ENSG00000062096	ENSG00000062096	ARSF	X:2959511-3030767	0.01575	0.0123644	0.00533215	0.0153512	0	0.0196364	0.0227564	0.0275294	0.0354168	0.0248852	0.00517772	0.0301683	0.00508555	0.00551971	0.026117	0.0185151	0.011707	0.0146289	0.0285159	0.0482327	0.0753689	0.0109508	0.0205127	0.0248216	0.00885353	0.0409261	0.039842	0.00601903	0.0145309	0.00524141	0.0194686	0.0128084	0.0511196	0.0153651	0.0712892	0.0749165	0.0107315	0
ENSG00000062194	ENSG00000062194	GPBP1	5:56469774-56560506	36.6757	58.3548	52.5326	14.3269	54.3265	37.5888	55.7572	41.9984	52.683	66.21	35.9373	48.9337	47.9679	56.905	56.3256	48.3197	26.0496	48.9889	50.3288	48.895	47.01	63.0381	26.4708	47.1766	47.4734	39.5571	65.2998	39.3954	21.6089	56.5801	46.9005	53.6727	57.2049	41.5403	41.6355	53.9535	47.524	49.7927
ENSG00000062282	ENSG00000062282	DGAT2	11:75470556-75512579	5.62123	6.63501	1.17256	11.2726	18.913	2.01771	2.09582	11.3826	5.95496	2.57414	4.33169	3.45466	5.72044	0.904372	4.53496	2.64458	4.12195	19.8147	0.906814	9.68765	1.80616	4.78565	3.22696	3.90479	34.8227	2.25068	6.86688	0.075975	0.763529	3.29417	1.51721	19.7119	3.71135	4.90208	61.571	2.41352	0.631822	24.8006
ENSG00000062370	ENSG00000062370	ZNF112	19:44830707-44871377	2.62028	1.48596	2.9095	1.15954	1.96911	1.75981	2.90523	3.31729	1.87834	1.98813	2.96439	1.38558	1.97062	2.37001	1.99788	2.81326	1.1276	2.26934	3.74707	2.74537	2.38722	1.29416	0.585646	3.26079	1.69611	1.1241	2.58002	1.39541	1.42353	1.81285	2.23121	2.27053	1.96893	2.65218	2.17377	3.1353	3.04254	2.55276
ENSG00000062485	ENSG00000062485	CS	12:56665482-56694176	24.3124	34.1242	55.0591	66.8094	51.7795	69.6744	26.3117	46.889	40.0562	29.5494	53.3023	40.4631	39.2161	53.0891	79.2735	40.7035	27.2058	40.196	64.3165	50.5125	38.7579	23.3082	36.4476	48.0826	64.5233	28.0002	39.7234	40.6338	46.4508	51.3363	57.2607	68.0551	40.7406	32.926	43.2677	48.5262	39.4869	48.8119
ENSG00000062524	ENSG00000062524	LTK	15:41795835-41806085	0.0960571	0.84035	0.147917	0.092474	0.114642	0.112823	0.403223	0.11135	0.186649	0.17162	0.0508954	0.638929	0.0692245	0.14102	0.111509	0.0168219	0.188108	0.308491	0.0804487	0.230837	0.154159	0.542434	0.690585	0.391867	0.218125	0.586827	0.347963	0.0416619	1.58912	0.423758	0.184301	0.0620805	0.528557	0.24558	0.308091	0.257724	0.0493091	0.19562
ENSG00000062582	ENSG00000062582	MRPS24	7:43906156-43909492	143.371	46.4357	51.986	109.469	61.3506	46.8797	47.3355	32.4318	43.9629	77.761	96.542	85.4877	45.1119	66.6227	24.3713	50.515	65.602	79.1335	52.0579	38.7423	59.5073	58.0394	40.1785	30.9231	42.5643	63.0822	40.8055	91.0564	116.153	50.8019	47.4784	55.1516	44.5262	59.9624	49.2127	57.7765	63.4437	43.7703
ENSG00000062598	ENSG00000062598	ELMO2	20:44994687-45061704	16.1396	22.8615	9.70661	16.2605	14.8161	11.9882	11.7411	11.5812	14.1705	14.5287	12.2158	23.6569	17.3066	18.485	25.6712	12.8726	7.91111	18.7518	17.7095	14.3607	14.7777	15.1981	18.6628	19.7019	12.0629	15.2432	11.323	18.1697	19.0108	19.4204	32.9827	23.4885	23.2809	13.1131	18.7419	23.129	12.5991	16.8396
ENSG00000062650	ENSG00000062650	WAPAL	10:88195012-88281572	25.8339	16.864	29.6004	6.10589	19.249	24.2	16.4758	11.6627	17.5989	21.2714	16.897	13.6494	14.7459	25.5712	17.7497	19.2429	18.4579	23.0729	12.1295	19.1646	27.5093	19.0215	10.3082	20.9765	20.9884	15.4867	21.9673	19.145	11.7279	17.1366	23.4852	18.6359	20.9195	32.3678	19.6922	21.204	13.7474	18.8164
ENSG00000062716	ENSG00000062716	VMP1	17:57784552-57919616	288.167	98.7469	187.133	75.6334	170.117	66.1482	405.628	140.195	249.688	247.608	72.0928	199.27	203.998	219.541	210.972	213.075	102.954	181.976	146.883	114.071	520.355	148.584	143.309	213.863	306.421	507.364	404.018	264.578	96.9933	300.018	207.819	169.088	388.406	373.967	327.691	408.492	209.961	199.435
ENSG00000062725	ENSG00000062725	APPBP2	17:58520519-58603580	7.86899	6.68637	15.0886	4.18712	15.6214	8.3954	15.0228	12.083	13.4946	14.2841	11.96	9.1383	15.8102	8.33584	10.9024	12.198	10.365	13.7994	11.4708	11.9681	16.6297	8.54241	3.07067	16.4671	12.2711	8.81502	12.7339	9.45112	5.49638	13.0222	10.3099	10.7082	8.58873	23.2238	12.4458	8.06058	10.5629	11.7621
ENSG00000062822	ENSG00000062822	POLD1	19:50887460-50921273	13.9169	6.98178	4.25807	15.4856	5.13671	6.49363	10.6755	3.92902	4.95299	4.51726	2.81962	8.99758	4.06926	10.493	12.0267	5.70818	4.97611	7.26845	3.94226	2.98058	1.78762	5.54	14.8852	5.95064	3.26039	8.11567	5.11003	2.2202	4.01065	3.90516	8.51853	8.20703	5.88506	2.89468	4.11159	5.80443	2.12781	3.8696
ENSG00000063015	ENSG00000063015	SEZ6	17:27281918-27333458	0	0.111863	0.0394136	0.00283084	0.0474057	0.0785918	0.0262916	0.10835	11.2053	0.0339023	41.6488	0.0280069	0.0790545	0.0531728	0.0603524	0	0.0735887	0.0948899	2.89515	0.0406612	0.0296952	0.0476934	0.246832	0.0637949	0.0607843	0.0207534	0.0845703	0	15.4942	0.0477523	0.0556881	0.0239378	0	0.0209709	0.0929485	0.00755888	0.425167	0.129541
ENSG00000063046	ENSG00000063046	EIF4B	12:53399941-53435993	54.1376	58.2484	112.587	58.2392	88.0857	54.8042	79.6886	130.678	96.3925	109.607	143.654	64.1297	140.288	113.398	86.0498	81.9501	82.3792	121.834	49.5446	113.117	101.422	100.272	39.2514	75.5256	109.604	65.4965	98.3541	91.391	91.9096	81.5304	65.8933	74.9317	86.4546	114.321	94.5943	128.966	57.5104	94.7341
ENSG00000063127	ENSG00000063127	SLC6A16	19:49792894-49828482	0.480049	1.42581	0.321474	0.0946537	1.13527	1.38329	0.617351	0.676431	0.314835	0.316073	0.127251	1.17977	0.771609	0.780878	0.787736	0.10646	0.259886	0.787156	0.266428	1.06403	0.291444	1.53932	2.59809	0.335078	1.62374	0.792057	1.277	0.234794	0.24278	1.47245	0.608082	5.09338	1.24014	0.394503	0.643844	1.8116	0.273878	1.99213
ENSG00000063169	ENSG00000063169	GLTSCR1	19:48111452-48206533	2.10236	3.84281	2.58913	2.43607	1.61598	3.31195	4.14242	4.18236	6.21188	0.82371	1.79387	3.41373	1.66657	1.85112	4.32735	1.89258	1.43024	2.47527	2.92949	2.8748	0.460621	0.968372	7.57043	4.90079	2.74389	1.40862	3.33478	0.778262	3.47738	2.16336	3.74402	3.4336	3.10372	2.53807	2.75554	3.40591	1.58885	2.92789
ENSG00000063176	ENSG00000063176	SPHK2	19:49122547-49133974	3.46547	4.91573	6.04966	14.2784	6.67568	6.02863	5.03661	5.21352	7.57472	3.20817	7.71647	6.13522	4.99775	3.60109	8.54364	4.86174	3.08345	4.56958	5.62699	4.54223	2.16097	2.97371	4.50481	7.41493	4.61363	3.49762	4.95105	1.94341	8.59514	3.62627	5.50407	3.66298	6.03706	6.73943	4.92229	4.16907	3.90074	4.59386
ENSG00000063177	ENSG00000063177	RPL18	19:49118584-49122793	1071.99	498.623	1491.58	1371.92	550.157	449.206	674.379	682.371	893.019	929.517	956.564	838.525	1042.78	1260.04	485.989	813.425	771.177	1576.17	864.286	1252.73	526.729	852.766	1559.12	478.312	796.056	967.616	770.806	1211.01	1018.97	637.671	757.579	650.049	1111.36	629.176	980.726	1476.76	1022.43	1433.43
ENSG00000063180	ENSG00000063180	CA11	19:49141198-49149569	5.55795	4.24985	4.76387	31.8132	6.29507	1.28682	4.58514	16.2016	16.8286	2.43552	55.5369	6.31624	4.88866	3.04778	1.77427	1.70317	6.17779	4.35041	31.6117	3.86168	5.57239	4.78349	17.9078	4.88732	2.84033	6.3598	8.05523	6.20014	49.7795	3.8071	3.57939	1.71205	3.89553	10.3591	6.78834	11.4566	44.6369	3.98551
ENSG00000063241	ENSG00000063241	ISOC2	19:55964351-55973710	62.2152	22.6577	17.2291	62.3976	96.7993	22.6138	20.4631	14.2855	17.6881	24.6883	26.5482	37.1446	26.9397	21.735	20.9585	28.9034	16.0363	33.5344	27.652	18.3835	20.5968	23.2149	20.3312	17.2402	16.4919	27.7205	13.3386	22.3432	25.353	20.801	20.8787	18.9119	23.7883	16.7165	29.0382	26.6803	26.4895	27.1016
ENSG00000063244	ENSG00000063244	U2AF2	19:56165511-56186081	62.1875	65.2787	49.3084	149.223	153.121	71.9972	70.3054	56.2008	67.2616	41.3967	55.6943	50.2442	44.3729	49.6253	76.8483	51.6365	45.5927	66.1041	49.9362	46.8621	39.5627	65.8614	37.1571	65.3717	43.9529	50.1136	53.8262	26.1644	66.5148	44.4316	64.8001	62.539	48.5725	57.1213	55.4912	54.3969	46.8122	50.6599
ENSG00000063245	ENSG00000063245	EPN1	19:56186591-56221224	14.2399	7.05713	7.31219	48.6598	54.7895	10.1991	11.5412	7.85544	14.6756	9.32828	11.7563	14.7326	8.64781	11.3148	9.75428	10.0987	7.00344	12.6561	12.0353	7.90681	4.28306	7.49971	20.137	13.3902	10.9235	9.07025	8.31967	3.73061	14.9271	6.64811	11.8938	9.38892	10.3498	11.9167	12.2254	9.37135	10.3573	9.2398
ENSG00000063322	ENSG00000063322	MED29	19:39881942-39891277	11.3806	10.2726	10.3539	30.465	23.0087	10.2802	12.0194	12.2376	14.1883	10.4365	15.0791	10.9317	12.0988	13.5313	10.2569	11.1571	7.55984	14.153	13.2648	13.3547	8.94305	10.8472	10.3497	14.0393	14.1553	10.0283	12.0483	12.1186	15.7422	8.52303	11.5523	6.88074	9.27306	14.5971	12.4956	12.7732	11.9695	12.0134
ENSG00000063438	ENSG00000063438	AHRR	5:304290-438406	0.229597	0.187417	0.184744	0.103994	0.526007	0.506773	1.15636	1.40443	0.131955	0.151327	0.167621	0.387684	0.244944	0.41868	0.390332	0.325655	0.488379	0.87181	1.0212	1.66561	0.102355	0.0734183	0.116633	0.133544	0.202162	0.581266	0.112069	0.0335716	0.157872	0.126653	0.714187	0.337595	0.286951	0.166552	2.34211	0.211774	0.394865	1.18397
ENSG00000063515	ENSG00000063515	GSC2	22:19136088-19137796	0	0	0.0130321	0	0	0	0	0	0	0	0	0	0	0	0.0136607	0	0	0	0	0	0	0	0	0	0	0	0	0	0	0	0	0	0	0	0	0	0	0
ENSG00000063587	ENSG00000063587	ZNF275	X:152599612-152625568	2.60721	4.38099	1.6858	2.0595	3.69567	1.6071	4.63441	4.42467	3.99895	2.06672	2.71789	2.12577	2.50139	2.20801	2.37887	3.69346	1.48564	3.09788	2.88339	4.29289	3.20456	3.55951	2.4763	3.41345	3.2926	4.23449	3.52179	1.26464	2.55377	2.61486	3.55424	2.57918	4.79927	3.33673	4.72555	3.36284	1.8112	4.60754
ENSG00000063601	ENSG00000063601	MTMR1	X:149861434-149933576	5.74461	12.4871	7.48196	8.13453	9.62565	6.55539	11.0664	9.95501	7.67975	7.47931	7.36971	4.35447	7.43011	8.97689	10.247	9.2133	4.64876	8.17714	6.68921	9.82476	7.89021	11.6141	4.68724	10.8022	8.90378	8.65584	8.03527	4.69772	5.35909	6.47049	10.7831	8.20629	9.39336	10.3988	8.29201	8.57095	6.20297	7.82288
ENSG00000063660	ENSG00000063660	GPC1	2:241375087-241407493	11.1274	3.53306	4.31364	50.2357	7.31374	25.2987	9.22566	46.7892	6.40426	7.19481	2.16544	16.9699	4.36183	6.82445	24.2775	11.1603	8.22421	14.3773	28.5283	16.5122	6.81311	1.64093	12.7093	41.2776	20.3038	8.07655	11.8008	4.31794	11.3096	3.39312	15.1623	12.6372	15.1004	15.0473	14.9223	13.0402	20.5504	20.5998
ENSG00000063761	ENSG00000063761	ADCK1	14:78266425-78401355	3.38119	3.58597	2.03417	15.9237	3.15909	2.88281	2.14891	2.21438	2.31716	1.6762	7.49452	4.89103	4.58967	3.35019	3.02984	3.31041	1.7307	3.88779	2.23561	2.78747	2.72854	2.04002	4.06446	22.4885	2.85654	2.38999	2.70272	1.49038	10.3093	3.23704	5.26536	2.4783	4.14161	1.53916	3.6379	4.27216	1.21838	2.46944
ENSG00000063854	ENSG00000063854	HAGH	16:1845620-1877195	55.8579	28.8205	25.873	99.1479	51.1306	54.3597	32.7617	19.7779	24.9085	45.3293	79.7264	43.7833	40.7422	24.0233	26.2411	29.3714	32.0617	39.5699	42.6356	17.2926	27.7222	24.661	25.2422	39.888	30.2348	36.0703	26.758	59.7294	105.719	27.932	35.9237	19.1774	23.8009	42.9359	27.3463	27.7385	51.1299	20.1515
ENSG00000063978	ENSG00000063978	RNF4	4:2463946-2627047	29.1638	19.4126	18.1983	38.3296	39.1184	17.5493	19.6672	18.8906	21.1283	21.1059	23.3442	20.6971	20.0548	19.2122	18.8848	21.2476	18.7273	28.0179	19.8339	21.2085	40.3224	24.431	9.44664	23.4749	21.5686	23.6279	26.8099	23.0615	23.9033	24.8444	19.2019	34.4605	16.6288	28.2864	24.0892	22.0914	20.8968	22.9369
ENSG00000064012	ENSG00000064012	CASP8	2:202098165-202152434	10.5832	36.2775	9.9446	10.5492	8.1116	5.92732	10.5748	14.2954	13.9406	16.9845	16.425	14.3451	14.523	10.4469	18.2756	16.1845	7.7812	5.76791	9.04684	13.3463	17.6033	36.4113	5.19002	14.2773	10.7854	13.6089	20.5166	9.07596	12.501	22.5728	8.54688	22.1093	15.8338	11.1445	10.7886	13.4907	7.74167	12.5002
ENSG00000064042	ENSG00000064042	LIMCH1	4:41361623-41702061	4.10433	9.7572	4.81762	0.398757	3.12232	1.08348	17.6861	8.25177	76.1943	11.5462	32.7138	12.5239	15.0507	9.52363	14.0783	17.837	1.118	6.31178	18.273	24.5649	13.7501	8.84599	2.40432	6.50901	9.162	14.9344	31.3006	7.22674	16.6122	22.0534	24.2174	48.1296	14.7566	4.80935	11.0268	15.2292	13.4231	32.5182
ENSG00000064102	ENSG00000064102	ASUN	12:27058113-27091259	23.6016	12.9654	12.2177	5.91479	12.1736	11.5938	10.382	9.92766	6.4017	13.0134	22.9923	16.897	11.0966	22.413	13.3112	12.5965	6.43592	13.8184	11.0796	9.4433	14.2539	12.3984	10.8331	11.7315	7.18397	9.95168	13.2036	14.4887	13.1356	13.9919	16.9722	11.564	15.9008	9.71148	9.79315	21.9921	11.3653	9.94835
ENSG00000064115	ENSG00000064115	TM7SF3	12:27126127-27167367	27.5319	30.7098	39.5576	94.0937	69.7941	24.1936	21.4403	57.818	47.2365	51.8932	62.3387	42.1111	30.9783	151.106	29.5632	66.5221	31.0623	30.6077	29.4746	52.0906	65.4061	45.9491	13.2192	62.3541	34.7192	29.967	46.723	49.1843	46.41	50.3985	86.9657	61.5059	44.4239	44.8644	30.1116	49.226	28.4273	50.6815
ENSG00000064195	ENSG00000064195	DLX3	17:48067368-48072588	2.27402	0.0486234	2.4233	0	4.24364	2.46168	0.622241	0.177289	0.0366681	0.12537	0	0.372539	0.250845	0.248389	0.493604	0.142309	0.0715678	3.12098	2.32891	0.363904	0.981325	0.0179664	2.12399	0.124566	1.72933	0.414818	0.328564	0.306575	0.0302591	0.40479	0.227646	0.0303152	0.0794039	0.05995	1.95143	1.03961	2.99861	0.194063
ENSG00000064199	ENSG00000064199	SPA17	11:124543693-124567414	17.3656	2.22835	3.28572	4.78243	6.37495	8.17692	4.91812	8.74894	1.30988	14.9413	9.12671	2.41945	10.7976	12.6693	6.11361	13.3843	1.76333	3.94319	3.49515	5.41158	12.0075	2.0885	1.18547	3.14823	4.57651	5.25978	4.37368	20.0617	11.0683	2.3393	8.79145	4.09903	7.57593	2.54973	1.79137	10.2229	3.86765	6.17268
ENSG00000064201	ENSG00000064201	TSPAN32	11:2323226-2339430	1.14745	10.0106	1.80892	0.723865	0.473405	0.822661	0.666714	0.793149	1.19957	1.77929	0.313099	1.54575	0.735122	0.297411	1.1298	0.398848	0.899692	1.08604	0.511801	1.3723	1.44299	8.66795	14.7705	2.00335	2.87985	4.10047	2.40068	1.16344	1.11365	1.33224	0.283593	0.825088	3.13481	1.53983	2.91838	2.66851	0.489549	1.03362
ENSG00000064205	ENSG00000064205	WISP2	20:43343484-43357150	38.9943	16.835	1.41785	5.98959	18.479	3.31887	6.40896	90.6621	9.5736	57.9833	3.16155	5.78004	42.4896	60.9403	10.9403	35.1601	4.79891	46.802	10.4324	11.2043	61.2658	11.9783	3.48711	10.5126	56.3785	117.738	16.9635	16.7739	12.1059	10.9837	30.5827	6.14596	15.6921	5.35586	35.1925	14.4389	10.3722	34.7269
ENSG00000064218	ENSG00000064218	DMRT3	9:976963-991731	0.444596	0.132984	0.0737154	0.0551891	0.135306	0.116556	0.251619	0.189047	0.152104	0.329208	0.145562	0.0522068	0.148616	0.151811	0.323317	0.0486424	0.0511117	0.350119	0.0848486	0.323079	0.382554	0.201966	0.343625	0.139453	0.54884	0.37372	0.358084	0.0594353	0.238016	0.103229	0.300781	0.338306	0.242957	0.0754328	0.639896	0.130265	0.0849175	1.59354
ENSG00000064225	ENSG00000064225	ST3GAL6	3:98451079-98540045	4.33947	2.10032	2.97412	2.00941	5.53877	2.66578	4.41978	7.25192	15.5654	8.82547	5.19152	5.30418	6.99522	6.99917	6.53732	5.25269	2.69369	6.30305	5.43561	4.85561	4.69513	3.0735	2.01846	6.20686	7.60236	6.56293	14.6639	7.33089	5.27577	6.02785	8.63195	9.3067	6.33346	5.78939	9.17097	6.07658	5.58682	5.12024
ENSG00000064270	ENSG00000064270	ATP2C2	16:84402132-84497793	6.42913	19.7354	1.22872	35.9789	3.83565	27.431	3.03903	10.7119	8.3332	0.901702	13.0221	11.9367	2.62546	2.25583	6.1919	2.77627	2.46268	23.5256	4.79065	15.258	6.95094	4.06823	7.81698	34.7796	12.7783	1.84511	7.05703	1.00447	20.6486	11.0074	6.44809	13.8081	7.60405	11.7384	16.458	7.87146	5.07013	10.979
ENSG00000064300	ENSG00000064300	NGFR	17:47572654-47592379	0.941133	1.1689	0.486051	0.404565	0.26287	1.04886	0.460312	2.25524	0.556322	1.23269	0.236746	0.651845	0.727309	0.868101	0.143304	0.0621578	0.349974	1.40455	1.49502	5.8458	1.21671	3.20501	1.88975	1.32916	3.16609	1.16298	2.29888	0.111165	0.893905	0.816375	0.429026	0.480741	3.6754	0.489018	3.6969	3.86299	2.67634	6.68951
ENSG00000064309	ENSG00000064309	CDON	11:125825690-125933230	2.63468	1.10907	0.798134	2.06607	6.07436	8.85306	3.30221	2.17915	5.40929	0.905554	5.78885	0.849637	3.82643	6.07094	1.49834	4.78826	1.97118	2.21291	1.22524	3.30604	1.95474	0.745618	0.431214	5.95653	7.35713	0.839678	3.71062	0.249115	3.16341	1.38736	5.62405	0.891972	4.26093	5.37444	2.41324	4.0856	0.466503	2.32065
ENSG00000064313	ENSG00000064313	TAF2	8:120743014-120845103	19.283	11.4365	30.768	3.44746	28.7029	16.0954	20.7038	11.7639	10.1825	24.338	8.78091	8.58744	19.4522	20.592	12.6544	12.2681	13.4297	10.7237	22.05	11.7719	29.7908	13.8343	7.37908	19.4282	15.3918	12.0957	14.7918	13.5576	3.79592	14.5604	18.4342	23.5056	11.5224	19.387	10.2085	7.51706	18.9417	11.2182
ENSG00000064393	ENSG00000064393	HIPK2	7:139246315-139477577	1.39037	3.2028	1.2509	1.52702	7.71227	2.55103	3.83626	8.67856	4.96722	1.50914	2.36163	2.2607	4.47879	1.12846	2.97561	0.240153	2.01553	1.28934	9.22865	3.57355	1.44022	1.2451	0.615711	2.62519	5.07345	0.922226	2.20472	0.567485	1.30999	2.16418	2.89679	3.41927	3.01337	6.1694	2.35991	2.22577	3.91677	3.3661
ENSG00000064419	ENSG00000064419	TNPO3	7:128594947-128695198	5.91063	5.80796	5.37293	6.69411	14.5029	12.6217	9.20752	11.6729	5.58336	7.81328	5.68262	5.46809	7.30333	11.5632	11.9057	10.7125	3.01897	9.25194	9.4322	10.3639	12.58	6.75816	1.88065	13.827	13.2255	6.7129	7.4131	4.10681	3.44497	8.22276	10.1358	12.8925	7.35203	9.70255	9.0066	7.14489	7.53423	10.3681
ENSG00000064489	ENSG00000064489	MEF2BNB-MEF2B	19:19256375-19302967	0.694501	2.69684	1.84994	5.17304	2.10821	0.582935	3.9981	2.65371	1.68019	2.29909	0.860572	1.12631	2.64341	1.45106	2.70705	2.66264	1.55255	3.21037	1.07481	1.47814	2.72113	2.96026	2.43869	3.21724	4.23297	3.86616	2.59519	2.12448	1.6803	2.0157	1.8731	0.916349	2.97011	2.38367	2.57656	2.57707	2.38768	2.52207
ENSG00000064490	ENSG00000064490	RFXANK	19:19303007-19312678	33.949	22.1065	17.3734	57.1644	17.0666	22.448	24.8145	22.7096	27.2747	22.9292	27.9314	27.9156	26.7225	18.4748	24.4746	27.019	15.7557	30.8568	19.1363	22.0039	19.8595	26.4711	26.9786	21.9712	17.6137	28.0805	25.7949	24.8165	35.375	21.6627	17.5007	20.5254	21.7833	17.9607	20.0835	32.5081	19.1595	20.0109
ENSG00000064545	ENSG00000064545	TMEM161A	19:19229977-19249322	27.7429	7.72215	8.75101	24.6523	11.1666	11.0945	15.2648	6.73769	10.2501	10.1078	16.7346	15.7524	8.7232	7.25723	11.0854	11.1105	7.82681	11.7502	13.8412	8.33404	7.43171	10.5341	18.4501	11.3316	11.0001	12.0992	7.83982	5.4002	15.4261	8.52127	8.78175	8.5774	9.86548	8.20721	9.59843	13.5533	10.9535	9.54264
ENSG00000064547	ENSG00000064547	LPAR2	19:19734476-19739739	13.8137	14.7223	7.55927	26.8382	11.5314	8.45709	12.0732	8.71474	13.5536	5.24453	8.17864	14.3752	11.1292	5.94082	17.4592	12.5565	5.54457	10.1687	5.612	8.36086	6.14169	9.00053	15.5753	11.8852	3.5384	9.19377	9.29174	4.62472	12.7957	9.99665	7.73717	14.4688	11.2807	7.0793	9.95172	8.36441	3.94087	7.30377
ENSG00000064601	ENSG00000064601	CTSA	20:44518782-44527459	97.1504	50.4144	31.2527	186.691	176.348	59.2568	70.847	52.3183	49.8188	44.9069	57.7847	60.9208	42.0401	49.9633	46.1744	34.9938	28.2393	62.4553	47.9973	36.6128	57.3316	82.021	99.577	117.411	61.0409	77.6225	45.0849	27.768	94.6293	43.4515	53.788	37.1563	47.1783	50.5359	62.2317	48.348	47.9846	45.4084
ENSG00000064607	ENSG00000064607	SUGP2	19:19101696-19144832	45.6284	60.4457	38.7972	25.7703	25.7351	54.3075	47.0804	49.3975	57.1662	21.4206	26.8018	63.9403	44.0394	24.1734	91.0715	39.6891	25.1628	48.5421	38.9823	43.4062	24.0483	28.5733	84.2807	51.099	33.6017	39.7515	49.6055	20.6304	43.3363	41.2549	36.4412	48.8927	64.3507	29.2129	43.6175	53.8893	23.667	44.3691
ENSG00000064651	ENSG00000064651	SLC12A2	5:127419457-127525380	9.8829	11.7127	11.255	5.79956	11.9282	5.55848	9.81729	149.89	56.4639	6.33155	10.163	67.4982	53.5816	29.246	9.82768	30.5473	10.4935	8.90694	23.101	68.3134	15.3806	15.3858	2.47028	22.17	9.35133	5.94754	28.0852	4.02159	6.62866	68.0543	74.8191	14.6368	47.4109	26.3286	8.88048	28.4548	8.6239	63.5127
ENSG00000064652	ENSG00000064652	SNX24	5:122179133-122365049	16.9682	6.37002	10.5522	17.381	19.7904	26.7844	9.156	12.4357	6.35576	21.1093	12.9378	9.39556	17.1931	18.24	19.9444	11.6539	9.14751	19.2267	16.1877	6.74665	11.9965	8.47128	4.88781	14.637	14.0551	13.5787	15.3773	15.7582	9.41822	11.6307	12.0707	6.11438	10.0171	11.2809	11.4858	17.7486	14.3259	6.02188
ENSG00000064655	ENSG00000064655	EYA2	20:45523262-45817492	13.1845	0.529175	5.33416	0.891443	1.11972	0.472987	8.19717	3.06664	6.98674	1.5707	0.520344	1.54578	1.47615	9.70671	9.45654	1.29075	0.40743	9.2278	3.39013	5.31404	5.42518	0.475106	5.48805	1.28731	2.01585	3.08952	1.19582	0.685593	0.738823	1.37943	15.9001	0.486601	2.59494	0.685694	6.36153	3.80712	2.99805	4.04691
ENSG00000064666	ENSG00000064666	CNN2	19:1026297-1039068	20.7503	31.2066	9.61877	25.0091	29.5778	22.7271	15.8807	41.9557	18.9516	31.779	4.1462	35.5707	27.6435	16.1124	24.3124	27.2902	11.878	30.1754	39.1641	41.5576	24.1517	47.2083	20.8484	20.4021	41.0642	40.1559	35.323	8.38274	22.3324	40.9963	18.4818	26.0482	37.4508	25.4602	60.8599	50.2495	50.174	43.2662
ENSG00000064687	ENSG00000064687	ABCA7	19:1040101-1065571	7.75424	18.5611	3.55416	10.9974	4.25948	8.15069	3.97011	6.92519	8.6533	2.23237	7.48407	10.8901	5.28762	2.95676	10.2738	6.06212	2.91291	4.3385	5.47476	4.85797	2.86074	7.57932	25.901	8.99836	4.62035	6.72233	8.26747	1.47432	18.4823	7.17181	6.04409	5.85808	7.10122	5.68334	6.7044	8.74832	3.32455	4.67247
ENSG00000064692	ENSG00000064692	SNCAIP	5:121647048-121799914	1.4237	0.404488	0.556189	0.163295	0.604855	0.73102	1.12408	1.00545	0.790116	0.706774	0.219335	0.754571	0.547453	0.853048	2.4362	0.374241	0.645192	0.841483	1.34434	2.46675	4.6062	0.648167	0.829194	1.17257	1.98747	2.32783	2.45397	0.796254	0.237421	0.776724	0.487459	0.770333	2.81485	1.10502	2.68362	1.72081	0.439839	2.74208
ENSG00000064703	ENSG00000064703	DDX20	1:112297866-112310638	6.48623	6.23466	6.83631	3.72165	11.0994	5.08588	6.5282	5.05703	7.52477	6.73049	7.723	7.10288	7.58927	8.81363	4.5785	7.2393	3.2431	6.79741	5.25818	6.95839	5.69998	8.93976	3.229	7.35706	6.78021	5.73213	9.8	5.13462	3.27173	6.7793	7.48533	7.64307	5.40214	7.87514	5.3586	6.58752	6.24253	6.71086
ENSG00000064726	ENSG00000064726	BTBD1	15:83685173-83736106	16.5652	19.4423	23.3674	17.6727	32.3817	16.5426	19.2796	19.4428	25.5237	32.2253	37.9353	21.7099	27.1654	31.0768	16.4453	30.7954	15.5462	29.1751	37.4592	22.8878	30.6535	22.3428	4.76094	32.4351	24.4383	18.9989	32.3575	21.526	20.4214	29.3857	21.06	23.8335	21.1608	36.8185	26.5513	22.3868	41.6164	28.3885
ENSG00000064763	ENSG00000064763	FAR2	12:29302035-29493913	8.7809	5.85996	6.43361	0.871571	7.56967	5.06691	19.0125	6.07482	3.76809	3.27776	39.1146	4.61357	23.334	3.62819	3.21586	4.83689	3.03093	4.01732	15.5287	3.25056	8.35171	8.66439	1.21501	3.24342	5.82885	8.94862	10.6805	2.85912	6.01989	5.80242	3.04257	4.227	5.28578	6.45057	4.61039	8.79792	12.8399	3.24063
ENSG00000064787	ENSG00000064787	BCAS1	20:52553315-52687304	3.67281	6.99794	8.7747	42.8502	30.5492	14.9382	6.72822	8.25922	5.65937	5.42806	24.3092	27.111	1.52175	3.03472	2.6227	6.11657	12.1897	31.0657	5.33098	9.62232	32.776	6.19845	7.07467	125.064	18.1369	3.54984	5.19655	12.3149	33.4481	15.4059	7.63278	10.4015	10.6476	47.9559	24.1093	8.08531	7.65215	23.9321
ENSG00000064835	ENSG00000064835	POU1F1	3:87308553-87325737	0.0176767	0.00761966	0.0175252	0	0.0112386	0.0318392	0.0223512	0.0100166	0	0.0175453	0.0399758	0	0.0243468	0.0101452	0.00991365	0.0210773	0.032554	0	0.058847	0	0.0257456	0.028522	0	0.587642	0	0.0207788	0.0192915	0.00927385	0	0.0356123	0.020287	0.0604191	0	0	0.0190439	0	0.0415635	0.0101385
ENSG00000064886	ENSG00000064886	CHI3L2	1:111743392-111786062	1.67826	4.28091	1.07837	0.200448	12.6231	1.15257	2.43698	35.0231	0.507118	7.62726	0.957621	17.147	11.6761	2.27705	7.47247	90.4497	0.587938	0.9613	0.594873	7.52222	1.25601	44.4207	2.91406	4.62062	4.83701	11.7446	6.04867	6.65792	3.7363	5.26615	1.53321	10.9931	9.52148	1.13861	2.39417	7.57113	1.32149	2.13402
ENSG00000064932	ENSG00000064932	SBNO2	19:1107635-1174282	11.8408	19.3029	5.92564	27.5339	8.32113	7.70399	20.9478	12.9522	15.9989	8.5312	13.4134	20.6075	12.6746	7.04403	20.9035	18.2175	5.74926	11.9394	10.9842	11.3607	5.6675	16.5413	13.1928	17.4498	17.8901	16.4181	21.983	2.12462	18.0275	11.5341	14.28	22.4319	18.0633	10.5779	11.7818	19.1387	9.31826	28.1324
ENSG00000064933	ENSG00000064933	PMS1	2:190649106-190742355	10.0437	9.87254	9.15458	4.79106	6.41224	11.3073	8.81505	8.96343	10.791	9.02213	10.1222	8.11185	8.23349	8.5294	10.7648	11.7954	5.78761	7.75708	9.49615	9.67358	11.6517	8.45418	5.14461	12.5699	10.9249	6.64216	11.9223	6.03923	4.47525	11.5835	6.93088	9.86096	9.44527	8.16348	8.43581	10.0023	8.92367	9.83114
ENSG00000064961	ENSG00000064961	HMG20B	19:3572774-3579086	88.1845	62.665	41.7498	140.086	28.8166	64.2243	44.7431	32.2272	32.7396	40.3027	40.8532	81.2892	42.1429	24.9941	51.4296	49.1265	29.1921	77.6729	25.2029	49.8846	26.1388	46.7763	100.271	57.6494	41.9395	45.4223	30.0346	38.6638	72.5533	42.5435	24.5684	52.2356	44.6108	30.3192	49.563	42.367	28.9554	51.7169
ENSG00000064989	ENSG00000064989	CALCRL	2:188207855-188313187	18.1188	4.61394	6.89185	8.22063	7.02845	11.0548	7.29163	11.5671	11.5575	15.7439	10.0512	7.56756	10.8011	11.0139	13.1657	7.27292	4.56318	11.4902	7.74961	21.0269	16.924	7.28918	1.83875	14.4062	19.0105	6.52194	14.8094	6.95765	7.96719	10.9137	17.0205	11.7506	11.94	15.6037	23.0811	7.18328	7.10069	31.6812
ENSG00000064995	ENSG00000064995	TAF11	6:34845554-34855866	27.88	22.7138	18.7276	20.0443	13.4428	17.996	20.4086	16.0216	9.06984	15.8383	12.9016	24.1343	14.1427	24.0505	27.0625	14.0622	11.7109	23.5657	11.8449	18.199	27.0552	17.9784	18.967	17.23	17.6821	17.4538	14.4366	15.8449	16.2017	17.9542	20.7455	20.1895	16.0003	14.1524	18.6851	18.7788	11.5872	19.605
ENSG00000064999	ENSG00000064999	ANKS1A	6:34857041-35059179	4.46787	3.80922	2.7771	7.49334	3.29508	4.72904	4.53615	5.14081	3.19742	2.60387	3.84796	3.82122	3.32314	2.97654	6.21806	3.12842	1.4645	4.16681	2.55892	4.9896	4.75393	2.77412	2.66584	5.63537	4.5557	2.36926	3.3014	1.33634	5.10571	2.97868	4.19395	4.54214	3.48931	4.0131	5.59771	2.82741	1.79021	4.55997
ENSG00000065000	ENSG00000065000	AP3D1	19:2100987-2164464	17.3467	17.034	11.7373	36.5464	16.5884	24.9559	20.2012	15.4355	20.7888	8.65765	18.4925	19.7703	16.4241	7.18818	20.1448	13.9813	11.2795	19.7874	21.3016	14.7343	6.64452	11.6499	16.7712	19.4905	16.0876	13.8928	13.6703	5.16045	22.8458	13.6434	8.85808	18.2008	14.8511	13.9421	20.0119	14.0876	14.2226	16.6259
ENSG00000065029	ENSG00000065029	ZNF76	6:35226685-35263762	16.18	32.2405	13.2148	33.2244	9.60418	23.5254	30.2175	19.7821	14.0643	10.8808	16.0983	23.3801	12.6142	13.3267	35.729	16.0328	12.613	23.186	13.0759	16.1072	13.405	19.7229	23.5735	28.0981	16.1555	15.4447	12.2265	9.07574	21.3268	17.9141	19.3236	13.6598	18.1127	18.2687	22.1497	14.7593	10.0528	12.7562
ENSG00000065054	ENSG00000065054	SLC9A3R2	16:2075356-2089027	39.9355	14.5674	12.7699	62.3141	23.3318	23.5428	17.0552	15.3133	34.0635	26.1264	23.5304	70.3692	13.6664	21.3745	22.5301	29.1867	10.5513	24.115	12.2377	32.3303	7.56713	15.323	38.6353	17.2036	24.4625	12.9928	13.5842	12.0884	40.9858	15.6782	22.7475	25.4355	13.8584	14.9778	27.2821	18.2947	10.8955	42.517
ENSG00000065057	ENSG00000065057	NTHL1	16:2089815-2097867	18.9064	6.7857	7.80996	17.1572	10.9701	6.73039	8.715	4.35065	11.883	19.7485	15.9358	17.3621	6.77408	12.4401	5.85989	10.69	8.93189	10.0149	8.80597	5.86707	3.96066	8.53006	11.1769	6.52561	5.26981	13.7497	6.88379	21.0608	21.9593	5.02107	6.6864	6.41633	9.12227	7.20998	6.68718	11.646	8.96216	5.26081
ENSG00000065060	ENSG00000065060	UHRF1BP1	6:34759856-34850915	2.81028	3.62248	3.5464	1.6359	2.68047	4.85021	5.20335	3.15505	3.12833	4.1164	4.41148	2.273	3.14519	4.13695	5.28287	2.72538	1.40741	3.74444	1.71684	2.78602	3.2547	2.19755	0.873437	5.74484	3.81667	2.75813	2.1092	2.07241	2.67103	3.17328	3.73984	4.56436	2.40774	3.46442	3.82171	1.94487	0.933835	2.51668
ENSG00000065135	ENSG00000065135	GNAI3	1:110091232-110136975	23.5863	21.5009	35.8937	22.4377	48.4816	19.5565	26.7717	24.5004	26.0883	32.4367	23.0689	29.7636	25.5792	47.712	19.8145	32.5866	18.0406	32.5755	24.2605	23.0163	36.5031	31.434	6.01542	40.1432	28.0926	27.0918	34.981	24.1187	14.3977	25.0433	26.9393	40.9381	24.3645	34.0086	27.1268	24.0135	27.8392	30.8225
ENSG00000065150	ENSG00000065150	IPO5	13:98605911-98676551	15.2561	12.6426	32.3894	6.49167	18.7705	24.9326	23.379	33.6851	18.4458	41.435	18.944	13.4334	30.0391	33.5391	29.5866	27.6104	12.0614	19.1324	24.6184	19.0827	23.8981	20.5929	8.96337	20.4599	32.9204	22.7393	28.1476	29.885	11.0673	17.0693	28.8856	33.163	25.7419	18.9223	21.617	23.9842	22.4972	21.4851
ENSG00000065154	ENSG00000065154	OAT	10:126085871-126107545	82.9234	66.1375	90.8411	5.1147	57.1504	83.7672	138.138	97.7791	148.388	96.5223	113.1	91.3506	202.44	61.6704	66.2391	161	22.422	127.946	79.5464	128.682	188.589	53.0561	14.9635	75.7606	67.746	105.437	130.287	51.0481	129.519	101.2	106.175	147.614	117.14	39.3226	104.535	82.8234	114.964	172.687
ENSG00000065183	ENSG00000065183	WDR3	1:118472342-118509165	3.60502	6.01195	8.68245	2.85587	10.1569	3.37996	13.2176	7.88352	7.555	12.6119	8.78926	3.91114	3.34725	8.54629	3.70967	6.34077	1.83876	6.49405	4.71678	5.11879	7.23332	8.87393	0.867697	8.55318	6.62601	5.59368	7.7628	4.94128	2.48714	4.93557	5.17092	9.5725	3.44015	6.87069	5.3799	4.10912	4.37764	7.19749
ENSG00000065243	ENSG00000065243	PKN2	1:89149904-89301938	14.1418	16.6406	17.9628	4.78138	20.4434	16.454	19.1614	17.0301	11.1415	18.3377	17.5766	10.4194	20.8118	25.647	13.4964	21.2394	9.30548	14.7224	15.4885	24.4599	16.0824	19.0935	3.43971	23.5588	22.9902	9.71862	14.3424	8.28415	5.66281	18.2089	20.7794	14.4422	15.9128	23.462	16.0677	14.0675	16.7579	20.1683
ENSG00000065268	ENSG00000065268	WDR18	19:983173-994569	18.4818	9.53819	8.43546	27.8017	11.3127	10.7922	9.11745	6.36282	12.8007	11.411	9.46342	12.4005	9.08078	8.47851	11.7572	10.6331	9.49527	14.9894	10.8684	6.09804	4.04926	11.9466	18.0561	13.3379	7.32125	8.31291	7.60976	8.6484	15.1474	7.09977	7.96945	10.957	9.1878	10.9418	11.9863	8.18314	9.79433	7.90984
ENSG00000065308	ENSG00000065308	TRAM2	6:52362199-52441713	5.49796	8.71046	3.53682	6.7665	4.811	3.97779	8.10004	11.4961	4.89689	5.75721	3.74558	5.80734	7.21394	5.01528	7.99464	5.01283	2.88589	6.78323	6.47173	7.54272	8.18494	6.49761	2.54671	6.8508	6.91117	9.1683	6.08752	2.63894	5.70654	5.74148	8.17573	5.38549	6.87344	5.08308	11.2964	6.12212	5.192	8.72943
ENSG00000065320	ENSG00000065320	NTN1	17:8924858-9147317	0.875029	1.16879	0.386466	0.0787589	4.74479	2.74136	4.30757	2.78806	0.658673	1.47307	0.352512	0.313152	2.24832	0.530006	1.56321	1.48755	0.105462	0.268724	0.652183	1.88093	0.293332	0.394183	0.144499	0.184192	0.78323	0.672666	1.39536	1.06108	0.460903	0.402315	0.791864	1.03036	0.476498	0.165066	0.449325	0.794797	0.594774	0.909158
ENSG00000065325	ENSG00000065325	GLP2R	17:9725522-9795419	0.0232184	0.110485	0.0219528	0	0.0406471	0.00876803	0.00345281	0.0655639	0.0623364	0.0538574	0.0343052	0.0160443	0.11818	0.0175643	0.0297771	0.0252589	0.0153945	0.0405776	0.0339097	0.106536	0.186645	0.0064236	0.0110823	0.0208696	0.113691	0.0237503	0.10037	0.00997374	0.0132875	0.0268341	0.0159521	0.0241894	0.0264698	0.0118527	0.144743	0.0197926	0.0311349	0.164751
ENSG00000065328	ENSG00000065328	MCM10	10:13203553-13253104	2.57714	0.843735	1.81665	0.691424	1.46764	1.57057	1.99551	0.162585	0.0662578	2.33712	0.683825	1.08739	0.563767	4.40464	1.66131	1.38214	1.28227	0.780001	0.627263	0.489308	0.74703	1.26975	0.13134	0.691273	0.0908023	1.09882	1.80112	0.990465	0.16464	1.66966	1.38009	3.99251	0.763954	0.134681	0.170812	0.0665655	0.166833	0.366654
ENSG00000065357	ENSG00000065357	DGKA	12:56321102-56347811	14.3549	59.2403	7.91962	20.369	4.3351	21.7358	8.52168	16.3271	14.1466	12.0904	14.235	23.508	17.8775	10.5055	22.6947	14.415	10.7416	7.76619	8.90286	13.6475	21.1722	51.0282	95.3371	25.5801	17.016	23.9496	22.7129	12.8655	20.889	27.0434	12.9504	19.5267	30.5576	13.8455	15.8076	14.8513	7.09785	12.7489
ENSG00000065361	ENSG00000065361	ERBB3	12:56473640-56497289	35.3582	53.7188	51.0163	111.963	72.0307	73.2263	37.7924	63.3765	79.8837	27.9254	50.1912	69.4876	56.3068	40.3507	100.564	50.3698	36.9403	91.1795	72.2638	70.3433	29.6871	33.3576	54.5722	103.697	51.4581	12.5224	32.3251	39.1772	67.1457	58.2652	62.5144	55.3371	61.3919	64.7959	35.1866	74.0802	61.2629	51.2837
ENSG00000065371	ENSG00000065371	ROPN1	3:123687367-123711025	0.0320845	0.0695536	0.0388047	0.0464346	0.018526	0.0281878	0.0872404	0.308513	0.035847	0.00724438	0	0.0154439	0.0203743	0.0147502	0.0571542	0	0.0226737	0.0148351	0.129589	1.14499	0.0533272	0.0700685	0.0121577	0.130998	0.086001	0.077158	0.186891	0	0	0.0448473	0.0250248	0.156444	0.362008	0.149558	0.0646763	0.468104	0.10685	0.0502494
ENSG00000065413	ENSG00000065413	ANKRD44	2:197831740-198175897	2.36472	23.1974	4.48263	1.53363	4.84003	3.71196	6.82054	13.1229	8.1295	8.35185	6.8232	4.66939	9.29295	3.88443	7.38737	5.10004	3.47057	2.48065	6.60173	5.35197	10.8131	23.2569	1.90745	8.80168	9.46321	8.15325	12.8548	2.97843	2.6454	14.5302	4.01306	9.69763	7.90078	9.56049	6.76343	4.56112	4.00647	4.58869
ENSG00000065427	ENSG00000065427	KARS	16:75661621-75682541	60.2767	41.9705	30.8569	81.7341	33.1882	20.4677	33.3159	26.4442	27.2403	39.4935	30.4795	34.6448	32.3128	35.0596	23.9923	29.3821	20.6257	39.5523	25.618	33.2674	50.3097	70.4496	21.1787	46.8143	31.0593	50.3831	37.734	35.9243	35.2339	35.9894	23.8307	43.678	40.7963	28.085	34.1109	44.4383	36.9392	37.6978
ENSG00000065457	ENSG00000065457	ADAT1	16:75630878-75657198	17.4803	17.1908	9.04004	14.59	15.8037	13.7601	10.5691	17.6124	13.4258	10.8254	13.6915	14.9943	13.5324	9.13851	18.9424	12.6941	9.86517	9.80652	15.1494	14.7355	15.4579	12.6278	9.86798	30.2166	17.5589	12.7591	17.4537	11.4247	13.8412	15.3441	11.5815	15.7246	17.0553	14.8272	14.3841	15.1578	10.0528	14.8717
ENSG00000065485	ENSG00000065485	PDIA5	3:122785908-122944074	8.15225	9.74244	3.52072	29.1622	5.38781	7.29459	8.14867	7.7253	7.50623	8.8334	10.466	11.8417	7.20295	8.026	7.01556	11.6603	4.09911	8.94853	5.30702	8.59301	10.9207	18.5301	6.01262	17.6295	11.2704	13.905	8.01529	4.99548	17.185	7.40792	13.1915	13.8979	10.644	4.51179	11.5754	7.36009	7.98838	18.0755
ENSG00000065491	ENSG00000065491	TBC1D22B	6:37225547-37300746	4.7737	4.96518	3.98502	10.0296	2.18244	4.33078	4.53939	2.62739	2.29184	3.25983	5.2984	3.67546	2.7019	4.33425	6.08526	4.07141	1.98022	6.31857	2.68162	3.70484	3.97045	5.06105	3.86263	6.1833	3.81605	4.4579	2.81228	2.55085	8.4175	4.25727	5.34835	4.81985	3.56251	4.035	5.07506	3.94115	2.3463	3.66691
ENSG00000065518	ENSG00000065518	NDUFB4	3:120315155-120321347	142.439	188.223	119.816	294.033	157.426	148.003	218.347	93.2065	116.067	210.608	218.104	138.779	165.47	175.446	70.6845	198.39	137.658	178.717	152.263	146.145	134.052	306.467	99.7875	162.956	150.265	318.103	206.649	413.551	265.235	127.744	184.866	129.814	143.278	136.442	118.3	152.252	199.476	157.917
ENSG00000065526	ENSG00000065526	SPEN	1:16174358-16266955	3.14397	7.52234	5.31305	3.27629	5.51188	8.28585	6.52731	7.88402	15.7519	3.29513	4.40718	4.77203	5.18303	3.98193	8.97785	5.1198	5.18572	3.21252	8.62368	11.5041	2.62513	4.30003	8.8248	10.6304	8.2628	4.89621	8.71146	4.82301	7.03247	5.18216	7.30857	11.9477	7.89067	7.02992	6.083	6.05405	3.89998	9.15819
ENSG00000065534	ENSG00000065534	MYLK	3:123328895-123603178	22.2064	9.91995	8.55766	3.76892	13.3156	6.04716	11.6354	51.9823	14.4489	25.1161	4.0369	11.8051	17.9045	12.2761	17.7583	10.4537	5.59763	17.8811	24.2872	35.9817	79.3139	12.8458	3.1859	15.8709	14.6583	30.8098	40.3434	16.5601	4.59868	12.7093	28.4058	8.70033	29.6347	18.716	50.3597	49.404	63.2056	32.267
ENSG00000065548	ENSG00000065548	ZC3H15	2:187350882-187374090	43.5367	27.3015	39.4468	16.2387	35.422	24.3853	35.7964	26.6491	29.2556	37.1443	37.573	29.3964	33.2939	33.3682	33.7	33.8773	22.8811	32.9073	35.3114	28.313	48.1388	32.8915	11.0367	34.8868	31.5053	24.7231	41.6223	33.2942	17.9708	40.9074	27.2744	38.3992	32.3852	30.6225	27.7117	29.3193	34.3371	35.768
ENSG00000065559	ENSG00000065559	MAP2K4	17:11924140-12047147	7.84933	8.7897	6.26177	4.06943	8.61029	8.47993	7.92894	18.5585	21.25	10.1735	23.1131	5.68241	9.42875	11.7253	7.20425	34.8177	3.53878	7.93799	15.13	7.84247	12.8105	10.0976	3.00928	9.58056	12.6565	8.27038	17.5773	8.70265	9.60509	7.68038	9.35328	9.11863	11.0189	8.36425	8.57422	10.6691	14.1106	8.72646
ENSG00000065600	ENSG00000065600	TMEM206	1:212537272-212588243	6.13198	4.22316	5.1548	8.31289	9.03068	6.00712	5.11042	6.70868	4.00492	4.00587	6.66477	3.98838	3.10971	5.69577	5.50492	5.10061	7.06155	2.7791	4.88756	2.76195	8.4288	7.10224	2.11569	4.64653	4.89451	6.6978	4.25663	3.2197	8.84889	4.84709	4.45901	8.42743	3.30565	8.2165	3.10017	3.32335	5.22329	2.30537
ENSG00000065609	ENSG00000065609	SNAP91	6:84262598-84419410	0.0475026	0.0259678	0.0152446	0.00336333	0	0.0118234	0.0324758	0.0330575	0.0276945	0.0365707	0	0.0758935	0.0399166	0.0400481	0.0302448	0.0284847	0.0165609	0.0808435	0.231178	0.265619	0.197714	0.0810373	0.146816	0.0395804	0.0126825	0.0704063	0.11699	0.0174851	0.0045564	0.0342187	0.0152747	0	0.112182	0.148572	0.349754	0.53933	0.242567	0.148586
ENSG00000065613	ENSG00000065613	SLK	10:105726958-105788991	15.0449	12.1826	11.582	6.11103	15.0419	8.89959	15.4903	16.0737	11.4216	17.8047	13.2653	7.59923	14.9466	18.8428	11.1818	17.6529	9.07954	10.9403	8.66544	14.5285	21.883	11.0181	2.36725	21.9451	14.6865	9.01335	16.6893	7.45976	6.30165	11.5187	15.5806	16.34	17.0837	19.5116	12.4458	11.6236	8.89613	16.3564
ENSG00000065615	ENSG00000065615	CYB5R4	6:84569361-84677143	3.0885	5.45609	5.82123	3.89163	5.99917	2.56412	10.1519	5.55208	5.27534	8.51191	9.61496	4.7619	5.54479	7.77505	6.07392	7.3042	3.2526	9.61203	3.13993	3.21241	6.14614	11.3094	0.837782	9.31926	6.28127	8.71009	7.35776	5.23573	4.48697	7.44097	3.4796	7.61156	4.62479	9.59378	6.64596	4.05099	4.74071	3.0044
ENSG00000065618	ENSG00000065618	COL17A1	10:105791043-105845760	1.30004	0.519442	0.80098	0.127525	0.0417495	0.162743	1.47864	16.5616	1.19429	0.285931	0.0218711	1.27261	0.0635402	0.154956	0.290212	0.118417	0.0664704	1.64008	6.5204	8.67493	2.14686	0.40643	3.04881	1.76888	0.315913	0.844521	3.34672	0.0484084	0.541836	0.829827	0.141796	0.417287	3.84956	0.46617	3.52849	11.9545	16.3193	1.02595
ENSG00000065621	ENSG00000065621	GSTO2	10:106028630-106064703	14.3568	8.97616	29.8849	39.4537	18.7809	22.1881	22.6147	12.9228	15.7708	2.01166	40.8671	17.1788	31.0334	21.1106	12.7321	20.6179	38.2263	10.3512	16.3878	17.9451	11.0022	3.54612	29.6196	22.1509	20.2871	15.4967	22.2453	2.06859	47.6036	11.4787	13.5704	16.4935	15.6948	43.0918	4.19492	20.3597	14.8925	16.2813
ENSG00000065665	ENSG00000065665	SEC61A2	10:12171635-12211960	7.06271	5.55194	5.55695	3.90952	6.03274	8.42248	5.59172	5.3119	9.57188	5.05715	6.2118	6.45735	4.45722	6.33318	8.43919	5.92924	4.36134	3.81063	8.58928	5.36713	6.81267	3.20666	4.54432	7.54757	6.42636	4.2658	9.58378	4.25711	5.51578	8.16767	9.97014	10.3031	6.87654	5.85526	5.24362	4.2785	4.76187	5.80608
ENSG00000065675	ENSG00000065675	PRKCQ	10:6469104-6622263	0.464319	4.7378	0.62279	0.113579	0.196252	0.167703	0.372515	0.412511	1.13394	0.780514	0.236712	0.866725	0.314473	0.167297	0.470002	0.138705	0.334825	0.240439	0.11406	0.455801	1.41636	6.08709	1.42849	0.469956	0.516772	1.68292	2.3948	0.19442	0.363188	2.16542	0.176519	0.941854	0.840985	0.791993	0.772802	0.635906	0.18678	0.513578
ENSG00000065717	ENSG00000065717	TLE2	19:2997635-3047633	10.4625	12.5345	9.02297	20.1136	6.43338	35.0412	17.4436	19.2178	20.4268	5.81975	8.07926	14.7918	1.51876	4.49184	39.3456	8.15177	12.3451	19.2494	23.3556	22.1355	3.50069	5.69612	27.2736	19.5679	11.2559	6.01438	11.7559	5.48036	15.2856	13.6954	5.63266	10.2857	16.4245	13.9017	17.4971	16.6021	16.8323	19.9506
ENSG00000065802	ENSG00000065802	ASB1	2:239335382-239360891	10.0493	5.92573	6.1989	5.87365	3.13738	4.75745	4.67147	4.87293	5.94593	4.24104	3.28344	5.60386	3.54899	4.30352	6.29029	3.30391	3.65386	6.94189	6.90587	6.50064	3.65792	6.03633	16.4112	2.91025	4.67503	6.83931	6.33977	4.46646	5.19544	4.60958	4.63416	4.32524	8.03673	3.19544	7.14374	8.58442	6.21378	6.29702
ENSG00000065809	ENSG00000065809	FAM107B	10:14560555-14816896	20.0325	48.1761	7.40202	16.5114	15.7054	9.41244	19.1916	20.9385	9.14303	26.7189	316.212	36.1699	29.4101	30.156	20.0989	26.7651	14.3654	31.431	20.4337	18.0565	54.2609	63.5772	4.36806	115.492	23.2589	28.3663	113.728	11.2972	189.824	88.7404	22.135	49.284	34.0831	237.869	54.148	33.7274	24.6769	30.1467
ENSG00000065833	ENSG00000065833	ME1	6:83920107-84140797	4.2174	1.5073	4.24884	4.43966	7.39364	2.74539	3.60784	3.03548	1.25429	5.87371	16.8038	5.1457	3.80741	3.40085	1.7926	1.35652	1.17962	1.65024	0.710425	1.72273	2.49829	3.11659	1.05692	7.64718	7.96541	3.42513	1.56828	3.84384	9.33002	4.15205	2.95845	4.70399	2.42672	3.13719	9.19984	1.77604	0.799453	3.38959
ENSG00000065882	ENSG00000065882	TBC1D1	4:37892707-38140796	26.1669	10.2132	6.55304	18.7247	9.87807	3.4354	16.3346	11.5639	16.8508	16.2278	6.33849	17.5448	13.2864	21.9845	12.8695	20.356	6.88976	14.4045	12.737	11.3706	32.3999	21.8565	9.10102	9.50701	7.84305	27.0073	23.3597	8.97743	9.70431	14.7171	16.9516	9.51622	25.6983	32.3792	29.0509	19.9573	13.2038	18.8516
ENSG00000065883	ENSG00000065883	CDK13	7:39989635-40136733	22.6645	25.2451	16.446	4.80822	15.7944	20.9681	11.1914	16.6784	16.156	15.0755	17.29	23.0928	17.1113	15.8601	19.6758	16.0745	10.2603	15.5457	22.7108	18.9133	29.527	22.7812	11.8651	18.959	25.7972	12.5967	19.8463	13.7638	15.0557	32.641	23.3851	24.6363	20.3492	24.3121	21.5972	19.4787	19.1405	21.2891
ENSG00000065911	ENSG00000065911	MTHFD2	2:74425688-74444692	46.7224	25.5504	63.3486	33.1726	32.8541	32.2073	52.1427	27.8801	25.4273	71.9543	32.4035	32.1822	39.7197	57.3596	33.6715	35.0794	38.6649	43.226	12.6466	52.2318	57.8924	32.6102	9.93276	34.0137	23.4761	33.2468	35.2002	34.4085	26.2551	36.0637	26.5523	87.8258	19.4264	30.8501	18.3493	17.9613	14.7804	56.2065
ENSG00000065923	ENSG00000065923	SLC9A7	X:46464752-46618490	1.98627	2.88165	1.85621	2.57147	3.81822	0.787814	4.19192	6.58054	5.29449	2.07186	5.49872	5.26374	5.21659	3.82256	1.79442	3.23159	0.709994	1.98503	1.98626	2.4392	5.05493	3.96046	1.49567	4.40209	1.90842	4.22818	7.82458	1.53455	4.01604	9.76217	6.6144	3.05193	3.33297	1.70652	2.0893	2.28879	1.22841	2.97985
ENSG00000065970	ENSG00000065970	FOXJ2	12:8185298-8208099	4.06066	3.78963	3.27403	4.39667	4.82769	4.13775	4.38679	5.47151	5.30762	2.99607	4.1307	2.62135	3.18878	3.86185	6.90068	3.56868	1.24393	5.01464	5.05416	5.58577	3.27782	3.00695	3.04115	3.60544	5.13078	3.48334	3.90654	2.19469	4.69073	3.66118	4.63342	3.87316	6.21496	2.80089	6.41976	6.13524	4.48106	5.604
ENSG00000065978	ENSG00000065978	YBX1	1:43148097-43168020	138.518	78.0751	92.4569	184.443	113.409	61.2115	79.5081	65.6942	73.4356	85.6546	107.207	92.4527	92.6797	106.17	53.8482	62.5788	89.4057	105.952	74.1392	92.5186	93.1999	148.569	58.3994	78.999	98.729	117.946	98.1768	46.0608	126.115	78.2272	72.679	114.89	85.5229	83.5862	107.336	98.0955	76.7719	118.556
ENSG00000065989	ENSG00000065989	PDE4A	19:10527448-10580305	1.4642	5.04469	3.73692	0.852566	3.34356	2.0265	2.33963	4.4259	5.77749	1.60694	16.0993	1.776	1.00323	1.61346	8.0303	6.96374	2.79502	3.37755	2.74275	1.86263	1.05224	2.53928	5.28025	1.42602	2.70681	2.56916	3.85352	1.63108	29.3751	1.61942	1.9728	1.41267	3.97824	6.05814	4.24185	2.45996	2.10374	2.66863
ENSG00000066027	ENSG00000066027	PPP2R5A	1:212458878-212535200	18.6691	34.8994	17.7973	31.6281	28.5402	34.2135	33.4736	51.0678	31.913	21.1228	49.1719	30.2934	11.8758	22.9355	19.2321	49.7207	26.0982	13.6682	15.3774	31.089	25.1285	40.1781	8.85642	51.9211	34.7594	17.7677	28.7814	13.8921	30.2901	35.2976	20.1651	26.1946	28.2368	56.6164	15.4014	28.6026	17.9958	35.9473
ENSG00000066032	ENSG00000066032	CTNNA2	2:79412356-80875905	0.0127374	0	0.00230282	0.133466	0.0800697	0.276922	0.00748787	0.0475743	0.645539	0.0651143	0.0364182	0.00260897	0.0283036	0.0250196	0.0612116	0.0120703	0	0.00273359	0.0243637	0.00683239	0.028879	0.0173958	0	0.0357389	0.0492751	0.0262054	0.00842217	0.0297644	0.0107391	0.00468842	0.0422812	0.117133	0.0194436	0.0219	0.0203697	0.0027666	0.00736546	0.0126681
ENSG00000066044	ENSG00000066044	ELAVL1	19:8023462-8070543	13.2341	11.9139	11.9366	36.8952	31.1951	18.4379	18.5994	16.2478	17.8831	10.795	17.0543	11.8493	12.0045	11.8685	18.368	14.9228	9.33417	17.1911	15.5895	13.7525	10.6818	14.8874	6.82688	19.1153	15.6731	11.7925	15.9289	8.19847	18.7947	13.9158	16.8367	19.5425	12.0263	17.7852	14.0675	12.8298	14.5046	14.6688
ENSG00000066056	ENSG00000066056	TIE1	1:43766663-43788779	7.77258	2.07776	1.78354	4.59375	1.85016	3.45288	2.16534	3.37101	4.67647	4.69012	1.82405	4.30908	3.24963	3.48806	6.32105	2.21785	2.12611	4.59153	2.24229	5.40697	2.4995	2.05827	5.2277	4.33516	10.0141	3.39765	4.90472	1.12797	5.9837	2.603	4.68603	3.80814	4.45697	3.70243	9.65663	2.71801	1.53147	7.67057
ENSG00000066084	ENSG00000066084	DIP2B	12:50898767-51142450	4.3633	5.30124	10.8317	2.37284	8.80439	5.78214	11.0784	8.53216	9.65097	11.9106	8.15997	6.11882	11.5899	9.48214	6.83733	8.96703	3.51097	5.51861	5.48158	8.70209	7.45392	5.07828	3.00997	8.51891	10.2811	6.27095	9.37807	6.20163	4.20548	8.22755	12.0477	9.0018	10.5354	7.71259	5.81572	10.0091	3.94251	8.71288
ENSG00000066117	ENSG00000066117	SMARCD1	12:50478754-50494495	9.82164	15.4447	13.9687	27.8824	16.2751	12.6737	14.4953	19.6925	26.7255	11.6485	15.093	14.5454	27.5274	18.8514	24.4028	16.2096	10.4041	15.2067	11.1857	20.8068	11.9888	16.7082	23.0199	18.5185	15.51	16.32	22.4899	10.8879	18.9182	13.8011	24.9334	15.3464	19.4197	15.0129	15.1391	24.0907	7.33713	19.4328
ENSG00000066135	ENSG00000066135	KDM4A	1:44115828-44171186	3.43265	5.52802	5.24367	14.5076	8.33463	6.40642	7.56002	7.0355	9.915	3.77279	7.61291	5.29657	5.09734	5.16818	6.47257	9.00393	2.92828	8.69508	6.82739	8.29358	4.71253	4.83072	4.11763	9.18719	8.04345	4.06935	6.56635	3.17137	7.70327	5.37337	7.93933	8.77992	5.01054	4.95671	7.57501	5.78785	4.67469	6.52739
ENSG00000066136	ENSG00000066136	NFYC	1:41157319-41237275	15.1956	18.809	11.754	36.5683	23.9879	16.1224	11.8254	14.2726	22.8758	12.4543	23.0688	19.4198	17.5105	19.6655	16.0646	25.0765	13.7434	16.3265	19.6289	23.2227	15.7663	20.2361	19.5294	25.05	21.3681	18.3892	25.4042	17.6169	31.7542	18.9402	25.3352	22.9323	20.6264	22.3351	20.1078	24.9788	19.7551	23.4656
ENSG00000066185	ENSG00000066185	ZMYND12	1:42895999-42921938	1.11439	2.16361	1.71337	2.32166	1.43068	3.67191	1.22557	0.80155	2.02146	1.71082	1.76385	0.778689	2.36653	1.97602	0.510795	2.29582	3.14296	0.501859	2.24154	0.9324	1.32541	1.98515	1.00858	1.69636	3.23666	0.73082	2.23647	2.34884	1.54868	0.738965	2.82372	1.65042	0.758683	4.1411	0.609545	2.2585	2.25389	1.03591
ENSG00000066230	ENSG00000066230	SLC9A3	5:473424-524447	1.16638	0.944608	0.241667	0.548978	0.32467	1.36904	0.902299	0.731101	0.91911	0.40735	0.251534	0.688002	1.16597	0.367236	2.48533	0.590618	0.334566	0.306502	0.472923	0.350291	0.089649	0.335009	0.868336	0.303107	0.553813	0.722365	0.422435	0.295382	0.304677	0.231834	0.644818	1.0668	1.79119	0.416577	0.291117	0.494748	0.240068	0.489767
ENSG00000066248	ENSG00000066248	NGEF	2:233743395-233877982	0.489936	1.12286	0.193739	0.137955	0.821832	1.68267	0.958456	3.08697	2.15799	0.430389	1.9747	1.85081	1.56109	0.65531	1.10159	4.18181	0.120555	0.910471	0.351022	2.6859	0.661068	1.38383	0.245991	0.701951	1.97703	1.84667	2.0009	0.964348	0.532911	1.49462	1.21263	4.38594	1.11647	0.312857	0.800055	2.75715	0.53398	3.04665
ENSG00000066279	ENSG00000066279	ASPM	1:197053257-197115824	4.89814	2.61314	3.94618	0.643509	3.4959	6.09797	6.87655	0.714588	0.119607	4.81756	1.72984	2.12139	1.16107	6.52546	3.82149	2.55651	1.44843	1.78518	1.16569	1.58116	0.938992	2.68025	0.255965	0.889211	0.165454	2.76165	4.84926	2.37793	0.417471	3.75571	1.90592	5.33861	1.56459	0.237038	0.232436	0.175989	0.411419	0.592164
ENSG00000066294	ENSG00000066294	CD84	1:160510884-160549306	1.75857	14.6364	2.91725	1.16107	3.21974	3.39562	4.00185	4.48226	7.41092	6.77962	3.06759	3.67111	4.20812	10.1413	3.59558	2.79041	1.50623	1.88536	2.11448	2.3253	8.80597	13.2786	1.28722	6.27392	10.1477	8.03455	7.63603	2.29035	2.73947	8.48774	4.78447	5.84371	5.72903	3.83263	6.97662	2.99687	1.54964	3.16345
ENSG00000066322	ENSG00000066322	ELOVL1	1:43829067-43833696	61.748	42.7581	45.7935	175.448	93.2438	57.9046	55.1223	38.5314	45.5114	70.1746	99.2145	78.68	58.8622	61.8486	43.1063	68.3623	57.1972	96.9681	60.8473	48.8721	66.4328	52.5711	37.6838	61.5497	44.9842	71.4731	56.7226	63.8841	116.547	48.2267	51.6811	69.558	49.2108	66.5851	63.0064	50.5998	70.7777	67.2517
ENSG00000066336	ENSG00000066336	SPI1	11:47376410-47400127	9.18728	6.96702	3.80568	18.0623	8.85212	4.49291	6.09487	6.69346	18.7341	17.2934	8.15791	17.3676	9.30437	17.6439	9.13721	8.27499	4.90295	8.18778	5.7216	4.7027	5.74199	17.4069	10.1286	10.445	8.13423	22.3859	14.6009	5.44763	21.5021	11.4632	11.4262	9.53104	14.4051	7.49353	17.5836	12.5155	7.70934	9.10855
ENSG00000066379	ENSG00000066379	ZNRD1	6:30026675-30032686	51.6658	33.9343	25.8761	66.7359	16.531	23.1557	33.8395	19.8623	12.8891	28.8832	30.9348	34.4411	24.4028	35.0391	16.1544	17.9916	22.8852	41.2631	14.9575	23.5722	29.2371	41.3828	25.7799	27.7797	16.3963	33.5258	19.2712	34.1561	43.8905	23.7183	20.1988	17.762	22.3836	22.6431	24.4147	31.1379	20.2271	27.9681
ENSG00000066382	ENSG00000066382	MPPED2	11:30406039-30608419	2.25763	0.151629	3.70371	0.414725	3.32091	0.462813	0.413971	2.28765	0.42001	0.786027	0.262296	0.28929	0.812692	0.701091	0.797945	1.20478	0.738685	3.12131	1.10639	2.68175	1.44232	0.193261	0.188686	0.579577	0.741377	0.752883	1.28757	0.49917	0.572528	0.3484	1.37115	0.375465	1.10109	1.40106	2.69375	1.83433	1.69814	1.04673
ENSG00000066405	ENSG00000066405	CLDN18	3:137717576-137752494	0.0491067	0.0536288	0.0383593	0.0113422	0.0689224	0.0224319	0.066214	0.142921	0.0866714	0.0841012	0.202606	0.0817615	0.036118	0.138402	0.120898	0.0800671	0.0897756	0.0831072	0.13303	0.0856802	0.189308	0.031746	0	0.0431241	0.0361584	0.0718628	0.0860216	0.057676	0.259228	0.0943015	0.239417	0.121783	0.136182	0.082743	0.138523	0.111585	0.0850258	0.193929
ENSG00000066422	ENSG00000066422	ZBTB11	3:101367732-101396339	6.27052	11.1287	7.13647	1.95662	8.53936	7.08596	14.6769	7.90999	7.99809	9.26106	9.09656	6.34114	8.48778	13.4862	8.59229	7.76829	4.88962	6.81362	8.22373	7.93133	7.98156	9.18153	1.97675	9.32073	6.00664	6.31916	8.11525	5.39501	3.6613	10.4584	10.9867	8.88186	7.66979	8.16973	6.61254	5.50024	7.53433	7.90886
ENSG00000066427	ENSG00000066427	ATXN3	14:92524895-92572965	7.82949	9.34002	7.72753	3.73726	7.4945	8.13564	9.00677	8.14466	13.0246	10.6971	10.7758	7.84757	14.0955	21.7977	6.19519	10.0473	3.06803	6.58953	5.3784	11.9845	11.1996	10.2355	5.72686	9.98129	7.7783	6.68189	13.8927	7.673	6.12868	10.2036	16.7907	10.8495	8.53204	5.10755	8.36037	7.24133	4.51131	11.5081
ENSG00000066455	ENSG00000066455	GOLGA5	14:93260575-93306308	23.0888	23.5983	15.5375	10.356	23.3442	23.7144	16.7909	14.9718	19.4806	21.4584	22.8719	33.4775	29.202	38.3329	12.8058	36.1971	10.0607	39.4982	13.234	26.4432	32.3599	32.8692	9.14792	27.7241	27.9925	22.5313	26.1326	21.9841	19.2986	34.0238	50.7945	30.7177	30.2737	14.5382	28.9868	28.9332	19.6157	30.7872
ENSG00000066468	ENSG00000066468	FGFR2	10:123237847-123357972	8.39335	2.9841	0.221745	0.0402634	6.78181	6.7781	18.6926	7.06021	10.449	5.41387	4.76808	0.901594	38.883	17.1498	4.55293	14.5611	3.41346	3.78542	1.17607	13.558	3.84886	1.58952	0.196609	2.24396	10.2822	2.74828	12.9801	5.35424	4.14956	0.903983	25.1335	0.525285	7.41323	12.2427	2.8579	8.05799	1.70843	4.59776
ENSG00000066557	ENSG00000066557	LRRC40	1:70610487-70671303	8.22827	7.33808	8.12075	5.52183	7.48558	6.19519	8.79017	7.52003	3.99467	8.77084	6.01801	5.05774	6.6337	11.7033	6.14645	10.6731	4.31988	6.97658	6.29766	8.66786	9.82544	7.51027	1.68014	12.2279	8.79191	6.32243	6.87727	5.07504	3.17409	5.72987	6.77166	8.57635	7.38186	7.93089	7.12183	6.22447	6.43859	8.3807
ENSG00000066583	ENSG00000066583	ISOC1	5:128430443-128449721	24.5149	24.3318	77.6962	289.816	47.6858	65.6385	16.8532	6.90693	26.6055	8.16263	23.7271	15.0659	11.6695	31.9496	18.4637	29.2373	32.2827	139.054	24.3244	19.2091	18.6087	34.8271	7.81054	351.561	35.9122	9.87377	28.8228	8.57203	24.4349	26.2795	26.561	22.0551	16.8033	38.0289	52.7484	27.2578	27.6556	17.2944
ENSG00000066629	ENSG00000066629	EML1	14:100204029-100408397	2.04168	0.791023	1.85138	2.44568	4.37937	3.65747	2.28993	4.2632	2.41611	2.94153	0.889023	2.36278	2.80376	7.00819	3.59258	2.25873	1.08318	4.83431	3.73794	3.60542	6.41158	0.828597	1.64783	4.19708	4.7146	4.28489	4.923	2.71696	1.04349	2.59536	14.334	2.55089	4.86432	1.72192	8.3052	4.51594	3.26324	4.86194
ENSG00000066651	ENSG00000066651	TRMT11	6:126307575-126360422	11.2349	10.2255	7.80107	3.08831	5.85721	7.1173	12.4116	8.32831	4.16867	9.80153	6.12524	5.51814	9.50077	8.14982	6.69392	7.50844	7.08732	5.13421	6.89003	6.36977	15.4537	12.5827	4.65421	10.0734	11.8137	10.7809	9.08824	10.55	4.35755	8.79466	8.25622	7.21395	8.65816	9.06634	6.99325	10.5434	9.98821	7.62861
ENSG00000066654	ENSG00000066654	THUMPD1	16:20744985-20753406	22.7977	24.9738	NA	7.48547	NA	17.3422	18.3888	24.5926	15.2786	NA	NA	28.6895	NA	NA	NA	NA	13.8791	14.8834	NA	NA	29.0924	NA	5.64878	25.2143	21.2831	NA	19.8879	16.283	11.8881	36.5533	NA	16.2841	21.4573	29.4941	17.0835	30.7297	21.6887	22.5188
ENSG00000066697	ENSG00000066697	MSANTD3	9:103189437-103213511	6.39337	2.7097	1.46747	3.08431	3.65043	3.93085	7.78633	5.75804	5.14005	6.77742	0.480922	6.55533	4.39845	8.07137	8.06324	6.04745	3.23391	7.02338	7.91119	5.10937	7.35765	4.38971	1.30072	4.34845	5.5659	10.9869	8.64339	5.01976	1.25978	6.08645	6.22635	10.525	7.27599	5.30971	7.0903	7.44695	7.27003	5.31367
ENSG00000066735	ENSG00000066735	KIF26A	14:104605059-104647231	0.26766	0.0717251	0.0570702	0.281106	0.0919763	0.315318	0.0995065	0.175264	0.279389	0.181057	0.0667207	0.348065	0.14501	0.165144	0.277291	0.121555	0.0530633	0.756843	0.13219	0.231228	0.064555	0.0852599	0.254024	0.172122	0.670678	0.122945	0.149564	0.0210967	0.199788	0.0968781	0.171007	0.12829	0.281257	0.185259	0.782091	0.109408	0.0952214	0.367902
ENSG00000066739	ENSG00000066739	ATG2B	14:96747594-96830207	4.30873	7.74611	5.38014	1.03265	8.36051	5.20215	7.39824	13.3457	10.304	8.70173	8.25631	5.42772	16.3084	28.3813	5.27433	7.96828	3.953	5.20799	6.23088	9.97843	8.06907	6.25548	3.36334	9.75941	7.18955	6.0266	9.29831	4.18077	3.30369	10.5477	32.6579	4.59707	8.70448	10.4911	7.3246	9.23655	4.48813	8.66092
ENSG00000066777	ENSG00000066777	ARFGEF1	8:68085746-68255912	67.941	19.2445	94.7644	6.36821	59.1977	31.4486	38.9465	22.273	19.1637	31.7384	21.8438	17.9278	35.0082	30.7833	23.8215	17.5824	45.7525	32.0653	33.4778	21.239	75.3317	18.1184	24.4913	36.1821	35.5515	26.6466	24.0122	30.1405	10.7733	21.861	30.0714	19.091	24.8679	60.0057	20.363	19.0892	24.9243	17.818
ENSG00000066813	ENSG00000066813	ACSM2B	16:20547547-20587749	0.0299839	0.00889965	0.0476294	0	0.0299706	0.166818	0.0359481	0.0709128	0.0183309	0.0978081	0.08352	0.0923031	0.0381429	0.129057	0.0380371	0.0311355	0.00895024	0.0518141	0.00394017	0.018621	0.0292332	0.0294245	0	0.0212672	0.0400913	0.0200731	0.0281502	0.00437169	0.0121529	0.0275782	0.00522992	0.00590046	0.0863998	0.0131953	0.0901825	0.0653413	0.0129595	0.0527645
ENSG00000066827	ENSG00000066827	ZFAT	8:135490030-135725292	2.5475	3.40359	2.98413	3.33763	4.14926	2.67045	2.4848	1.84529	1.38873	2.13948	2.04291	2.27101	2.3903	1.80119	2.16248	2.31866	3.49161	1.95439	3.44841	1.56315	2.63415	4.71011	2.30169	2.55216	2.10738	3.1235	1.43769	1.99702	2.85109	2.73074	2.51688	1.4961	1.95866	3.70117	2.29528	1.7616	2.45922	1.74036
ENSG00000066855	ENSG00000066855	MTFR1	8:66556968-66683496	28.2842	13.2176	42.6675	5.90597	39.853	26.1867	20.9864	9.94251	6.54365	25.6548	12.2323	11.1012	17.2009	18.8282	9.23045	8.85214	16.4167	11.4963	11.6015	11.0439	34.004	8.60882	6.35527	16.9231	18.7503	9.67342	8.78949	18.3219	7.36825	15.3609	22.1839	24.6621	9.29274	12.6297	11.5659	9.80645	11.2658	8.97077
ENSG00000066923	ENSG00000066923	STAG3	7:99775185-99819111	3.05703	10.0384	2.73418	4.2035	3.21797	12.3362	5.68659	7.68175	5.77091	3.4329	1.95642	4.43395	5.51738	3.39569	12.637	5.35135	2.90912	4.59214	5.68916	9.16858	2.6296	8.02423	3.30525	8.00516	7.12538	3.76978	4.89188	1.45504	3.6598	5.17627	5.56169	6.0471	6.62218	4.90533	6.58031	5.21146	2.96868	5.43065
ENSG00000066926	ENSG00000066926	FECH	18:55215514-55254004	7.82795	5.59966	9.15263	18.7653	13.3041	8.75497	25.5312	8.91288	14.792	12.3032	13.3271	7.32335	8.32876	11.3105	12.5602	13.7457	6.46891	10.5382	9.84005	7.12237	11.289	8.09925	3.01273	12.7069	10.8345	19.9573	12.2337	9.37541	10.8713	10.1867	12.2312	11.8273	7.28658	10.0904	9.24878	11.246	9.57805	6.40216
ENSG00000066933	ENSG00000066933	MYO9A	15:72114631-72410918	2.95888	3.32238	3.49384	1.21188	2.84763	3.47711	6.64886	5.42518	4.59748	4.94748	6.03138	3.96068	5.74547	4.62319	3.09401	5.46928	2.5324	2.82757	4.63447	6.77202	6.89575	3.20042	2.55578	5.58178	6.64398	3.05021	5.1254	2.43871	2.07594	10.3758	3.57268	4.41097	4.39135	4.6075	4.80817	4.65746	3.66623	7.46151
ENSG00000067048	ENSG00000067048	DDX3Y	Y:15016018-15032390	0.0298298	0	0	0	0.00998791	0	0	0	0.0367761	0.00796491	0	0.0343893	0	0.0454021	0.0051972	0	0.00239311	0.00591725	0.00221749	0.0209809	0	0	0.0219648	0	0	0	0	0	0	0	0.0171048	0.00501851	0	0.0138966	0	0.00626109	0.00778121	0.107508
ENSG00000067057	ENSG00000067057	PFKP	10:3108524-3179904	5.68879	10.1169	2.91435	1.95557	17.0138	1.96315	5.89557	5.2775	21.0631	5.33091	1.10749	15.6135	7.5346	20.0305	3.39747	6.70918	1.775	3.1684	7.90892	8.71651	4.55397	10.7778	11.002	3.87741	5.67892	9.39054	12.934	1.77758	2.85947	6.63629	16.0008	26.3439	9.33039	2.39279	7.24618	8.19196	5.22735	14.4601
ENSG00000067064	ENSG00000067064	IDI1	10:1085847-1095110	43.8044	44.4952	34.1588	30.7601	40.0632	28.324	32.1839	14.3295	27.0243	52.5895	44.3634	42.4418	20.9559	31.8286	19.3591	40.9505	67.5354	26.8512	27.8934	21.8497	62.7775	32.3308	10.3271	46.2116	35.78	26.2064	34.738	66.9284	32.9731	51.7696	34.7544	62.1826	24.7558	58.139	28.8044	28.8135	28.056	23.6453
ENSG00000067066	ENSG00000067066	SP100	2:231280656-231408805	31.8385	61.6784	29.1794	12.7399	19.7451	7.51538	41.2775	28.9092	86.4885	38.4227	24.0174	27.7799	34.7274	30.645	36.245	36.4816	17.8295	14.9101	32.5813	33.5402	48.7642	65.0921	28.4902	50.7295	27.6229	49.0985	57.8736	31.2793	16.7498	50.4027	46.5782	48.5586	37.9465	37.0786	28.1096	31.9307	29.3999	43.1042
ENSG00000067082	ENSG00000067082	KLF6	10:3818187-3827473	22.4517	27.4848	16.9385	30.3901	26.2581	16.0424	25.6324	18.5554	73.4162	25.4772	14.9602	29.8487	19.2053	38.1339	33.4892	202.87	17.4053	20.3354	17.0658	22.9361	98.0356	34.4797	5.75842	61.0014	112.622	61.257	91.8085	33.6239	14.3394	74.4082	36.5794	49.0192	116.159	46.3441	84.9714	71.9139	27.3166	27.9774
ENSG00000067113	ENSG00000067113	PPAP2A	5:54720681-54830878	53.8825	19.9087	23.7003	38.8054	16.0852	45.8635	12.2814	33.2838	22.2406	33.5301	14.9408	26.0723	28.4906	21.8246	24.5971	20.7571	25.2555	46.0339	38.1759	44.2071	82.0234	27.6658	20.1122	23.8905	57.8105	36.79	42.349	39.8919	24.68	27.5104	25.5668	28.2175	52.1636	35.0061	101.582	51.7671	52.9129	66.4458
ENSG00000067141	ENSG00000067141	NEO1	15:73344050-73597547	2.39499	1.70806	4.76021	19.4138	8.33609	3.86187	3.33682	6.66748	1.03375	3.86047	8.35988	5.42383	5.42709	3.76934	8.56824	8.25092	4.75793	4.97276	9.88251	9.50748	4.74296	1.69656	3.17571	11.6159	8.06589	3.91485	3.53599	3.58235	5.30873	6.97942	5.52932	7.26453	4.69902	9.92561	5.85325	7.14779	7.44011	7.17785
ENSG00000067167	ENSG00000067167	TRAM1	8:71485676-71520622	87.4273	56.3165	182.315	40.6565	183.345	41.6804	201.528	75.835	56.558	167.408	84.6142	52.3254	147.882	86.0839	46.4494	66.6394	95.4743	63.4716	67.2147	57.4125	216.694	92.2395	17.5182	95.0644	80.7589	123.658	79.1087	104.858	41.1248	84.2658	83.01	69.049	55.7656	148.699	65.0259	52.4111	78.9032	72.1124
ENSG00000067177	ENSG00000067177	PHKA1	X:71798663-71934167	3.30758	1.41575	2.80156	3.61055	6.27891	5.63788	4.46783	2.52231	5.81692	2.77145	5.28892	2.08002	3.93273	1.07798	4.11837	3.06163	1.9236	3.27074	4.52668	2.74307	3.93556	1.41871	1.0983	8.47229	5.94656	2.21269	2.71292	1.91068	3.68428	1.69258	1.52025	4.50893	3.19968	6.04981	2.64148	2.95126	3.00119	2.40039
ENSG00000067182	ENSG00000067182	TNFRSF1A	12:6437922-6451280	27.4714	16.5761	18.979	37.6214	42.9363	20.8207	29.7507	42.1934	31.9906	39.5884	24.4029	31.2967	28.9854	35.6864	36.3608	33.8896	9.82869	43.5454	25.0655	31.3888	30.6807	30.4659	22.5035	25.0571	48.9689	42.2376	44.5092	22.5748	37.5513	23.877	47.2282	40.2261	33.0766	19.6009	45.7375	42.8183	29.8034	56.7166
ENSG00000067191	ENSG00000067191	CACNB1	17:37329708-37353956	2.0399	3.31044	3.32499	2.44977	2.61342	5.14089	4.48215	4.02175	5.97076	2.42051	2.82696	3.21384	4.13056	2.2025	5.67597	1.92428	2.24058	4.19619	8.25848	3.51814	1.68817	1.99595	11.2548	3.27037	2.75842	4.87571	4.03048	3.54941	4.3115	2.56629	2.44319	2.20679	3.92568	3.54732	6.33795	3.25898	4.27357	2.84436
ENSG00000067208	ENSG00000067208	EVI5	1:92974252-93257961	3.17468	2.35599	4.10713	1.22855	4.80671	3.71348	3.79534	4.77327	4.87087	3.35562	4.38157	3.37019	4.441	5.40884	3.93259	4.04324	2.06671	4.04182	5.34967	4.97458	5.26167	2.6494	1.80511	NA	6.31153	3.65909	5.17545	1.85323	2.43318	4.12763	5.11211	4.31522	4.13417	5.46999	5.33337	3.48351	3.76062	5.08012
ENSG00000067221	ENSG00000067221	STOML1	15:74275546-74286963	7.36799	2.4928	2.99307	10.9227	6.88551	2.35889	3.08694	3.14823	3.44406	6.41402	6.6431	6.54673	3.16516	3.424	3.22218	3.71682	3.66182	6.58733	4.91111	5.46706	3.88432	3.70526	4.67389	4.622	3.32764	5.18339	3.88065	3.15368	7.91808	4.64667	5.45873	2.43874	4.97549	5.44982	6.16035	5.55312	5.13388	6.93181
ENSG00000067225	ENSG00000067225	PKM	15:72491369-72524164	134.067	99.1504	126.318	734.786	187.677	116.664	136.879	106.869	152.421	150.529	267.609	265.445	129.361	214.353	134.881	230.536	160.467	149.79	135.965	191.932	113.909	119.996	120.751	255.826	93.8084	171.73	142.53	84.59	317.031	213.283	183.047	213.361	126.103	169.841	150.763	150.186	123.81	212.15
ENSG00000067248	ENSG00000067248	DHX29	5:54552072-54603550	9.86266	9.03853	9.29728	4.68367	12.3161	11.1608	12.4177	11.7313	10.5113	14.2455	13.6992	7.84254	17.2709	16.4015	11.4558	17.4641	4.94038	11.4389	10.8823	10.9088	15.6125	10.0293	3.17068	17.3206	14.1262	9.07242	13.3609	8.43948	6.09782	10.8721	14.269	11.3264	14.937	13.1889	10.3572	15.6587	12.5074	14.6185
ENSG00000067334	ENSG00000067334	DNTTIP2	1:94333372-94345474	34.8764	24.3343	20.5684	11.8167	20.6091	19.2297	20.4078	15.623	19.0196	20.2547	17.9597	26.3715	17.7291	27.6812	12.6907	19.6905	15.0334	24.399	18.6985	16.7519	21.4518	29.7727	27.5962	22.005	22.0865	23.6317	32.3874	20.2047	15.6016	19.687	18.7613	19.2782	20.1903	18.1342	17.7228	21.4668	21.0967	22.676
ENSG00000067365	ENSG00000067365	METTL22	16:8715539-8740081	12.4702	14.0887	8.00145	12.21	11.6849	17.9907	13.2623	10.1013	9.69903	6.90159	5.78656	17.3519	11.7586	12.6878	13.1046	8.02729	6.50481	13.6466	10.0654	9.94196	7.39898	9.64902	20.3447	13.4021	13.0508	10.858	9.0007	6.80537	8.08918	12.2721	13.9672	12.0787	12.5983	8.5298	13.4001	14.2201	8.03101	9.51251
ENSG00000067369	ENSG00000067369	TP53BP1	15:43699406-43802926	15.3904	14.2763	10.6365	7.88281	12.5242	20.3943	14.2749	12.6991	23.4155	12.8896	15.0748	14.1775	16.6722	17.3676	14.5058	21.1263	9.39706	12.9978	18.3666	20.9152	15.7281	10.3131	8.05391	19.436	15.6187	10.7113	22.0784	9.31443	11.6085	15.2511	16.7852	17.4293	12.679	15.8238	14.1052	11.5029	11.8915	19.3233
ENSG00000067445	ENSG00000067445	TRO	X:54946894-54957864	8.30079	3.32616	1.72743	1.82415	2.29978	2.48419	3.19928	11.1946	4.43019	3.6767	1.39277	7.97464	4.79296	6.65565	7.97628	4.99435	1.68988	5.81897	8.40011	8.72651	13.0146	3.23916	2.45105	4.07442	4.36716	8.38946	5.54078	3.55624	1.78758	6.60704	10.5719	2.58991	11.5107	3.20732	16.2983	10.1601	7.54894	6.06391
ENSG00000067533	ENSG00000067533	RRP15	1:218458628-218511325	4.12977	5.14861	3.67846	2.67766	5.97507	5.36416	7.65257	8.5944	6.42756	6.60481	4.08564	2.73758	4.02595	6.54845	7.01897	6.6983	3.81332	2.38954	4.95375	4.59722	6.10328	9.7471	0.87556	6.84418	6.45972	5.21763	8.3254	6.06913	1.42584	4.19597	5.27189	11.9898	3.58897	7.30072	3.07479	4.9493	4.55846	5.7217
ENSG00000067560	ENSG00000067560	RHOA	3:49396577-49450431	146.577	140.147	185.962	589.81	249.064	183.296	128.031	191.522	161.869	257.952	209.729	266.29	210.234	287.831	195.564	216.765	203.852	284.53	210.899	197.07	192.94	163.938	92.0381	268.332	245.824	218.707	255.943	321.908	309.189	261.465	235.016	293.636	192.921	257.786	247.525	195.245	213.012	257.199
ENSG00000067596	ENSG00000067596	DHX8	17:41561232-41621831	18.7283	8.63965	8.11372	17.6819	16.6069	11.9804	11.552	11.1498	12.86	12.5994	8.81638	9.42819	14.5337	14.3068	17.6702	11.6156	7.94872	18.791	14.3218	9.22999	11.7798	10.4019	17.8682	13.5632	11.0192	13.2244	11.6189	14.0698	13.4618	9.04433	16.9422	7.22696	10.35	12.0037	14.1421	11.8796	13.2735	7.55303
ENSG00000067601	ENSG00000067601	PMS2P4	7:66752527-66767894	2.18615	2.63965	1.18422	3.34821	2.95983	3.0599	3.60611	2.66674	3.08746	2.78329	1.0655	2.10873	3.06342	2.48833	2.43018	2.80484	1.71566	3.46551	3.4175	4.03207	2.60651	3.01912	1.23267	2.58582	5.22547	3.16164	3.58459	4.09773	1.74605	2.104	2.92504	1.56008	2.44846	2.20715	2.97841	4.32861	3.69194	3.87602
ENSG00000067606	ENSG00000067606	PRKCZ	1:1981908-2116834	1.67417	5.16239	3.54199	15.6271	13.3111	4.32927	2.91884	4.83092	9.27017	2.32072	6.01277	2.77202	4.67286	4.3613	2.87422	4.55061	1.56301	4.13035	3.78268	7.84177	2.43416	2.92521	3.43593	7.14655	4.24898	1.62891	5.03857	1.65197	6.8625	3.24626	5.75612	4.614	2.79971	4.00709	3.04069	3.1385	2.76947	8.49603
ENSG00000067646	ENSG00000067646	ZFY	Y:2803111-2850547	0	0.00229228	0	0	0	0	0.00351557	0.0210731	0	0	0.0160077	0	0.0321727	0.0174792	0	0	0	0	0	0	0	0	0	0	0.0157679	0	0	0	0	0.0168971	0.037953	0	0	0.0310861	0.0362431	0	0	0.00323777
ENSG00000067704	ENSG00000067704	IARS2	1:220267443-220321380	NA	26.2101	33.3035	14.8722	64.1395	53.8127	35.5125	67.0919	29.7097	101.698	35.3271	35.1937	28.3228	37.0744	42.1797	62.6369	26.787	23.9205	23.8618	27.6748	NA	34.6107	7.7101	45.185	58.6123	31.4181	45.523	98.0941	21.1838	34.0822	33.9613	64.2241	25.4181	49.2072	22.0348	28.5736	26.678	31.1365
ENSG00000067715	ENSG00000067715	SYT1	12:79257772-79845788	2.13586	5.80613	5.71271	4.75521	0.347513	3.48574	15.7106	183.882	20.5082	0.309211	47.8224	2.13505	0.258557	3.56719	33.0848	0.507549	11.3901	0.234148	0.952056	2.50479	3.39964	2.98184	0.413664	3.49112	1.61242	5.66778	16.7581	0.0921367	4.66669	0.738096	0.486342	0.172529	10.5662	137.483	0.525498	5.86018	0.485042	0.900125
ENSG00000067798	ENSG00000067798	NAV3	12:78224684-78606790	1.29645	2.47466	1.67301	1.27298	2.8067	26.7283	1.77436	39.0207	3.94592	1.97486	3.33822	1.98225	2.24797	2.09919	2.81826	3.8653	33.1274	1.64901	3.38774	4.04775	2.59156	2.83103	0.722936	4.72612	7.17857	1.59115	2.53787	1.26975	1.56124	2.35637	2.74581	1.89615	4.04149	41.9364	4.2781	2.51733	2.29671	2.74967
ENSG00000067829	ENSG00000067829	IDH3G	X:153051220-153059978	39.5425	22.6978	18.9356	47.072	23.1207	20.1385	31.2167	22.4509	21.8876	15.4813	29.4818	31.1233	25.1836	27.6131	23.9683	20.2633	21.2645	30.7882	20.9981	22.0628	21.1078	20.9661	39.5966	22.3671	22.7619	31.0744	20.0744	21.109	35.8661	23.2646	37.3977	19.5462	22.8309	16.2499	25.1627	26.8935	20.0021	24.0835
ENSG00000067836	ENSG00000067836	ROGDI	16:4846968-4852951	31.1762	25.7472	18.0068	57.9358	47.2691	37.2344	24.7875	25.1928	30.1433	42.787	93.6988	52.8108	61.3935	22.7593	28.7494	47.2153	28.7784	28.5017	33.6732	20.5129	17.2758	16.2674	44.0169	26.6627	13.3858	28.6664	24.0862	49.4599	104.358	29.798	18.3757	15.739	25.827	25.0229	18.0424	31.2671	35.8358	17.1184
ENSG00000067840	ENSG00000067840	PDZD4	X:153067620-153096020	0.405338	0.561389	0.264765	0.152964	0.078673	0.26878	0.210216	1.07021	8.95638	0.215791	0.469862	0.556142	0.277187	1.79121	0.495978	0.470657	0.174846	3.9769	7.35183	1.36419	0.389237	0.508695	1.75171	0.373684	0.714729	0.559117	1.37283	0.0719585	0.692171	0.243856	3.76718	0.404466	0.958269	0.276238	2.99846	1.12461	4.74525	1.57392
ENSG00000067842	ENSG00000067842	ATP2B3	X:152783133-152848397	0	0.00314419	0.00236459	0	0	0	0.0177842	0.017448	0.0115426	0.00149277	0	0.00292722	0	0.0712836	0.0235354	0.00247856	0.00295436	0.00367552	0.0110996	0.00228124	0.00134898	0.00479901	0	0.0034766	0.0074038	0.00559117	0.00431004	0.00148062	0.0042786	0.00467265	0.0618249	0.0367256	0.0402189	0	0.0325037	0.0198297	0.00151136	0.0214431
ENSG00000067900	ENSG00000067900	ROCK1	18:18526866-18691812	6.1298	9.60908	9.64848	2.64363	9.74795	6.33912	7.75277	12.5597	11.7198	12.5533	9.25582	6.63845	12.2571	18.4174	11.0902	18.3917	4.21915	6.63446	12.4068	8.89096	19.2131	13.1083	2.04404	16.1416	14.938	7.47235	18.9408	4.39852	3.58062	15.0291	13.4775	15.0494	13.2798	12.0701	11.1873	13.7221	11.1028	8.99605
ENSG00000067955	ENSG00000067955	CBFB	16:67063018-67134961	18.4276	19.2545	13.2969	6.38546	16.3383	9.05497	13.5431	15.7958	16.2105	18.0733	10.1817	16.3442	14.0374	17.6795	18.682	17.0081	13.9278	13.4305	15.9178	18.651	21.9625	23.6919	4.04173	16.7734	16.589	17.7542	19.7491	11.3622	7.57635	22.7977	15.834	24.2858	22.2908	24.1076	18.3254	18.6241	16.0069	21.0615
ENSG00000067992	ENSG00000067992	PDK3	X:24483337-24557954	5.90336	5.12984	4.07511	9.0631	7.07144	4.7304	10.011	8.21841	5.09426	5.67312	6.26082	5.62449	6.26063	8.5601	3.98747	8.22514	4.14708	5.10188	5.22579	3.87927	7.80797	7.89539	1.62599	4.75875	4.48694	8.56484	7.46421	6.57931	8.43609	4.70823	8.41795	3.71122	6.6726	6.00395	4.34508	7.55481	5.82061	3.46529
ENSG00000068001	ENSG00000068001	HYAL2	3:50355220-50360337	33.1158	11.392	8.77362	61.8274	19.2751	13.5878	11.2117	14.2486	15.0099	23.9307	19.7325	21.8279	18.4526	14.4016	15.4584	18.7474	13.8068	15.3936	18.534	16.1646	20.3923	20.5619	13.0612	23.3841	21.4762	17.6657	23.1127	17.3098	29.7605	13.6326	19.5653	21.4397	13.2107	17.9768	23.4036	14.2481	17.3359	21.9974
ENSG00000068024	ENSG00000068024	HDAC4	2:239969863-240323348	1.94099	2.0266	1.60367	3.20013	1.38693	2.06929	1.73396	4.13648	3.80944	1.35701	0.956404	1.6849	1.40346	0.914426	3.50194	2.22792	0.892507	1.44666	1.91636	3.59891	1.51118	1.41378	1.36663	1.84723	2.89353	1.0779	2.29798	0.452678	1.21775	1.82303	1.38589	2.56122	2.22626	1.31153	2.79836	2.55546	1.23769	3.16799
ENSG00000068028	ENSG00000068028	RASSF1	3:50367218-50378411	15.5309	31.2105	11.6252	18.2125	14.6553	20.2706	12.0389	12.6898	12.4225	15.9928	14.5613	26.7521	11.9013	18.3273	11.475	20.0363	11.7292	13.8002	13.4429	19.0411	13.0659	22.6883	23.0645	14.0247	20.0922	20.8439	19.9557	9.94433	22.9121	19.9726	16.6984	42.3735	20.7505	12.2047	19.943	18.5333	13.8548	25.9485
ENSG00000068078	ENSG00000068078	FGFR3	4:1795033-1810599	22.6244	8.85021	9.05178	27.9943	21.4276	29.5704	1.6579	3.69024	0.613654	0.760028	0.0656068	5.79877	0.294883	3.5266	7.01427	4.39194	1.31558	5.95968	0.722272	0.866469	5.45506	2.22572	5.29592	5.43152	4.51678	0.11377	0.894017	2.98828	0.15707	3.26226	1.46005	12.37	0.968777	1.67024	3.11887	1.38074	0.447708	0.712708
ENSG00000068079	ENSG00000068079	IFI35	17:41158741-41166473	37.5292	24.5808	20.8805	93.941	29.9873	4.81201	41.038	16.7206	68.673	64.0864	55.6646	39.3155	37.9553	15.5904	23.4159	27.9816	26.2475	25.0523	15.7713	14.0097	31.2523	46.1295	32.1041	29.5303	9.84965	55.0166	38.5265	56.3591	60.9667	32.649	23.9668	18.3511	20.6054	20.7695	21.2376	21.7378	18.5684	16.9907
ENSG00000068097	ENSG00000068097	HEATR6	17:58120554-58156292	6.69478	4.33866	7.29761	5.90903	9.39431	6.01146	9.19752	6.68091	8.25323	7.3999	4.74063	6.14801	5.52769	4.34211	7.15333	5.46938	8.53999	7.55122	6.68372	9.05722	10.3101	4.06338	6.58264	9.96533	6.2255	6.10248	7.89037	7.84011	3.74535	7.38033	7.33139	4.80539	4.91269	11.5239	8.40435	4.60391	4.31119	7.79226
ENSG00000068120	ENSG00000068120	COASY	17:40713484-40718295	65.9004	23.3787	26.535	52.2752	40.3005	33.3941	33.9124	18.5512	17.2608	25.0607	26.8034	25.0866	39.8464	21.1948	35.8467	19.962	34.1387	44.5574	28.111	14.9808	20.7338	17.3811	119.971	33.5939	21.183	25.4399	16.7308	30.9202	40.985	13.3739	23.8635	13.326	24.6271	38.3068	25.8943	22.7224	28.2306	16.3786
ENSG00000068137	ENSG00000068137	PLEKHH3	17:40819931-40829048	36.8213	10.9101	10.6304	39.4083	15.5932	14.1038	20.958	10.2865	13.6189	18.1402	10.2802	18.5803	12.2805	13.1741	28.0172	15.7347	8.0233	20.1924	14.7146	11.4237	6.97689	6.40382	50.6643	12.433	10.725	15.2155	10.1694	12.6133	12.4032	8.37013	11.2601	12.0826	15.7674	8.42791	14.0738	16.8439	12.5095	11.0708
ENSG00000068305	ENSG00000068305	MEF2A	15:100017369-100256671	9.13275	7.09553	14.6016	4.4891	11.3017	9.38838	10.8887	13.1274	17.6411	14.3708	14.3056	9.35708	9.99305	12.1506	14.634	11.3998	6.98476	12.5815	17.0717	13.743	20.2726	11.5855	6.11246	21.8383	20.4347	11.3858	22.4956	8.69496	6.59949	21.4803	14.204	15.9557	13.9888	20.0748	22.0186	12.9616	14.7718	14.8686
ENSG00000068308	ENSG00000068308	OTUD5	X:48779304-48815648	32.0436	27.2068	13.8103	27.1631	19.4458	13.2493	23.1731	17.4299	21.4333	12.4131	14.6998	19.6769	16.0305	15.057	20.674	13.9873	12.4055	22.062	15.783	17.444	23.9153	20.8852	27.6039	16.998	17.8352	20.8524	18.3708	8.88748	25.0675	15.9367	21.5377	12.985	18.8842	18.7521	20.8853	21.1301	16.0647	20.0798
ENSG00000068323	ENSG00000068323	TFE3	X:48886241-48901012	13.9348	13.1427	7.21795	17.0183	15.9633	10.6579	17.0474	12.1261	10.8883	10.0083	8.71458	11.8413	11.2683	8.6822	11.9213	8.78103	4.79519	10.5669	11.3398	10.0186	11.6751	10.0307	9.2271	10.4284	12.5076	12.7941	11.2725	5.30416	13.675	10.1227	15.8311	11.0067	13.1021	8.03714	13.8664	12.5098	9.76458	12.5647
ENSG00000068354	ENSG00000068354	TBC1D25	X:48397844-48420997	4.94469	4.68405	2.4313	11.0128	4.85627	2.99616	7.73031	4.4532	5.80224	2.86609	5.70442	3.29402	2.65817	3.2569	4.40943	3.39796	2.4682	3.82738	4.25081	3.69969	6.9402	3.87378	3.84192	4.66983	4.57543	4.76677	3.60677	1.98351	5.77358	3.52776	4.52663	2.36517	4.36098	4.23033	4.40257	4.32901	4.08946	3.3116
ENSG00000068366	ENSG00000068366	ACSL4	X:108867472-108976632	9.45839	10.0752	5.44579	1.15232	7.16025	7.86239	7.90566	11.326	8.15707	11.9222	3.92438	6.33367	6.59891	14.7648	7.7174	6.56346	2.8852	5.73762	8.06648	8.67823	15.925	15.0822	1.41329	7.15085	28.4663	12.1649	16.5458	4.65753	2.66781	11.2673	7.31627	9.39027	11.3497	8.43001	10.9827	9.43969	9.65987	15.245
ENSG00000068383	ENSG00000068383	INPP5A	10:134351323-134596979	4.58872	2.86937	2.53405	8.25702	4.68743	4.38891	4.41277	5.90379	5.26565	4.32357	7.39825	3.58499	4.69335	4.47137	4.52886	6.09276	1.18328	4.54666	3.27971	7.16526	6.39663	2.9881	1.97815	5.01289	8.00142	4.42417	6.16054	3.0466	7.29017	4.07586	5.9497	9.22455	4.97198	2.99451	5.45668	4.67142	3.41431	10.0633
ENSG00000068394	ENSG00000068394	GPKOW	X:48970333-48980151	37.1059	10.7828	7.79707	22.4442	14.2866	5.49664	14.5797	7.97525	9.56008	9.92911	12.7168	9.67292	8.30278	11.1759	7.68643	10.5569	10.1178	10.5819	8.52511	8.05715	24.5551	14.995	5.59226	9.24798	7.60595	16.4588	10.3797	10.3944	15.9245	8.32843	13.4528	8.19542	9.74469	13.2394	8.17773	11.3152	10.2701	10.6765
ENSG00000068400	ENSG00000068400	GRIPAP1	X:48830133-48858675	29.9605	26.8648	9.82677	25.4839	13.5368	12.3389	24.1908	17.5373	23.7764	8.835	14.2909	16.9984	13.7111	17.0641	21.8649	12.5191	7.56473	10.6995	17.224	12.7268	22.1888	17.4015	16.469	19.8233	10.0221	16.7079	14.6927	6.97869	18.1361	12.8548	27.1198	13.8553	16.3086	11.7184	12.7599	16.4317	12.4231	12.688
ENSG00000068438	ENSG00000068438	FTSJ1	X:48334540-48344752	52.4925	28.1521	12.0369	31.3307	21.1086	9.70753	25.5403	20.2566	18.4515	14.018	18.1579	19.8472	14.9832	15.7108	21.7278	18.9926	14.9727	17.6148	18.0297	15.2371	32.7288	21.7358	16.4116	15.8456	13.6676	26.4919	16.3835	12.9222	18.423	15.7046	21.5304	14.5509	18.2589	15.7955	16.3187	20.4101	20.6677	18.0414
ENSG00000068489	ENSG00000068489	PRR11	17:57232859-57282066	2.05957	1.84018	6.00255	1.47897	6.95949	2.93208	9.25351	1.49723	0.904183	5.40409	1.94732	2.29119	2.19656	8.01157	3.735	2.19658	2.43834	3.24273	1.12159	1.72871	1.65084	2.63553	0.752665	2.36344	0.772566	4.00581	2.68647	2.44711	0.92621	3.73491	3.74752	8.05232	1.1667	0.921978	1.04461	0.701071	0.558357	0.932099
ENSG00000068615	ENSG00000068615	REEP1	2:86441115-86565206	7.09895	6.3321	0.557311	18.5784	8.79636	38.7761	6.87818	13.1402	13.1173	1.67593	17.9609	3.43649	6.89766	3.17745	12.0404	12.3949	5.49689	3.07865	1.67315	6.81935	5.55375	4.62803	0.713857	39.5008	12.5886	4.3207	6.63687	5.72595	15.1599	4.79359	7.5741	3.53931	9.92485	11.0147	2.03141	4.2423	1.50646	9.56387
ENSG00000068650	ENSG00000068650	ATP11A	13:113344642-113541482	1.4173	2.22367	0.840903	0.722052	1.09203	2.0531	3.56711	3.04525	4.03123	2.04949	2.696	1.29637	3.2303	2.19081	3.00849	1.49977	0.592578	1.237	2.31064	3.07268	1.32932	1.84496	0.433009	2.15005	3.74512	1.9298	2.84791	0.416598	1.13678	1.33158	3.80103	3.05881	3.24362	1.57547	3.45703	1.42319	1.28535	2.93514
ENSG00000068654	ENSG00000068654	POLR1A	2:86247338-86333278	2.37341	2.19509	2.6009	5.67767	3.27954	3.96795	3.02263	3.34111	4.70135	1.9896	3.42516	2.21147	2.29973	2.33944	5.60736	2.50341	1.11527	2.74195	4.0306	2.49719	1.38335	1.46106	1.60871	2.90697	2.90112	1.6909	2.85522	1.24822	3.09604	2.18062	3.50298	3.06899	2.38465	2.65284	3.0725	1.85074	2.54387	2.81856
ENSG00000068697	ENSG00000068697	LAPTM4A	2:20232410-20251789	254.198	134.269	191.409	638.49	243.832	177.577	253.285	313.77	260.366	401.863	164.654	303.328	296.571	374.539	274.008	405.011	208.93	425.611	354.311	277.756	442.977	190.842	46.6642	372.366	264.624	286.952	332.696	418.497	226.62	254.308	262.136	200.186	407.13	374.273	332.419	429.26	521.766	320.505
ENSG00000068724	ENSG00000068724	TTC7A	2:47143295-47303276	4.09711	5.12402	3.00819	7.94668	5.65	2.00645	3.73931	5.52526	4.71821	4.2278	4.45116	5.12362	4.49241	4.46282	5.30335	3.45597	2.03793	4.04484	4.39035	4.19423	5.17326	7.00532	3.35626	4.45571	4.11152	8.26761	5.6329	2.13832	6.47618	6.04368	5.27497	5.30739	6.29993	3.31291	8.54742	5.64116	3.57754	5.89455
ENSG00000068745	ENSG00000068745	IP6K2	3:48725435-48777786	44.0319	86.9413	51.2404	108.148	48.877	64.3344	43.4573	48.4572	71.2995	53.4229	62.0963	85.8636	85.0498	78.6967	46.9425	71.1307	45.2509	39.1072	68.9922	87.7959	43.8935	57.9031	56.9377	71.3926	52.6705	43.9974	60.9089	60.0182	83.9686	66.1055	99.8731	64.2665	52.3626	43.9116	39.2815	58.9629	60.3804	75.7711
ENSG00000068781	ENSG00000068781	STON1-GTF2A1L	2:48757063-49003654	0.754788	0.113046	0.0217723	0.00884576	0.0201715	3.26152e-22	0.307718	0.150484	0.104669	0.231245	0.0210622	0.0405133	0.00410821	0.0833251	0.387502	1.04177e-08	0.177593	1.31489e-48	0.243622	0.630942	0.235686	0.00470791	0.169927	0.0444974	0.383812	0.868689	0.329622	0.0583303	0.199263	0.11124	0.0231032	0.267989	0.194552	0.0960384	2.39553e-28	0.0844686	0.0601205	0.303016
ENSG00000068784	ENSG00000068784	SRBD1	2:45615818-45839304	5.24233	5.77515	6.95124	2.73603	4.36036	3.61159	4.26613	5.42681	5.3121	6.19586	8.61907	4.35221	5.39596	7.68687	5.81749	7.54462	3.61745	5.85465	4.37095	4.62986	8.91025	9.16329	1.96751	9.07202	5.63747	5.08535	9.06456	5.13835	3.94429	5.95146	4.454	5.78626	6.12329	5.74092	5.11313	5.71358	5.26944	5.46045
ENSG00000068793	ENSG00000068793	CYFIP1	15:22892004-23006016	28.1267	12.3482	24.3197	52.2756	31.7761	22.6366	19.2742	19.1471	36.8771	27.9672	26.0637	29.545	27.2966	25.5167	26.8064	28.2266	18.3055	27.4795	22.6176	26.2206	30.1262	21.3288	10.3177	34.4616	22.8411	27.5721	28.1748	22.0467	34.2703	29.903	22.6644	36.5319	20.3512	33.6136	29.5807	20.7659	22.413	29.7435
ENSG00000068796	ENSG00000068796	KIF2A	5:61601988-61833076	4.10473	11.4956	7.38698	3.47287	13.2626	5.99092	12.8446	7.54813	10.9711	12.012	8.89371	5.77147	9.39592	9.74694	9.08637	8.15119	4.44153	5.12352	9.77016	5.24456	9.39752	17.1211	1.23857	9.67263	7.74319	7.48501	10.3136	4.28056	3.08274	12.096	6.79426	13.3096	8.40381	8.77993	6.19828	6.3784	6.68683	7.0562
ENSG00000068831	ENSG00000068831	RASGRP2	11:64494382-64512928	4.52162	13.9968	4.02163	1.87139	1.03158	6.00064	1.55853	2.57143	2.41818	4.24432	1.0929	8.63271	1.92095	1.26432	3.43222	0.961599	2.49583	2.03591	1.29249	3.47325	5.68918	20.6333	30.6808	4.32116	6.63259	4.51345	8.70383	1.43456	3.35707	8.53993	2.03538	3.1345	7.52328	3.82105	5.20755	3.97708	1.39664	5.98
ENSG00000068878	ENSG00000068878	PSME4	2:54091203-54197977	38.2554	32.5667	25.9397	6.87899	21.1918	18.8809	28.2315	24.6879	31.9248	29.0792	23.2479	39.3956	31.3814	40.586	28.1657	45.0892	14.5866	19.3453	17.78	25.7526	40.6575	36.6139	16.1821	31.8137	24.3804	40.2541	50.7266	21.9335	20.5297	39.1911	39.6566	39.4659	36.7569	21.487	19.0571	31.1437	19.7882	31.1483
ENSG00000068885	ENSG00000068885	IFT80	3:159974773-160117668	21.8042	16.7345	16.7661	3.97276	23.185	21.0032	30.0028	23.8213	25.1863	21.6467	24.4497	13.2159	32.0398	23.5156	16.5817	18.7085	7.96091	9.27342	32.5625	19.3451	33.6486	18.7795	6.14464	20.8542	17.4505	14.9985	22.8996	12.8862	6.03067	23.1278	22.0947	12.7592	19.1212	12.0526	11.7255	12.0153	19.9491	17.6335
ENSG00000068903	ENSG00000068903	SIRT2	19:39369196-39390502	16.2152	21.1663	15.3188	46.343	25.2522	15.7022	25.2637	25.0336	32.1453	14.9442	25.7907	20.6323	19.2797	18.2107	25.1969	18.1064	14.986	27.8557	23.9068	23.56	16.0807	18.9516	20.5368	26.6754	18.7433	22.3854	21.9225	14.6668	37.31	15.9967	25.608	17.1058	23.3636	21.9251	30.2586	23.9578	22.165	25.1197
ENSG00000068912	ENSG00000068912	ERLEC1	2:54014180-54045956	31.9889	30.2925	36.3974	25.0726	51.1449	38.8248	27.8613	38.6691	31.2214	38.9935	70.6098	32.8964	31.1902	32.6367	34.3425	44.8901	32.8339	49.1126	40.2916	29.3219	54.7243	35.8611	11.6614	56.5112	41.2827	41.5058	38.2551	37.3914	34.8988	32.3151	38.7216	28.8599	39.9352	62.2355	43.0677	34.9974	45.5053	37.7043
ENSG00000068971	ENSG00000068971	PPP2R5B	11:64685024-64701945	6.51441	5.95966	2.36116	5.21925	6.10324	4.21522	6.24903	7.42466	6.89797	2.93298	7.76507	6.50487	3.61562	4.12731	5.05839	5.89869	3.29786	4.09895	5.75267	4.3059	5.06813	3.19801	5.87699	3.66174	4.22283	5.09504	5.65217	1.84501	8.9487	4.17726	7.76043	6.27996	4.02196	5.64767	5.55022	4.98282	5.74215	5.28354
ENSG00000068976	ENSG00000068976	PYGM	11:64513860-64527769	0.333893	0.497294	0.27011	0.25207	0.276663	0.354771	0.216448	0.442562	0.403829	0.177469	0.270689	0.714779	0.25723	0.151068	0.52751	0.246384	0.244466	0.445728	0.196868	0.733333	0.411014	0.503257	1.31104	0.534755	1.48465	0.500383	0.576043	0.105585	0.517941	0.649941	0.221788	0.923481	0.715934	0.377813	1.28484	0.670301	0.115474	1.03103
ENSG00000068985	ENSG00000068985	PAGE1	X:49452052-49460596	0	0	0	0	0.0851687	0	0	0	0	0	0	0	0	0	0	0	0.354219	0	0	0	0	0	0	0	0	0	0	0	0	0	0	0.0192988	0.0227627	0.567118	0.0182051	0	0	0
ENSG00000069011	ENSG00000069011	PITX1	5:134363424-134370503	2.40522	3.06052	17.8387	2.99089	8.85151	1.27759	20.6645	1.92446	0.115287	18.0703	2.50469	17.2274	0.563297	14.7666	8.8239	13.2397	0.751817	3.13344	0.848199	11.5853	0.185579	4.45852	4.42028	0.766108	1.41386	4.88392	0.290474	5.31015	4.91226	2.37465	9.48574	6.47425	13.3435	1.98331	0.723991	2.59851	0.132708	13.1121
ENSG00000069018	ENSG00000069018	TRPC7	5:135548998-135701225	0.320221	0	0.0442044	0	0.00641542	0.160192	0.118238	0.058185	0.0526772	0	0	0.0487752	0	0.0456305	0	0	0.0848538	0	0.0387271	0	0.0824908	0	0	0	0	0.100137	0.0428399	0.0447491	0	0.0411714	0	0	0	0	0.045776	0	0	0.0478421
ENSG00000069020	ENSG00000069020	MAST4	5:65892175-66465423	2.78485	9.52326	3.38902	3.41736	5.75708	2.79159	2.44849	2.59111	9.24765	6.1096	34.4842	4.08927	7.45907	9.98203	4.50381	7.64774	2.22118	2.2203	5.63307	6.64254	2.53228	3.56193	5.55892	25.1212	5.02952	2.84212	8.50767	5.89349	16.726	3.50568	8.25617	4.84094	7.56904	3.27263	3.27545	7.1905	3.46623	6.52603
ENSG00000069122	ENSG00000069122	GPR116	6:46820248-46922680	8.39688	3.33515	5.51788	1.58453	6.01196	9.027	3.86672	7.2176	7.5947	7.13978	5.15976	4.46693	5.27904	5.70578	9.94256	3.50651	2.7022	5.4858	5.52371	11.5991	11.4155	4.99384	3.66223	7.38095	24.8704	5.48823	8.70604	2.63733	3.84462	4.99937	9.07055	9.85506	6.44115	7.57465	12.6734	3.3849	3.79178	18.012
ENSG00000069188	ENSG00000069188	SDK2	17:71330522-71640228	0.0178427	0.444359	0.285697	0.504518	0.121501	0.233441	0.506557	0.978291	0.277759	0.108814	0.0911627	0.299656	0.172967	0.270192	0.222885	0.204715	0.0955729	0.221364	0.564254	0.50028	0.126809	0.0196881	0.230053	0.197463	0.119074	0.0277155	0.413594	0.00606383	0.359998	0.0778533	0.300128	0.266239	0.213072	0.103312	0.370367	0.29559	0.270776	0.145163
ENSG00000069206	ENSG00000069206	ADAM7	8:24298442-24384483	0	0	0	0	0	0	0	0	0	0	0	0.00349226	0	0	0	0.00345042	0	0.0137262	0	0	0	0	0	0	0	0	0.00713597	0	0	0	0.00388621	0	0.0154362	0.00314076	0	0.00774207	0	0
ENSG00000069248	ENSG00000069248	NUP133	1:229577044-229644103	16.4364	22.5743	15.5624	5.89395	19.1084	30.7552	23.7303	38.5624	17.8855	39.0488	11.7805	19.5922	16.7292	23.6471	24.1285	31.0727	14.5775	12.1843	14.6279	18.2653	23.9214	25.1898	8.6587	20.0993	31.3567	17.8008	24.7704	27.1277	6.92105	22.4756	17.5161	22.7718	21.7314	22.3454	12.9246	22.7946	14.9308	20.7215
ENSG00000069275	ENSG00000069275	NUCKS1	1:205681946-205719404	49.3593	28.4775	25.1226	20.3942	40.7348	39.9649	38.5547	82.3325	40.6723	58.0123	26.2356	33.5732	28.241	49.9028	36.8592	54.3888	25.9077	23.9679	35.1594	40.337	74.5994	109.343	38.9923	40.4083	74.0572	41.5718	65.6851	55.2101	24.3239	62.3479	55.3293	57.2011	33.8227	73.8198	31.8774	51.875	42.5412	47.4224
ENSG00000069329	ENSG00000069329	VPS35	16:46690053-46723430	35.4784	22.5141	21.6505	21.917	27.4197	17.0225	25.711	23.4325	16.917	24.7594	22.2725	22.4673	21.8595	40.9571	20.0308	25.441	19.4279	29.516	18.1389	19.955	50.6861	33.9661	5.18257	49.4004	23.3726	24.8813	29.0954	19.9319	14.4017	28.7362	31.8416	62.2169	27.3604	38.5443	23.4826	25.4622	23.8301	23.8055
ENSG00000069345	ENSG00000069345	DNAJA2	16:46989298-47007699	23.0248	18.5621	14.2993	19.1358	20.5533	11.7867	14.5919	14.3994	15.2821	16.5357	16.2045	15.4345	15.8736	21.5518	15.4248	14.6547	16.2903	16.3334	18.2136	16.141	25.659	26.2961	7.43775	29.0794	17.2403	14.3139	20.9028	13.9644	13.5817	17.4838	23.5062	47.8741	18.4016	28.1219	18.4611	18.8749	21.9046	18.4842
ENSG00000069399	ENSG00000069399	BCL3	19:45250961-45263301	12.4312	21.735	7.23537	22.7421	6.71763	23.2678	18.7975	13.968	21.0398	16.2112	8.01338	35.7629	17.3516	16.4008	29.0824	14.2766	8.54992	15.4632	13.0304	11.9358	4.09107	17.4029	37.5969	21.9979	43.9542	25.4175	33.8334	14.8138	22.7774	13.7536	32.0424	32.1369	22.3994	21.68	17.5261	28.5232	12.2611	46.5843
ENSG00000069424	ENSG00000069424	KCNAB2	1:6051525-6161253	4.85317	15.0358	3.622	9.33611	6.11261	3.13527	4.65847	3.19025	10.7912	6.29447	4.4042	6.73047	3.71152	8.30657	5.45387	2.14096	3.16823	3.70556	4.28629	2.78506	3.89104	15.0598	13.5405	5.96087	6.31207	11.5775	8.16349	1.66699	5.51866	7.13848	4.22175	7.16763	6.66081	4.82713	8.55342	4.14446	2.79162	3.14856
ENSG00000069431	ENSG00000069431	ABCC9	12:21950334-22094336	2.69253	3.24681	2.27092	0.389571	3.09911	2.5811	2.23626	3.76989	4.03618	4.30106	3.75322	2.22803	2.97569	3.96265	4.00944	2.14239	2.10142	2.2916	2.93282	5.02402	3.66483	2.12055	1.48619	4.45872	7.96524	2.20206	3.85465	1.33093	2.12322	3.3527	4.51373	4.60443	3.68927	2.17961	4.67537	1.94652	1.80276	6.52076
ENSG00000069482	ENSG00000069482	GAL	11:68451246-68458643	2.91597	0.0222118	0.0322084	0.0650341	0.918113	0.0669766	0.163908	0.224907	0.443705	1.24557	0.0179224	0.176769	0.3175	1.89056	0.147735	0.271192	0.104987	0.496946	0.0475789	0.28107	0.443852	0.160269	0.029288	0.0706285	0.239383	1.51423	0.634939	0.161626	0.0237078	0.42173	0.404209	0.412378	0.327914	0.0318515	1.70153	0.193481	0.0673928	0.173614
ENSG00000069493	ENSG00000069493	CLEC2D	12:9817564-9848413	18.3033	71.7562	15.1032	1.90408	15.6599	17.4978	12.9787	22.23	12.3314	21.3222	7.13606	18.8455	25.8983	34.1478	21.862	13.9311	6.24933	18.6881	16.9534	15.0078	23.6814	58.6995	20.2365	19.186	20.3543	20.0193	27.3093	8.57655	5.45774	35.2436	39.4834	20.292	23.3197	14.3262	18.2774	24.4023	9.32376	10.8582
[truncated: 56,795 more rows]
