# Supplementary material for: Aromatase inhibition remodels the clonal architecture of estrogen-receptor-positive breast cancers
Source: Nat Commun. 2016 Aug 9;7:12498. doi: 10.1038/ncomms12498 (PMC4980485; doi:10.1038/ncomms12498)
Supplement: Supplementary Data 8 — Mutations detected in pre-malignant (DCIS) samples from BRC15 [file ncomms12498-s9.xlsx]

## Sheet: Sheet1
Supplementary Data 8: Differentially expressed genes between responders and non-responders
gene	locus	sample_1	sample_2	value_1	value_2	log2(fold_change)	test_stat	p_value	q_value
ORM1	9:117085335-117088755	All.nonresponder	All.responder	10.0392	0.0998753	-6.6513	-2.01171	5e-05	0.0213541
AQP5	12:50355652-50359464	All.nonresponder	All.responder	15.9005	0.199226	-6.31853	-2.16106	5e-05	0.0213541
CRISP3	6:49695096-49712150	All.nonresponder	All.responder	50.5441	0.75185	-6.07095	-1.60604	5e-05	0.0213541
KLK11	19:51525471-51531295	All.nonresponder	All.responder	29.3642	0.583379	-5.65348	-1.99762	5e-05	0.0213541
NSG2	5:173472606-173670504	All.nonresponder	All.responder	10.9017	0.218836	-5.63856	-1.61746	5e-05	0.0213541
KCNF1	2:11052062-11054350	All.nonresponder	All.responder	3.0604	0.0650819	-5.55532	-2.06926	0.0001	0.0359136
DCD	12:55038374-55042277	All.nonresponder	All.responder	311.921	6.70244	-5.54035	-1.90187	5e-05	0.0213541
CST4	20:23666276-23669677	All.nonresponder	All.responder	13.7251	0.358724	-5.2578	-2.56138	5e-05	0.0213541
FUT3	19:5842898-5851485	All.nonresponder	All.responder	3.6614	0.109743	-5.0602	-1.2849	5e-05	0.0213541
FUT6	19:5830620-5839742	All.nonresponder	All.responder	2.50468	0.0787873	-4.99052	-1.60554	5e-05	0.0213541
CALML5	10:5540657-5541533	All.nonresponder	All.responder	145.934	4.6376	-4.97579	-2.93842	5e-05	0.0213541
DNER	2:230222344-230579274	All.nonresponder	All.responder	2.68544	0.0942314	-4.83281	-1.368	5e-05	0.0213541
SCGB3A1	5:180017102-180018540	All.nonresponder	All.responder	11.1418	0.394102	-4.82127	-1.65366	5e-05	0.0213541
NTNG1	1:107682628-108026080	All.nonresponder	All.responder	1.2408	0.0652915	-4.24824	-1.54901	5e-05	0.0213541
MMP1	11:102660650-102668891	All.nonresponder	All.responder	11.9283	0.671229	-4.15144	-1.83794	0.0001	0.0359136
SLC28A3	9:86890371-86955672	All.nonresponder	All.responder	7.1559	0.41532	-4.10684	-1.5909	5e-05	0.0213541
LBP	20:36974758-37005665	All.nonresponder	All.responder	4.56647	0.296589	-3.94455	-1.56552	0.0001	0.0359136
FAM3B	21:42676138-42729358	All.nonresponder	All.responder	32.8115	3.16784	-3.37263	-1.40607	5e-05	0.0213541
PPP1R1B	17:37782992-37792879	All.nonresponder	All.responder	38.2979	4.95511	-2.95028	-1.77923	5e-05	0.0213541
ABCA12	2:215796265-216003151	All.nonresponder	All.responder	5.48393	0.862926	-2.6679	-1.46061	0.0001	0.0359136
SPTSSB	3:161062579-161090668	All.nonresponder	All.responder	34.4426	5.76976	-2.57761	-1.44912	5e-05	0.0213541
PIP	7:142829169-142836839	All.nonresponder	All.responder	710.937	125.859	-2.49791	-2.74705	5e-05	0.0213541
BMP4	14:54416453-54425479	All.nonresponder	All.responder	25.3728	5.33777	-2.24898	-1.46796	0.0001	0.0359136
LY6E	8:144099398-144105249	All.nonresponder	All.responder	243.875	79.8595	-1.61061	-1.56863	5e-05	0.0213541
MRPS30	5:44809026-44820530	All.nonresponder	All.responder	18.3118	72.3211	1.98164	1.47299	5e-05	0.0213541
STEAP4	7:87905743-87936206	All.nonresponder	All.responder	12.1398	50.9971	2.07067	1.57142	5e-05	0.0213541
QDPR	4:17461883-17513857	All.nonresponder	All.responder	28.928	136.944	2.24305	1.50973	5e-05	0.0213541
STK32B	4:5053168-5502725	All.nonresponder	All.responder	2.56231	19.9193	2.95865	1.75625	5e-05	0.0213541
KCNJ3	2:155554810-155714863	All.nonresponder	All.responder	2.52017	21.5405	3.09546	1.23735	0.0001	0.0359136
FCRLB	1:161691352-161697933	All.nonresponder	All.responder	0.761575	6.70428	3.13803	1.25891	5e-05	0.0213541
KLHDC7A	1:18807423-18812478	All.nonresponder	All.responder	2.19503	22.1761	3.33669	1.75386	5e-05	0.0213541
HDC	15:50534143-50558223	All.nonresponder	All.responder	7.35991	84.3053	3.51786	2.0081	5e-05	0.0213541
IL17REL	22:50432941-50451088	All.nonresponder	All.responder	0.190323	2.85922	3.9091	1.54369	5e-05	0.0213541
SLC30A8	8:117962511-118188953	All.nonresponder	All.responder	2.40346	53.9702	4.48898	0.823819	5e-05	0.0213541
CDHR3	7:105517241-105676877	All.nonresponder	All.responder	2.20615	51.3725	4.54139	1.37081	5e-05	0.0213541
NPY1R	4:164245112-164273086	All.nonresponder	All.responder	2.39763	65.8846	4.78026	1.83587	5e-05	0.0213541
UPK1A	19:36157714-36169367	All.nonresponder	All.responder	0.905374	30.491	5.07373	1.72414	5e-05	0.0213541
TAGLN3	3:111717510-111732734	All.nonresponder	All.responder	0.144231	4.8966	5.08532	1.04468	5e-05	0.0213541
NRSN1	6:24126349-24155128	All.nonresponder	All.responder	0.0445963	1.83255	5.36078	1.30933	5e-05	0.0213541
OTOGL	12:80603232-80772870	All.nonresponder	All.responder	0.249309	12.4129	5.63777	2.11458	5e-05	0.0213541
TRPM5	11:2425744-2444275	All.nonresponder	All.responder	0.0231334	2.1518	6.53942	1.86116	5e-05	0.0213541
KCNC2	12:75433856-75603648	All.nonresponder	All.responder	0.137146	13.8493	6.65796	0.627683	0.0001	0.0359136
PNMA5	X:152157367-152162671	All.nonresponder	All.responder	0.0649153	14.0419	7.75696	1.91992	5e-05	0.0213541
PPP1R1C	2:182818967-182996125	All.nonresponder	All.responder	0.551611	170.159	8.26902	2.25712	5e-05	0.0213541
