# Supplementary material for: Aromatase inhibition remodels the clonal architecture of estrogen-receptor-positive breast cancers
Source: Nat Commun. 2016 Aug 9;7:12498. doi: 10.1038/ncomms12498 (PMC4980485; doi:10.1038/ncomms12498)
Supplement: Supplementary Data 9 — Subclonal VAFs [file ncomms12498-s10.xls]

## Sheet: Sheet1
Supplementary Data 9: Mutations detected in pre-malignant (DCIS) samples from BRC15
sample_name	chromosome_name	start	stop	reference	variant	type	gene_name	transcript_name	transcript_species	transcript_source	transcript_version	strand	transcript_status	trv_type	c_position	amino_acid_change	transcript_error	tier	rsID	GMAF	Germline_ref_count	Germline_var_count	Germline_VAF	Premaligant_ref_count	Premaligant_var_count	Premaligant_VAF	Tumor_ref_count	Tumor_var_count	Tumor_VAF
BRC15-DCIS1	2	32727861	32727861	G	A	SNP	BIRC6	ENST00000421745	human	ensembl	74_37	1	known	splice_site	c.9208-1	e48-1	no_errors	tier1	-	-	22	0	0	189	84	30.77	13	8	38.1
BRC15-DCIS1	3	178921552	178921552	A	T	SNP	PIK3CA	ENST00000263967	human	ensembl	74_37	1	known	missense	c.1034	p.N345I	no_errors	tier1	-	-	39	0	0	169	79	31.73	28	0	0
BRC15-DCIS1	3	178952085	178952085	A	G	SNP	PIK3CA	ENST00000263967	human	ensembl	74_37	1	known	missense	c.3140	p.H1047R	no_errors	tier1	rs121913279	-	46	0	0	245	145	37.18	25	17	40.48
BRC15-DCIS1	20	29628299	29628299	A	G	SNP	FRG1B	ENST00000278882	human	ensembl	74_37	1	known	missense	c.301	p.S101G	no_errors	tier1	-	-	270	5	1.82	1565	100	6.01	112	10	8.2
BRC15-DCIS1	20	29628374	29628374	G	A	SNP	FRG1B	ENST00000278882	human	ensembl	74_37	1	known	intronic	c.333+43	e4+43	no_errors	tier3	rs77720423	-	124	1	0.79	885	52	5.55	74	5	6.33
BRC15-DCIS2	2	32727861	32727861	G	A	SNP	BIRC6	ENST00000421745	human	ensembl	74_37	1	known	splice_site	c.9208-1	e48-1	no_errors	tier1	-	-	22	0	0	202	96	32.21	13	8	38.1
BRC15-DCIS2	3	178952085	178952085	A	G	SNP	PIK3CA	ENST00000263967	human	ensembl	74_37	1	known	missense	c.3140	p.H1047R	no_errors	tier1	rs121913279	-	46	0	0	290	150	34.09	25	17	40.48
BRC15-DCIS2	7	140453134	140453134	T	C	SNP	BRAF	ENST00000288602	human	ensembl	74_37	-1	known	missense	c.1801	p.K601E	no_errors	tier1	rs121913364	-	90	0	0	390	59	13.11	10	6	37.5
BRC15-DCIS2	7	151945337	151945337	C	A	SNP	KMT2C	ENST00000355193	human	ensembl	74_37	-1	known	nonsense	c.2182	p.E728*	no_errors	tier1	-	-	52	0	0	298	129	30.21	35	12	25.53
BRC15-DCIS2	20	29628299	29628299	A	G	SNP	FRG1B	ENST00000278882	human	ensembl	74_37	1	known	missense	c.301	p.S101G	no_errors	tier1	-	-	270	5	1.82	1594	98	5.79	112	10	8.2
BRC15-DCIS2	20	29628374	29628374	G	A	SNP	FRG1B	ENST00000278882	human	ensembl	74_37	1	known	intronic	c.333+43	e4+43	no_errors	tier3	rs77720423	-	124	1	0.79	857	66	7.14	74	5	6.33
BRC15-DCIS3	1	156810815	156810815	C	T	SNP	INSRR	ENST00000368195	human	ensembl	74_37	-1	known	silent	c.3744	p.E1248	no_errors	tier1	-	-	96	0	0	85	6	6.52	20	0	0
BRC15-DCIS3	2	32727861	32727861	G	A	SNP	BIRC6	ENST00000421745	human	ensembl	74_37	1	known	splice_site	c.9208-1	e48-1	no_errors	tier1	-	-	22	0	0	260	70	21.21	13	8	38.1
BRC15-DCIS3	3	178952085	178952085	A	G	SNP	PIK3CA	ENST00000263967	human	ensembl	74_37	1	known	missense	c.3140	p.H1047R	no_errors	tier1	rs121913279	-	46	0	0	409	147	26.34	25	17	40.48
BRC15-DCIS3	7	151945337	151945337	C	A	SNP	KMT2C	ENST00000355193	human	ensembl	74_37	-1	known	nonsense	c.2182	p.E728*	no_errors	tier1	-	-	52	0	0	411	84	16.94	35	12	25.53
BRC15-DCIS3	20	29633816	29633816	G	A	SNP	FRG1B	ENST00000278882	human	ensembl	74_37	1	known	intronic	c.537-82	e7-82	no_errors	tier3	-	-	92	0	0	514	26	4.81	58	2	3.33
