# Supplementary material for: Aromatase inhibition remodels the clonal architecture of estrogen-receptor-positive breast cancers
Source: Nat Commun. 2016 Aug 9;7:12498. doi: 10.1038/ncomms12498 (PMC4980485; doi:10.1038/ncomms12498)
Supplement: Supplementary Data 10 — List of the 83 genes targeted by the breast cancer-related gene panel [file ncomms12498-s11.xlsx]

## Sheet: Sheet1
Supplementary Data 10: Subclonal VAFs
Sample Name	Cluster1_VAF	Cluster2_VAF	Cluster3_VAF	Cluster4_VAF	Cluster5_VAF
BRC10_Baseline	37.831	40.9627	21.2063	NA	NA
BRC10_Surgery	22.7124	7.38017	69.9074	NA	NA
BRC11_Baseline	100	NA	NA	NA	NA
BRC11_Surgery	100	NA	NA	NA	NA
BRC14_Baseline	100	NA	NA	NA	NA
BRC14_Surgery	100	NA	NA	NA	NA
BRC15_Baseline	0.0990239	21.474	78.4269	0	0
BRC15_Surgery	4.99686	10.5373	0	0	84.4658
BRC20_Baseline	38.7875	61.2125	NA	NA	NA
BRC20_Surgery	39.0768	60.9232	NA	NA	NA
BRC21_Baseline	45.3504	54.6496	0	NA	NA
BRC21_Surgery	44.0567	6.87023	49.0731	NA	NA
BRC22_Baseline	0.652268	1.73938	97.6083	0	NA
BRC22_Surgery	71.6623	16.8366	0	11.5011	NA
BRC24_Baseline	11.259	88.741	0	NA	NA
BRC24_Surgery	24.6036	39.5908	35.8056	NA	NA
BRC26_Baseline	100	0	NA	NA	NA
BRC26_Surgery	29.0055	70.9945	NA	NA	NA
BRC30_Baseline	44.9332	51.7539	3.31292	NA	NA
BRC30_Surgery	43.4513	3.45133	53.0973	NA	NA
BRC32_Baseline	50.5801	2.01418	47.4057	NA	NA
BRC32_Surgery	56.1695	43.8305	0	NA	NA
BRC37_Baseline	48.6605	0	51.3395	NA	NA
BRC37_Surgery	68.3058	22.3216	9.37259	NA	NA
BRC39_Baseline	10.7764	49.8552	0	39.3685	NA
BRC39_Surgery	45.1768	3.91211	50.911	0	NA
BRC40_Baseline	3.11419	96.8858	NA	NA	NA
BRC40_Surgery	100	0	NA	NA	NA
BRC41_Baseline	4.3941	10.0755	85.5304	0	NA
BRC41_Surgery	2.34899	11.745	0	85.906	NA
BRC42_Baseline	34.2355	65.7645	NA	NA	NA
BRC42_Surgery	81.3237	18.6763	NA	NA	NA
BRC49_Baseline	51.5657	0	0	48.4343	NA
BRC49_Surgery	29.3048	70.2032	0	0.491979	NA
BRC50_Baseline	100	NA	NA	NA	NA
BRC50_Surgery	100	NA	NA	NA	NA
