# Supplementary material for: Aromatase inhibition remodels the clonal architecture of estrogen-receptor-positive breast cancers
Source: Nat Commun. 2016 Aug 9;7:12498. doi: 10.1038/ncomms12498 (PMC4980485; doi:10.1038/ncomms12498)
Supplement: Supplementary Data 11 — Mutations detected in targeted sequencing of extension cohort [file ncomms12498-s12.xls]

## Sheet: s10_Breast_Cancer_gene_List_Kom
Supplementary Data 11: targeted gene panel
EntrezID	Ensembl Gene ID	Gene Biotype	Chromosome Name	Gene Start (bp)	Gene End (bp)	HGNC symbol	Synonym
186	ENSG00000180772	protein_coding	X	115301975	115306225	AGTR2
207	ENSG00000142208	protein_coding	14	105235686	105262088	AKT1
208	ENSG00000105221	protein_coding	19	40736224	40791443	AKT2
10000	ENSG00000117020	protein_coding	1	243651535	244014381	AKT3
8289	ENSG00000117713	protein_coding	1	27022524	27108595	ARID1A
57492	ENSG00000049618	protein_coding	6	157099063	157531913	ARID1B
472	ENSG00000149311	protein_coding	11	108093211	108239829	ATM
545	ENSG00000175054	protein_coding	3	142168077	142297668	ATR
6790	ENSG00000087586	protein_coding	20	54944445	54967393	AURKA
57448	ENSG00000115760	protein_coding	2	32582096	32843966	BIRC6
673	ENSG00000157764	protein_coding	7	140419127	140624564	BRAF
672	ENSG00000012048	protein_coding	17	41196312	41277500	BRCA1
675	ENSG00000139618	protein_coding	13	32889611	32973805	BRCA2
841	ENSG00000064012	protein_coding	2	202098166	202152434	CASP8
857	ENSG00000105974	protein_coding	7	116164839	116201233	CAV1
865	ENSG00000067955	protein_coding	16	67063019	67134961	CBFB
999	ENSG00000039068	protein_coding	16	68771128	68869451	CDH1
1027	ENSG00000111276	protein_coding	12	12867992	12875305	CDKN1B
1436	ENSG00000182578	protein_coding	5	149432854	149492935	CSF1R
10664	ENSG00000102974	protein_coding	16	67596310	67673086	CTCF
780	ENSG00000204580	protein_coding	6	30844198	30867933	DDR1
2064	ENSG00000141736	protein_coding	17	37844167	37886679	ERBB2	HER2
2065	ENSG00000065361	protein_coding	12	56473641	56497289	ERBB3
2066	ENSG00000178568	protein_coding	2	212240446	213403565	ERBB4
2099	ENSG00000091831	protein_coding	6	151977826	152450754	ESR1	ER
55294	ENSG00000109670	protein_coding	4	153242410	153457253	FBXW7
3169	ENSG00000129514	protein_coding	14	38059189	38069245	FOXA1
2296	ENSG00000054598	protein_coding	6	1610681	1614127	FOXC1
284802	ENSG00000149531	protein_coding	20	29611857	29634010	FRG1B
8324	ENSG00000155760	protein_coding	2	202899310	202903160	FZD7
2625	ENSG00000107485	protein_coding	10	8095567	8117161	GATA3
3645	ENSG00000027644	protein_coding	1	156809855	156828810	INSRR
3716	ENSG00000162434	protein_coding	1	65298912	65432187	JAK1
3717	ENSG00000096968	protein_coding	9	4985033	5128183	JAK2
3815	ENSG00000157404	protein_coding	4	55524085	55606881	KIT
4297	ENSG00000118058	protein_coding	11	118307205	118397539	KMT2A	MLL
58508	ENSG00000055609	protein_coding	7	151832010	152133090	KMT2C	MLL3
8085	ENSG00000167548	protein_coding	12	49412758	49453557	KMT2D	MLL2
3845	ENSG00000133703	protein_coding	12	25357723	25403870	KRAS
4058	ENSG00000062524	protein_coding	15	41795836	41806085	LTK
4067	ENSG00000254087	protein_coding	8	56792372	56923940	LYN
260425	ENSG00000081026	protein_coding	1	113933371	114228545	MAGI3
378938	ENSG00000251562	lincRNA	11	65265233	65273940	MALAT1
6416	ENSG00000065559	protein_coding	17	11924141	12047147	MAP2K4
4214	ENSG00000095015	protein_coding	5	56111401	56191979	MAP3K1
9175	ENSG00000073803	protein_coding	3	185000729	185206885	MAP3K13
4216	ENSG00000085511	protein_coding	6	161412759	161538417	MAP3K4
4193	ENSG00000135679	protein_coding	12	69201956	69239214	MDM2
4194	ENSG00000198625	protein_coding	1	204485511	204542871	MDM4
9968	ENSG00000184634	protein_coding	X	70338406	70362303	MED12
4233	ENSG00000105976	protein_coding	7	116312444	116438440	MET
4507	ENSG00000099810	protein_coding	9	21802542	21931646	MTAP
2475	ENSG00000198793	protein_coding	1	11166592	11322564	MTOR
4602	ENSG00000118513	protein_coding	6	135502453	135540311	MYB
4605	ENSG00000101057	protein_coding	20	42295754	42345136	MYBL2
8202	ENSG00000124151	protein_coding	20	46130601	46285621	NCOA3
9611	ENSG00000141027	protein_coding	17	15932471	16121499	NCOR1
9612	ENSG00000196498	protein_coding	12	124808961	125052135	NCOR2
4763	ENSG00000196712	protein_coding	17	29421945	29709134	NF1
4855	ENSG00000204301	protein_coding	6	32162620	32191844	NOTCH4
5156	ENSG00000134853	protein_coding	4	55095264	55164414	PDGFRA
5290	ENSG00000121879	protein_coding	3	178865902	178957881	PIK3CA
5295	ENSG00000145675	protein_coding	5	67511548	67597649	PIK3R1
5300	ENSG00000127445	protein_coding	19	9945933	9960358	PIN1
5520	ENSG00000221914	protein_coding	8	26149007	26230196	PPP2R2A
5591	ENSG00000253729	protein_coding	8	48685669	48872743	PRKDC
5618	ENSG00000113494	protein_coding	5	35048861	35230794	PRLR
5728	ENSG00000171862	protein_coding	10	89622870	89731687	PTEN
5925	ENSG00000139687	protein_coding	13	48877887	49056122	RB1
9821	ENSG00000023287	protein_coding	8	53535016	53658403	RB1CC1
5649	ENSG00000189056	protein_coding	7	103112231	103629963	RELN
85004	ENSG00000134533	protein_coding	12	15260717	15501609	RERG
861	ENSG00000159216	protein_coding	21	36160098	37376965	RUNX1
23451	ENSG00000115524	protein_coding	2	198254508	198299815	SF3B1
6602	ENSG00000066117	protein_coding	12	50478755	50494495	SMARCD1
23049	ENSG00000157106	protein_coding	16	18816175	18937776	SMG1
10454	ENSG00000100324	protein_coding	22	39795746	39833065	TAB1
23118	ENSG00000055208	protein_coding	6	149539777	149732749	TAB2
6926	ENSG00000135111	protein_coding	12	115108059	115121969	TBX3
7040	ENSG00000105329	protein_coding	19	41807492	41859816	TGFB1
7042	ENSG00000092969	protein_coding	1	218519577	218617961	TGFB2
7157	ENSG00000141510	protein_coding	17	7565097	7590856	TP53	P53
7494	ENSG00000100219	protein_coding	22	29190543	29196585	XBP1
