# Supplementary material for: Aromatase inhibition remodels the clonal architecture of estrogen-receptor-positive breast cancers
Source: Nat Commun. 2016 Aug 9;7:12498. doi: 10.1038/ncomms12498 (PMC4980485; doi:10.1038/ncomms12498)
Supplement: Supplementary Software 1 — All data and scripts used for clonal clustering [file ncomms12498-s14.zip]

Archive with 233 entries (210 files):
- clonalClustering
- clonalClustering/BRC10
- clonalClustering/BRC10/exclude
- clonalClustering/BRC10/plot.R
- clonalClustering/BRC10/tumor.cn
- clonalClustering/BRC10/post.vars
- clonalClustering/BRC10/sciclone.R
- clonalClustering/BRC10/post.cn
- clonalClustering/BRC10/tumor.vars
- clonalClustering/BRC10/post.loh
- clonalClustering/BRC11
- clonalClustering/BRC11/plot.R
- clonalClustering/BRC11/tumor.cn
- clonalClustering/BRC11/post.vars
- clonalClustering/BRC11/sciclone.R
- clonalClustering/BRC11/post.cn
- clonalClustering/BRC11/tumor.vars
- clonalClustering/BRC11/exclude
- clonalClustering/BRC11/post.loh
- clonalClustering/BRC11/tumor.loh
- clonalClustering/BRC14
- clonalClustering/BRC14/exclude
- clonalClustering/BRC14/plot.R
- clonalClustering/BRC14/tumor.cn
- clonalClustering/BRC14/post.vars
- clonalClustering/BRC14/sciclone.R
- clonalClustering/BRC14/post.cn
- clonalClustering/BRC14/tumor.vars
- clonalClustering/BRC14/post.loh
- clonalClustering/BRC14/tumor.loh
- clonalClustering/BRC15
- clonalClustering/BRC15/exclude
- clonalClustering/BRC15/plot.R
- clonalClustering/BRC15/tumor_cs.cn
- clonalClustering/BRC15/post.vars
- clonalClustering/BRC15/tumor.cn
- clonalClustering/BRC15/post_cs.vars
- clonalClustering/BRC15/sciclone.R
- clonalClustering/BRC15/post_cs.cn
- clonalClustering/BRC15/tumor.vars
- clonalClustering/BRC15/post.cn
- clonalClustering/BRC15/tumor_cs.vars
- clonalClustering/BRC15/post.loh
- clonalClustering/BRC15/post_cs.loh
- clonalClustering/BRC15/tumor.loh
- clonalClustering/BRC15/tumor_cs.loh
- clonalClustering/BRC17
- clonalClustering/BRC17/exclude
- clonalClustering/BRC17/tumor_cs.cn
- clonalClustering/BRC17/post.vars
- clonalClustering/BRC17/tumor.cn
- clonalClustering/BRC17/post_cs.vars
- clonalClustering/BRC17/sciclone.R
- clonalClustering/BRC17/post_cs.cn
- clonalClustering/BRC17/tumor.vars
- clonalClustering/BRC17/post.cn
- clonalClustering/BRC17/tumor_cs.vars
- clonalClustering/BRC17/post.loh
- clonalClustering/BRC17/post_cs.loh
- clonalClustering/BRC17/tumor.loh
- clonalClustering/BRC17/tumor_cs.loh
- clonalClustering/BRC17/plot.R
- clonalClustering/BRC18
- clonalClustering/BRC18/tumor.cn
- clonalClustering/BRC18/post.vars
- clonalClustering/BRC18/sciclone.R
- clonalClustering/BRC18/post.cn
- clonalClustering/BRC18/tumor.vars
- clonalClustering/BRC18/tumor.loh
- clonalClustering/BRC18/exclude
- clonalClustering/BRC18/plot.R
- clonalClustering/BRC20
- clonalClustering/BRC20/plot.R
- clonalClustering/BRC20/tumor.cn
- clonalClustering/BRC20/post.vars
- clonalClustering/BRC20/sciclone.R
- clonalClustering/BRC20/post.cn
- clonalClustering/BRC20/tumor.vars
- clonalClustering/BRC20/post.loh
- clonalClustering/BRC20/tumor.loh
- clonalClustering/BRC20/exclude
- clonalClustering/BRC21
- clonalClustering/BRC21/exclude
- clonalClustering/BRC21/plot.R
- clonalClustering/BRC21/tumor.cn
- clonalClustering/BRC21/post.vars
- clonalClustering/BRC21/sciclone.R
- clonalClustering/BRC21/post.cn
- clonalClustering/BRC21/tumor.vars
- clonalClustering/BRC21/tumor.loh
- clonalClustering/BRC22
- clonalClustering/BRC22/plot.R
- clonalClustering/BRC22/tumor_cs.cn
- clonalClustering/BRC22/post.vars
- clonalClustering/BRC22/tumor.cn
- clonalClustering/BRC22/post_cs.vars
- clonalClustering/BRC22/sciclone.R
- clonalClustering/BRC22/post_cs.cn
- clonalClustering/BRC22/tumor.vars
- clonalClustering/BRC22/post.cn
- clonalClustering/BRC22/tumor_cs.vars
- clonalClustering/BRC22/post_cs.loh
- clonalClustering/BRC22/tumor.loh
- clonalClustering/BRC22/tumor_cs.loh
- clonalClustering/BRC22/exclude
- clonalClustering/BRC24
- clonalClustering/BRC24/plot.R
- clonalClustering/BRC24/tumor.cn
- clonalClustering/BRC24/post.vars
- clonalClustering/BRC24/sciclone.R
- clonalClustering/BRC24/post.cn
- clonalClustering/BRC24/tumor.vars
- clonalClustering/BRC24/post.loh
- clonalClustering/BRC24/tumor.loh
- clonalClustering/BRC24/exclude
- clonalClustering/BRC26
- clonalClustering/BRC26/plot.R
- clonalClustering/BRC26/tumor.cn
- clonalClustering/BRC26/post.vars
- clonalClustering/BRC26/sciclone.R
- clonalClustering/BRC26/post.cn
- clonalClustering/BRC26/tumor.vars
- clonalClustering/BRC26/tumor.loh
- clonalClustering/BRC30
- clonalClustering/BRC30/plot.R
- clonalClustering/BRC30/tumor.cn
- clonalClustering/BRC30/post.vars
- clonalClustering/BRC30/sciclone.R
- clonalClustering/BRC30/post.cn
- clonalClustering/BRC30/tumor.vars
- clonalClustering/BRC30/exclude
- clonalClustering/BRC30/runClonEvol.R
- clonalClustering/BRC32
- clonalClustering/BRC32/plot.R
- clonalClustering/BRC32/tumor.cn
- clonalClustering/BRC32/post.vars
- clonalClustering/BRC32/sciclone.R
- clonalClustering/BRC32/post.cn
- clonalClustering/BRC32/tumor.vars
- clonalClustering/BRC37
- clonalClustering/BRC37/exclude
- clonalClustering/BRC37/plot.R
- clonalClustering/BRC37/tumor.cn
- clonalClustering/BRC37/post.vars
- clonalClustering/BRC37/post_cs.cn
- clonalClustering/BRC37/post_cs.vars
- clonalClustering/BRC37/sciclone.R
- clonalClustering/BRC37/post.cn
- clonalClustering/BRC37/tumor.vars
- clonalClustering/BRC37/post.loh
- clonalClustering/BRC37/post_cs.loh
- clonalClustering/BRC37/tumor.loh
- clonalClustering/BRC38
- clonalClustering/BRC38/plot.R
- clonalClustering/BRC38/tumor.cn
- clonalClustering/BRC38/post.vars
- clonalClustering/BRC38/sciclone.R
- clonalClustering/BRC38/post.cn
- clonalClustering/BRC38/tumor.vars
- clonalClustering/BRC38/post.loh
- clonalClustering/BRC38/tumor.loh
- clonalClustering/BRC39
- clonalClustering/BRC39/plot.R
- clonalClustering/BRC39/tumor.cn
- clonalClustering/BRC39/post.vars
- clonalClustering/BRC39/sciclone.R
- clonalClustering/BRC39/post.cn
- clonalClustering/BRC39/tumor.vars
- clonalClustering/BRC39/tumor.loh
- clonalClustering/BRC39/exclude
- clonalClustering/BRC40
- clonalClustering/BRC40/plot.R
- clonalClustering/BRC40/tumor.cn
- clonalClustering/BRC40/post.vars
- clonalClustering/BRC40/sciclone.R
- clonalClustering/BRC40/post.cn
- clonalClustering/BRC40/tumor.vars
- clonalClustering/BRC40/exclude
- clonalClustering/BRC41
- clonalClustering/BRC41/plot.R
- clonalClustering/BRC41/tumor_cs.cn
- clonalClustering/BRC41/post.vars
- clonalClustering/BRC41/tumor.cn
- clonalClustering/BRC41/post_cs.vars
- clonalClustering/BRC41/sciclone.R
- clonalClustering/BRC41/post_cs.cn
- clonalClustering/BRC41/tumor.vars
- clonalClustering/BRC41/post.cn
- clonalClustering/BRC41/tumor_cs.vars
- clonalClustering/BRC41/post.loh
- clonalClustering/BRC41/tumor.loh
- clonalClustering/BRC41/tumor_cs.loh
- clonalClustering/BRC41/exclude
- clonalClustering/BRC42
- clonalClustering/BRC42/plot.R
- clonalClustering/BRC42/tumor.cn
- clonalClustering/BRC42/post.vars
- clonalClustering/BRC42/sciclone.R
- clonalClustering/BRC42/post.cn
- clonalClustering/BRC42/tumor.vars
- clonalClustering/BRC42/exclude
- clonalClustering/BRC48
- clonalClustering/BRC48/plot.R
- clonalClustering/BRC48/tumor.cn
- clonalClustering/BRC48/post.vars
- clonalClustering/BRC48/sciclone.R
- clonalClustering/BRC48/post.cn
- clonalClustering/BRC48/tumor.vars
- clonalClustering/BRC49
- clonalClustering/BRC49/plot.R
- clonalClustering/BRC49/tumor_cs.cn
- clonalClustering/BRC49/post.vars
- clonalClustering/BRC49/tumor.cn
- clonalClustering/BRC49/post_cs.vars
- clonalClustering/BRC49/sciclone.R
- clonalClustering/BRC49/post_cs.cn
- clonalClustering/BRC49/tumor.vars
- clonalClustering/BRC49/post.cn
- clonalClustering/BRC49/tumor_cs.vars
- clonalClustering/BRC49/post.loh
- clonalClustering/BRC49/tumor.loh
- clonalClustering/BRC49/tumor_cs.loh
- clonalClustering/BRC49/exclude
- clonalClustering/BRC50
- clonalClustering/BRC50/plot.R
- clonalClustering/BRC50/tumor.cn
- clonalClustering/BRC50/post.vars
- clonalClustering/BRC50/sciclone.R
- clonalClustering/BRC50/post.cn
- clonalClustering/BRC50/tumor.vars
- clonalClustering/run.sh
- clonalClustering/runClonEvol.R
- clonalClustering/README
