# Supplementary material for: Aromatase inhibition remodels the clonal architecture of estrogen-receptor-positive breast cancers
Source: Nat Commun. 2016 Aug 9;7:12498. doi: 10.1038/ncomms12498 (PMC4980485; doi:10.1038/ncomms12498)
Supplement: Supplementary Software 1 — All data and scripts used for clonal clustering [file ncomms12498-s14.zip › clonalClustering/BRC11/plot.R]

library(sciClone)
load("postClustering.Rdata")
sc.plot1d(sc,"output.1d.pdf", highlightSexChrs=TRUE, overlayClusters=TRUE, showTitle=TRUE)
sc.plot2d(sc,"output.2d.pdf", overlayClusters=TRUE, xlim=35, ylim=15, scale=1,plot.title="BRC11")
sc.plot2d(sc,"output.2d.sm.pdf", overlayClusters=TRUE, xlim=35, ylim=15, scale=1,plot.title="BRC11",plotWidth=4.25,plotHeight=3.54)
