# Supplementary material for: Aromatase inhibition remodels the clonal architecture of estrogen-receptor-positive breast cancers
Source: Nat Commun. 2016 Aug 9;7:12498. doi: 10.1038/ncomms12498 (PMC4980485; doi:10.1038/ncomms12498)
Supplement: Supplementary Software 1 — All data and scripts used for clonal clustering [file ncomms12498-s14.zip › clonalClustering/BRC11/tumor.cn]

1	1	116720000	11330	2.01387736719757
1	116720001	116960000	24	4.6749069329351
1	116960001	117210000	25	2.4636472525683
1	117210001	119000000	178	4.52333800034363
1	119000001	120530000	149	2.08603861948723
1	120530001	121350000	38	4.2485236383383
1	121350001	143760000	14	1.6763344412647
1	143760001	144300000	6	10.7152736427125
1	144300001	145130000	34	6.93343539938693
1	145130001	145340000	17	10.7911600559148
1	145340001	146150000	38	15.7145121790313
1	146150001	146680000	20	6.7144135822557
1	146680001	146730000	5	13.7146167166735
1	146730001	146770000	4	9.55644868355317
1	146770001	146940000	15	8.3119579006351
1	146940001	147220000	28	9.53871406713637
1	147220001	149320000	66	7.13783795025497
1	149320001	149780000	12	5.13730010257057
1	149780001	150810000	97	6.96241762540387
1	150810001	151950000	114	4.73792688211983
1	151950001	152280000	32	2.30819978673477
1	152280001	152320000	4	7.0619876789658
1	152320001	152960000	62	8.861229572933
1	152960001	153080000	12	7.779810824187
1	153080001	154650000	157	2.27443949283253
1	154650001	154730000	8	8.15281117018297
1	154730001	155300000	57	4.92289980027557
1	155300001	155360000	6	4.26212899512093
1	155360001	158810000	343	2.195031159197
1	158810001	159340000	52	4.33233895393423
1	159340001	159425000	8	6.10347703479477
1	159425001	159700000	27	4.05295532949053
1	159700001	160640000	94	4.83687720095897
1	160640001	160970000	32	9.44939364538337
1	160970001	161010000	4	10.5846891293185
1	161010001	161350000	34	12.6125462057778
1	161350001	161550000	16	7.69126669692373
1	161550001	162430000	86	11.8616236390311
1	162430001	163120000	69	9.15601468026293
1	163120001	164150000	101	6.414712897329
1	164150001	164200000	5	4.192466812198
1	164200001	170760000	652	2.36548211378707
1	170760001	170790000	3	4.21152339736263
1	170790001	171280000	49	8.5049962734613
1	171280001	171345000	6	6.69470875090627
1	171345001	172660000	130	2.39038510643567
1	172660001	176630000	390	4.35419718121683
1	176630001	178140000	149	2.20502638165433
1	178140001	179320000	117	4.59303423843407
1	179320001	180100000	78	8.9232583812677
1	180100001	180330000	23	6.9833942557591
1	180330001	180420000	9	6.05134654324203
1	180420001	181780000	136	7.03843527584977
1	181780001	183080000	130	2.40801676763457
1	183080001	183490000	41	4.66131914524247
1	183490001	183510000	2	6.99308853519573
1	183510001	184660000	115	9.34800066478697
1	184660001	184720000	6	8.1102302774338
1	184720001	185000000	26	9.74500310370217
1	185000001	186280000	127	8.57364882528437
1	186280001	186460000	18	7.60505357551667
1	186460001	186580000	12	8.6685151872749
1	186580001	186810000	23	10.2687501337101
1	186810001	187090000	28	12.7931389744475
1	187090001	187500000	40	11.4185737501039
1	187500001	188010000	51	13.4590432254232
1	188010001	191130000	311	7.28935568535993
1	191130001	191210000	8	5.59907242421083
1	191210001	193530000	231	2.25666083034403
1	193530001	193570000	4	5.8825618739332
1	193570001	193750000	18	8.1297289348435
1	193750001	194200000	45	5.83732370762607
1	194200001	194440000	24	3.95917714958233
1	194440001	194650000	21	5.31558719675483
1	194650001	195740000	109	7.0839583775725
1	195740001	196280000	52	5.61260110015457
1	196280001	196730000	45	2.20312140788713
1	196730001	196810000	7	1.39857695145397
1	196810001	198890000	208	2.30336685287857
1	198890001	198990000	10	5.94563432163967
1	198990001	199250000	26	2.35476679486493
1	199250001	199490000	24	4.23925914687887
1	199490001	199600000	11	2.12499972063207
1	199600001	199730000	13	5.96698784697353
1	199730001	200500000	77	2.32853472997213
1	200500001	200530000	3	3.31541806884977
1	200530001	200820000	29	4.53608688680513
1	200820001	201220000	39	8.41945418471307
1	201220001	201340000	12	4.17835449258463
1	201340001	202050000	71	2.32271870417393
1	202050001	202180000	13	4.723596522744
1	202180001	203250000	107	7.11821685332603
1	203250001	203350000	10	8.12086222263427
1	203350001	204050000	70	7.1190337475156
1	204050001	206545000	203	4.76207727723223
1	206545001	206590000	3	7.0368127166377
1	206590001	209000000	236	4.64194229753827
1	209000001	209150000	15	2.08182737641163
1	209150001	210070000	92	4.7548909592182
1	210070001	210360000	29	3.9819272192286
1	210360001	211490000	113	4.64775112166903
1	211490001	211530000	4	5.6069026438715
1	211530001	227210000	1541	4.60009709980597
1	227210001	227510000	30	3.75068034138473
1	227510001	229710000	213	4.46175600595783
1	229710001	229750000	4	2.3396956436762
1	229750001	234910000	516	4.64516897467573
1	234910001	234950000	4	3.6077958051647
1	234950001	236000000	99	4.7646918425836
1	236000001	237340000	132	2.26818773934227
1	237340001	239270000	192	3.88535550988103
1	239270001	239650000	38	2.07948893184713
1	239650001	240480000	82	4.2066016481583
1	240480001	241950000	147	2.20883791406753
1	241950001	247820000	574	4.38551535183517
1	247820001	248900000	108	3.37651103299173
1	248900001	249230000	19	4.31675836894683
1	249230001	249250621	2	2.73918469407507
2	1	3200000	317	1.1948158070417
2	3200001	31630000	2803	1.7315311340884
2	31630001	33560000	192	2.6646158102636
2	33560001	33710000	15	3.78341681356283
2	33710001	33770000	6	4.81582102679717
2	33770001	34580000	81	3.59289714138813
2	34580001	35370000	79	2.61195660043467
2	35370001	90370000	5353	1.7796077017882
2	90370001	91735000	3	3.070823088716
2	91735001	91830000	7	5.37526977755873
2	91830001	95760000	66	1.78541900162563
2	95760001	95840000	8	3.31652469745953
2	95840001	95880000	4	5.91038473846977
2	95880001	96500000	48	4.4807577769622
2	96500001	96660000	12	2.9934459064213
2	96660001	97370000	67	4.00413625552853
2	97370001	97780000	41	4.7777755485412
2	97780001	97860000	7	3.74659720979623
2	97860001	106360000	817	1.83164795251233
2	106360001	106450000	9	2.42913454968907
2	106450001	134970000	2627	1.77156992662943
2	134970001	135110000	14	2.33823886306153
2	135110001	242830000	10666	1.80512691737387
2	242830001	243090000	25	0.867498087518833
2	243090001	243199373	6	1.7831832665765
3	1	880000	81	2.06827567240153
3	880001	16210000	1520	2.86289350367157
3	16210001	16600000	39	3.4262828394424
3	16600001	141000000	12007	2.61801330763433
3	141000001	141210000	21	3.14735683256157
3	141210001	197700000	5597	2.57572196120773
3	197700001	198022430	17	1.63688790931957
4	1	70000	4	0.532446630226733
4	70001	120000	5	1.61072660144667
4	120001	430000	31	1.12896373393347
4	430001	9160000	860	2.0687425192104
4	9160001	9190000	3	0
4	9190001	19085000	956	2.3362969600717
4	19085001	20280000	119	1.46239233983163
4	20280001	25920000	561	3.16687974657273
4	25920001	26020000	10	1.64957159709663
4	26020001	29030000	299	2.31835985842277
4	29030001	29130000	10	1.5225876097389
4	29130001	30580000	145	2.79173034563457
4	30580001	30620000	4	1.58814131000447
4	30620001	40160000	949	2.25474154245227
4	40160001	40330000	17	2.79276437067817
4	40330001	44830000	449	2.3241722571267
4	44830001	51170000	437	1.51272832330583
4	51170001	69210000	1626	2.23031721012607
4	69210001	69270000	6	3.02003989082953
4	69270001	69375000	10	2.41734011968353
4	69375001	69490000	11	0.328613494756967
4	69490001	69780000	29	2.27877093108593
4	69780001	80000000	1006	3.28394355741123
4	80000001	80050000	5	2.48096650191803
4	80050001	81810000	173	1.6115968932583
4	81810001	82030000	22	2.3106175101786
4	82030001	82280000	25	1.5799092771276
4	82280001	82360000	8	2.9226268604992
4	82360001	88190000	577	1.59378000337997
4	88190001	89550000	134	2.45031536788123
4	89550001	96500000	688	1.5170130383182
4	96500001	98390000	188	2.28599600219627
4	98390001	99530000	111	1.6904192827488
4	99530001	99620000	9	2.0542853046381
4	99620001	102180000	254	1.6373248535709
4	102180001	102330000	15	2.4789850319094
4	102330001	102660000	33	1.56002393204093
4	102660001	103250000	59	2.76644145818463
4	103250001	103610000	36	1.84066277658187
4	103610001	103700000	9	2.82333268687763
4	103700001	104220000	51	1.6802926457654
4	104220001	104460000	24	2.35720066000093
4	104460001	104810000	34	1.400258827206
4	104810001	107220000	240	2.37963184128733
4	107220001	109330000	210	1.6129025572118
4	109330001	109590000	26	3.03604057824527
4	109590001	111550000	196	1.58510719438527
4	111550001	112540000	98	2.34163848911187
4	112540001	115810000	325	1.6329567736584
4	115810001	116080000	27	2.2855140970454
4	116080001	120220000	400	1.53117368808273
4	120220001	120430000	18	2.47353882127637
4	120430001	128900000	831	1.6076815300338
4	128900001	129040000	14	2.4671077419131
4	129040001	188420000	5889	1.51358502872973
4	188420001	191154276	249	0.9029019664013
5	1	780000	77	1.84833520909647
5	780001	840000	6	1.2819969280616
5	840001	1090000	25	1.9401970884272
5	1090001	42560000	4096	2.4814619552668
5	42560001	43240000	67	1.8555645854634
5	43240001	44020000	78	3.6809571896478
5	44020001	47920000	237	2.5676943474721
5	47920001	49550000	11	1.97509334332127
5	49550001	76160000	2459	2.47452873255073
5	76160001	77920000	174	1.6237936551604
5	77920001	82290000	429	2.45130205947817
5	82290001	82730000	44	3.04084727620503
5	82730001	83130000	38	2.4281509309485
5	83130001	83250000	12	3.15982418510963
5	83250001	84220000	97	2.24754895036543
5	84220001	84720000	50	2.79224734023807
5	84720001	148180000	6275	1.83029680646167
5	148180001	148280000	10	2.610947638933
5	148280001	175420000	2690	2.11653128068457
5	175420001	175760000	23	1.61551469977553
5	175760001	177130000	137	2.13018008214367
5	177130001	177250000	3	0
5	177250001	180335000	301	1.69526816688123
5	180335001	180590000	25	1.12896373393347
5	180590001	180890000	15	1.72045350298077
5	180890001	180915260	2	0.6745395810195
6	1	1280000	108	2.38598406135017
6	1280001	15230000	1389	3.0638540440893
6	15230001	15320000	9	3.7869318353643
6	15320001	74070000	5493	2.96271213109157
6	74070001	77840000	374	3.77522077879113
6	77840001	78410000	57	2.66969922961773
6	78410001	103205000	2435	1.85692098634733
6	103205001	103520000	31	7.03356827293897
6	103520001	104510000	99	2.02871173379203
6	104510001	104870000	36	5.37109432192033
6	104870001	105510000	63	4.1900108793211
6	105510001	106090000	57	2.72072768984377
6	106090001	106520000	42	9.64247861649997
6	106520001	106660000	14	13.4967737952065
6	106660001	106700000	4	9.98167654696077
6	106700001	106790000	9	6.7025865861785
6	106790001	107080000	29	8.32185738087277
6	107080001	107140000	6	5.9368109278835
6	107140001	107700000	56	10.36638080394
6	107700001	107770000	7	7.07744425374267
6	107770001	109070000	130	2.78656237006473
6	109070001	109200000	13	4.6911086801315
6	109200001	109270000	7	10.1224665496206
6	109270001	111970000	269	2.7783010564479
6	111970001	112010000	4	4.92157049622617
6	112010001	112120000	11	3.19462073369227
6	112120001	112240000	11	10.1717535164085
6	112240001	112370000	13	3.25149538808083
6	112370001	114580000	217	2.56468628686003
6	114580001	115335000	73	1.6802926457654
6	115335001	116030000	69	2.9732960304027
6	116030001	119790000	371	3.54096275563277
6	119790001	121400000	159	2.56719291715657
6	121400001	121460000	6	2.0855705738456
6	121460001	126290000	478	2.62508583623127
6	126290001	129350000	304	1.89910961930367
6	129350001	129440000	9	2.46809676158873
6	129440001	129980000	54	1.95440889166057
6	129980001	140640000	1061	2.74175181139207
6	140640001	142260000	161	1.87594024435237
6	142260001	155400000	1312	2.3718215779068
6	155400001	161960000	639	2.92473135119437
6	161960001	162760000	80	2.23366445955817
6	162760001	163340000	57	1.21394243464783
6	163340001	163760000	41	2.0435790405829
6	163760001	164000000	24	1.42638761966343
6	164000001	164140000	14	0.9075365305491
6	164140001	164700000	56	1.7831832665765
6	164700001	165640000	93	1.1652317660388
6	165640001	165785000	14	2.08276298118513
6	165785001	170950000	500	1.0400684247177
6	170950001	171000000	5	0.0193613967818329
6	171000001	171115067	6	2.03614126509517
7	1	1600000	151	2.9378976459563
7	1600001	1650000	5	3.6526532364219
7	1650001	2300000	65	3.04833032459763
7	2300001	38290000	3552	3.7992459301754
7	38290001	38400000	11	2.2951585495161
7	38400001	38470000	7	4.4763204955167
7	38470001	53190000	1455	3.81922107837123
7	53190001	53240000	5	2.80311250898803
7	53240001	57025000	364	3.7035536326431
7	57025001	57105000	3	0.430040956285233
7	57105001	57590000	44	3.57231249868763
7	57590001	57800000	18	2.7540863666553
7	57800001	57880000	8	3.5957601841701
7	57880001	61840000	34	2.9236790329107
7	61840001	65250000	278	3.58717403172973
7	65250001	65290000	4	4.93021426747777
7	65290001	84590000	1779	3.75068034138473
7	84590001	89610000	498	1.60072691238567
7	89610001	93270000	359	4.02459483827037
7	93270001	98020000	468	1.65307503456137
7	98020001	100440000	239	4.03725512940843
7	100440001	101050000	54	1.49690067633063
7	101050001	101120000	7	0.9634530290462
7	101120001	142075000	4029	1.64869604123807
7	142075001	142305000	18	0.914882478856566
7	142305001	142490000	16	0.202468648314433
7	142490001	146550000	354	1.6094213899234
7	146550001	147040000	48	3.5466538229717
7	147040001	148200000	115	1.5755809808705
7	148200001	148260000	6	4.2813354282729
7	148260001	148460000	20	1.61203208440923
7	148460001	148850000	39	4.21029270418747
7	148850001	157830000	884	1.400258827206
7	157830001	159070000	124	0.880171345604966
7	159070001	159138663	6	1.4378014319708
X	1	310000	10	0.581689376200433
X	310001	1370000	82	0.128448927371033
X	1370001	46790000	4479	0.9982926457068
X	46790001	62410000	1113	2.13866556184977
X	62410001	72220000	921	0.9615021163365
X	72220001	72310000	8	0.2581348946765
X	72310001	154430000	7916	1.13861309751533
X	154430001	155140000	58	0.620026490135833
X	155140001	155270560	13	1.4687681637503
8	1	1650000	146	0.875943704875133
8	1650001	7110000	530	1.45135660310367
8	7110001	7930000	10	2.75717321292803
8	7930001	9500000	142	4.28009505776607
8	9500001	11510000	199	1.5994237800231
8	11510001	15170000	318	3.79162080567657
8	15170001	26240000	1098	1.6456325514068
8	26240001	34170000	790	4.0747408322418
8	34170001	80940000	4328	2.1278248827119
8	80940001	81120000	18	2.67122494264477
8	81120001	142400000	6037	2.15661415742633
8	142400001	146270000	356	1.63121038927937
8	146270001	146364022	4	2.6768219388901
9	1	44260000	3870	2.06407550697333
9	44260001	44850000	9	0
9	44850001	95690000	2455	2.06407550697333
9	95690001	95810000	12	2.55016495007093
9	95810001	123620000	2752	2.0449745420389
9	123620001	123700000	8	2.76644145818463
9	123700001	141213431	1712	1.91277697257227
10	1	2730000	263	1.47004412421623
10	2730001	22830000	1951	1.9986138497648
10	22830001	23040000	21	2.5717070414764
10	23040001	38780000	1560	2.0009242603041
10	38780001	42860000	69	1.46961877457963
10	42860001	52260000	616	1.9714113904898
10	52260001	52430000	17	2.51971517769037
10	52430001	61600000	906	1.9296725632943
10	61600001	61640000	4	2.74740260219317
10	61640001	71130000	943	2.03521212301593
10	71130001	71490000	36	7.36083916793623
10	71490001	71910000	42	6.38403134264397
10	71910001	72900000	99	5.51968549036203
10	72900001	73040000	14	6.61310214879513
10	73040001	73160000	12	5.56071963834737
10	73160001	74850000	169	4.46745238896203
10	74850001	75170000	31	5.4353091926508
10	75170001	75940000	74	6.62170582231193
10	75940001	76470000	53	5.693430250454
10	76470001	76990000	52	6.633448681247
10	76990001	79220000	223	4.88310073172067
10	79220001	82200000	286	2.01804620762687
10	82200001	82260000	6	2.56318272562043
10	82260001	92910000	1036	2.02314499006337
10	92910001	93010000	10	2.51772296575683
10	93010001	102780000	966	2.01804620762687
10	102780001	102850000	7	2.4779945029036
10	102850001	126370000	2327	1.93150171043193
10	126370001	126430000	6	2.6346952521535
10	126430001	135230000	848	1.61725673178207
10	135230001	135370000	14	0.861747091707633
10	135370001	135480000	11	1.25771913828557
10	135480001	135534747	5	1.88274626622123
11	1	35020000	3439	2.28599600219627
11	35020001	35420000	40	2.85871938636727
11	35420001	47940000	1246	2.28455038694723
11	47940001	48210000	27	2.86915902114933
11	48210001	55370000	348	2.10431772773277
11	55370001	55430000	6	2.8832755045975
11	55430001	56840000	139	2.08603861948723
11	56840001	57420000	58	2.57773025610683
11	57420001	57490000	7	3.19026271874453
11	57490001	62310000	474	2.3290196171894
11	62310001	62650000	34	2.9732960304027
11	62650001	71730000	890	2.25714073546957
11	71730001	71860000	13	2.7546007518866
11	71860001	108870000	3615	2.10290988749113
11	108870001	134270000	2522	1.4794092792971
11	134270001	134890000	62	0.7739326948363
11	134890001	135006516	6	1.4179467050123
12	1	170000	2	2.01202538384417
12	170001	210000	4	0.972435941260533
12	210001	500000	29	0.474036084693134
12	500001	6550000	600	0.945919131628233
12	6550001	9710000	302	1.82579501493037
12	9710001	9740000	2	0.446672043925433
12	9740001	11230000	149	1.17534643709227
12	11230001	11260000	3	2.31158483419787
12	11260001	13350000	207	1.23640392442117
12	13350001	14390000	103	2.02963997466353
12	14390001	14420000	3	3.12194179221447
12	14420001	14920000	50	2.05894552847163
12	14920001	14970000	5	2.66563221226937
12	14970001	34830000	1970	1.58164143584613
12	34830001	55510000	1750	2.53018335728977
12	55510001	55900000	38	1.9173390763025
12	55900001	64940000	895	2.77107991899103
12	64940001	65160000	22	3.57231249868763
12	65160001	109630000	4403	2.96429878077407
12	109630001	113650000	401	1.47600211587993
12	113650001	113770000	12	3.05956852149033
12	113770001	118430000	465	1.43907095241633
12	118430001	118600000	17	3.21863306051557
12	118600001	133630000	1476	2.79017957681863
12	133630001	133790000	13	1.93378885764517
12	133790001	133851895	6	2.92210082898917
13	1	19190000	2	1.6168211784987
13	19190001	30960000	1171	2.49534860115467
13	30960001	31020000	6	3.3753960890865
13	31020001	32250000	123	2.60439279744367
13	32250001	105970000	7301	1.0773725307392
13	105970001	108410000	241	2.893225175062
13	108410001	115169878	631	0.765642517949233
14	1	20650000	67	1.95211459932633
14	20650001	22090000	143	2.61548906738437
14	22090001	22300000	21	2.0519564037744
14	22300001	22450000	15	1.52044294932597
14	22450001	22580000	13	0.8304137861315
14	22580001	22790000	21	0.199094790324233
14	22790001	22950000	16	0
14	22950001	22970000	2	0.529204266027067
14	22970001	23000000	3	1.95532683125693
14	23000001	23100000	10	2.9695899965427
14	23100001	57280000	3380	2.38549522579533
14	57280001	57450000	17	1.82489503101203
14	57450001	79790000	2217	2.50081144725503
14	79790001	92310000	1243	1.99261052842453
14	92310001	92340000	3	2.72995043492097
14	92340001	106050000	1367	1.8514970747349
14	106050001	106530000	48	1.18263986086167
14	106530001	106570000	4	2.3164234662993
14	106570001	106870000	30	1.13821072013077
14	106870001	106920000	5	0.545075069956933
14	106920001	107150000	23	1.11411904571913
14	107150001	107349540	14	1.5842405745711
15	1	38940000	1509	1.43907095241633
15	38940001	39020000	8	2.09400036109733
15	39020001	43290000	425	1.59030943694753
15	43290001	43320000	3	0.8231790081522
15	43320001	44950000	151	1.49433785369597
15	44950001	45030000	8	2.0748144733454
15	45030001	52480000	741	1.57039098400003
15	52480001	52630000	15	2.28792395686573
15	52630001	63750000	1109	1.52859661466677
15	63750001	63820000	7	2.18837575583853
15	63820001	78300000	1432	1.5182990320669
15	78300001	78450000	15	2.0435790405829
15	78450001	81580000	311	1.48537636337493
15	81580001	81620000	4	2.1490510914712
15	81620001	102300000	1960	1.45772094697067
15	102300001	102420000	12	0.567520791157133
15	102420001	102490000	7	0.945141115953066
15	102490001	102531392	4	2.70487102213513
16	1	17390000	1626	2.39038510643567
16	17390001	17530000	14	2.9021386257301
16	17530001	18665000	74	2.33047448051643
16	18665001	18750000	3	1.09132457384157
16	18750001	31240000	1134	2.55116548471867
16	31240001	50700000	692	1.82399517184933
16	50700001	50770000	7	2.63267116539317
16	50770001	55830000	503	2.0041601805763
16	55830001	60660000	480	2.48889787803947
16	60660001	68280000	755	1.38388041287797
16	68280001	68340000	6	2.0148035514466
16	68340001	70945000	243	1.4742992425401
16	70945001	71000000	4	0.848733617168566
16	71000001	90180000	1902	1.3750795884489
16	90180001	90210000	3	0
16	90210001	90354753	9	1.08414500990867
17	1	1060000	95	0.851410355406267
17	1060001	8030000	693	1.35459408187227
17	8030001	8150000	12	2.21169795072327
17	8150001	36210000	2379	1.40278251533627
17	36210001	36400000	10	0.976737181699067
17	36400001	43570000	717	1.5690941591606
17	43570001	43650000	3	0
17	43650001	44210000	56	1.42849967733377
17	44210001	44575000	16	2.31690751399863
17	44575001	81160000	3592	1.45432580678473
17	81160001	81195210	3	2.13018008214367
18	1	730000	68	0.932707522371633
18	730001	78077248	7330	1.55053593944043
20	1	2700000	261	3.15385905841517
20	2700001	4100000	140	1.4858028052822
20	4100001	5490000	138	3.4831386367179
20	5490001	6970000	148	1.5307441014145
20	6970001	12000000	500	3.3999605947953
20	12000001	20650000	856	4.42765223252903
20	20650001	22190000	153	2.4021346580233
20	22190001	25710000	348	3.48596363350833
20	25710001	27870000	45	2.6417839768675
20	27870001	29480000	6	1.70056207688263
20	29480001	29580000	10	2.3991954374345
20	29580001	29830000	10	1.63601411167163
20	29830001	29870000	4	2.61246113363987
20	29870001	30810000	93	3.5866019389163
20	30810001	31080000	27	2.72431294566083
20	31080001	31360000	28	3.55234883642537
20	31360001	32600000	124	2.43553139631677
20	32600001	32700000	10	3.63652265791823
20	32700001	38210000	545	2.45722508239727
20	38210001	38680000	46	1.38388041287797
20	38680001	45080000	636	3.4094715091917
20	45080001	46360000	128	1.4785573113097
20	46360001	50400000	404	2.51324250795367
20	50400001	50530000	13	3.13166543046303
20	50530001	51510000	98	2.30336685287857
20	51510001	51640000	13	3.3648118273074
20	51640001	51730000	9	2.43848573174887
20	51730001	52980000	122	3.6026355366039
20	52980001	55000000	201	2.23222972521613
20	55000001	56980000	198	3.43526318649583
20	56980001	58650000	167	2.3372678442654
20	58650001	59700000	105	2.9807134948411
20	59700001	59790000	9	4.619386842334
20	59790001	60070000	28	2.73764485068423
20	60070001	61470000	130	4.60909398806607
20	61470001	61590000	12	5.44792093958487
20	61590001	62490000	90	4.39807304304037
20	62490001	62710000	22	5.3370596885439
20	62710001	62890000	18	4.4049871972445
20	62890001	63025520	8	2.4854268186192
Y	1	6090000	271	3.4335786127001
Y	6090001	59373566	512	0.715419893942367
19	1	490000	24	1.40362397797827
19	490001	8430000	779	2.20693188366563
19	8430001	8560000	13	2.80311250898803
19	8560001	9030000	37	2.14527270272177
19	9030001	9090000	6	1.49903717619947
19	9090001	9900000	81	2.03428310973423
19	9900001	9940000	4	3.04138153887683
19	9940001	21020000	1099	2.3241722571267
19	21020001	21100000	8	1.4454225159943
19	21100001	32630000	836	2.1268830314654
19	32630001	32660000	3	1.4179467050123
19	32660001	55245000	2231	2.35476679486493
19	55245001	55335000	3	0.9837826530181
19	55335001	59030000	367	1.9990758678167
19	59030001	59128983	7	2.7891459100787
22	1	24355000	626	2.24611132912487
22	24355001	24400000	3	0
22	24400001	27190000	271	2.2850322252965
22	27190001	27610000	42	1.59334607732303
22	27610001	27840000	23	1.1037103958538
22	27840001	39360000	1141	2.0208268797403
22	39360001	39390000	3	4.11177948039497
22	39390001	39480000	9	2.64887958386163
22	39480001	43670000	419	1.75285407153823
22	43670001	49790000	611	1.18345080313613
22	49790001	51304566	142	1.69570915788393
21	1	9750000	3	1.4251207363686
21	9750001	12765000	60	0.906377528088133
21	12765001	46560000	3160	2.10713428662467
21	46560001	48090000	153	1.6329567736584
21	48090001	48129895	3	3.24326698888567
