# Supplementary material for: Aromatase inhibition remodels the clonal architecture of estrogen-receptor-positive breast cancers
Source: Nat Commun. 2016 Aug 9;7:12498. doi: 10.1038/ncomms12498 (PMC4980485; doi:10.1038/ncomms12498)
Supplement: Supplementary Software 1 — All data and scripts used for clonal clustering [file ncomms12498-s14.zip › clonalClustering/BRC14/tumor.cn]

1	1	750000	4	0.853086597257789
1	750001	1300000	55	1.45043995165934
1	1300001	1720000	42	1.08869164025137
1	1720001	1820000	10	0.444552796375869
1	1820001	2210000	39	1.31075431804479
1	2210001	3660000	136	1.85501426594561
1	3660001	3820000	16	1.22097388381808
1	3820001	6240000	226	1.88240417292966
1	6240001	6300000	6	1.08989839642974
1	6300001	6400000	10	1.51723327658642
1	6400001	6830000	43	1.07543938137279
1	6830001	7770000	94	1.74551597506261
1	7770001	7860000	9	1.344484259476
1	7860001	9290000	143	0.950370000198921
1	9290001	9510000	22	1.35663659867276
1	9510001	10570000	106	0.753035316842632
1	10570001	10670000	10	1.11046452568634
1	10670001	10940000	27	1.78525068688234
1	10940001	11040000	10	1.12108788085963
1	11040001	11090000	5	0.548262320375605
1	11090001	11470000	38	1.07935061570821
1	11470001	11700000	23	1.72680357698897
1	11700001	11960000	26	1.15066479775113
1	11960001	12050000	9	0.785457719263184
1	12050001	15870000	302	1.39619200764574
1	15870001	16000000	13	0.65541592761671
1	16000001	16100000	10	1.01541205244021
1	16100001	16260000	16	0.46775499546171
1	16260001	16580000	32	1.42990136107318
1	16580001	16690000	11	0.315772973158737
1	16690001	16800000	11	0.754984458770026
1	16800001	17010000	19	1.15280691751897
1	17010001	17200000	11	1.51955329964568
1	17200001	17410000	21	1.07874865792758
1	17410001	17610000	20	1.57892801513487
1	17610001	17770000	16	1.20050685771908
1	17770001	17860000	9	0.510931711060184
1	17860001	17920000	6	1.32536140688363
1	17920001	18900000	98	1.88454459709126
1	18900001	18950000	5	1.32854302863918
1	18950001	19290000	34	1.78945158195289
1	19290001	19370000	8	1.15709427640471
1	19370001	19480000	11	1.72161810658892
1	19480001	19630000	15	0.997359603952474
1	19630001	19780000	15	1.33268243526455
1	19780001	19840000	6	1.00830034056624
1	19840001	19950000	11	0.674475167005973
1	19950001	20230000	28	1.12686564706139
1	20230001	20830000	60	1.66527395434376
1	20830001	21410000	58	0.987330662846448
1	21410001	21500000	9	0.419962804197895
1	21500001	21580000	8	0.78125047707371
1	21580001	22000000	42	1.43120273378997
1	22000001	22140000	14	0.548526517049447
1	22140001	22340000	20	1.23747744514692
1	22340001	22440000	10	0.63725992500971
1	22440001	22750000	31	1.63937964112332
1	22750001	22820000	7	1.061627894119
1	22820001	23260000	44	1.76429854478858
1	23260001	27490000	413	1.10349748341158
1	27490001	27610000	12	0.573442949500027
1	27610001	27740000	13	1.2646999872535
1	27740001	27850000	11	0.645649983082184
1	27850001	27940000	9	1.57557289986708
1	27940001	28000000	6	1.19185212445453
1	28000001	28260000	26	0.781811189990474
1	28260001	28300000	4	1.43478336978337
1	28300001	28610000	31	0.781811189990474
1	28610001	29100000	49	0.388188844063711
1	29100001	29240000	14	1.0568342118705
1	29240001	29550000	31	0.658948511884027
1	29550001	29630000	8	1.36978428191132
1	29630001	31370000	158	1.95568031124292
1	31370001	31390000	2	1.47829326848039
1	31390001	31500000	11	0.916916666539632
1	31500001	31630000	13	0.422516633913684
1	31630001	31830000	20	0.891785079215369
1	31830001	32080000	25	1.29050873352163
1	32080001	32260000	18	1.90994065704732
1	32260001	32310000	5	1.08145812522326
1	32310001	32630000	32	0.662756394978237
1	32630001	32690000	6	1.23654166163668
1	32690001	32800000	11	0.684860403314947
1	32800001	32970000	17	1.11016137978776
1	32970001	33150000	18	0.41690054425879
1	33150001	33250000	10	0.981736540424263
1	33250001	33330000	8	0.577167817206158
1	33330001	33370000	4	1.72749538048508
1	33370001	33440000	7	0.761395445032658
1	33440001	33580000	14	1.17520821369729
1	33580001	33960000	38	1.48552913586358
1	33960001	35260000	129	2.02193443809987
1	35260001	35400000	14	1.62580574694947
1	35400001	35460000	6	1.00356576768389
1	35460001	35810000	35	0.645649983082184
1	35810001	36190000	38	1.06882839304766
1	36190001	36330000	14	0.670383255714921
1	36330001	36400000	7	1.11046452568634
1	36400001	36540000	14	0.66166805129329
1	36540001	36650000	11	1.1693668232245
1	36650001	36760000	11	0.529288205166053
1	36760001	36990000	23	1.18691409896876
1	36990001	37870000	88	2.03073378760255
1	37870001	37950000	8	1.21631406174539
1	37950001	38020000	7	0.574772844469
1	38020001	38060000	4	1.04576916260437
1	38060001	38200000	14	1.55048352666926
1	38200001	38290000	9	1.12777862171416
1	38290001	38460000	17	0.764186019860947
1	38460001	38510000	5	1.25936772723305
1	38510001	39300000	79	1.93258007995368
1	39300001	39340000	4	1.04397750281074
1	39340001	39700000	36	0.61246627774921
1	39700001	39950000	25	0.91778597898971
1	39950001	40000000	5	1.57322570252132
1	40000001	40080000	8	0.932882819091553
1	40080001	40260000	18	1.56819982724571
1	40260001	41080000	81	0.853371923472737
1	41080001	41160000	8	1.47796462751979
1	41160001	41240000	8	1.05324243743608
1	41240001	41330000	9	1.64992532533697
1	41330001	41690000	36	1.07784587770921
1	41690001	42650000	96	1.78385116483639
1	42650001	43990000	134	1.305367821855
1	43990001	44090000	10	1.83978209682034
1	44090001	44260000	17	1.08416928329989
1	44260001	44500000	24	1.55749540886779
1	44500001	44680000	18	0.934919244744763
1	44680001	44800000	12	1.94375645780645
1	44800001	45150000	35	1.50069437955366
1	45150001	45350000	20	0.818990635783579
1	45350001	45450000	10	0.455620235226421
1	45450001	46460000	101	0.796417042958921
1	46460001	46530000	7	1.37428229914034
1	46530001	46860000	33	0.927069901649237
1	46860001	47030000	17	1.72369164779842
1	47030001	47710000	68	1.36849993564476
1	47710001	47850000	14	0.589699199856921
1	47850001	47880000	3	1.25529435410026
1	47880001	48570000	69	1.92394387862826
1	48570001	48630000	6	1.31932239787042
1	48630001	48730000	10	1.91891272519668
1	48730001	48960000	23	1.3361879246395
1	48960001	49440000	48	1.9636447128265
1	49440001	50820000	136	1.57490215583903
1	50820001	51090000	27	1.23467067828718
1	51090001	51410000	32	0.839982947687079
1	51410001	51570000	16	1.23841342326811
1	51570001	51740000	17	0.771450573327763
1	51740001	51820000	8	1.33682557355437
1	51820001	53140000	132	0.914020263575684
1	53140001	53350000	21	0.512763355082474
1	53350001	53500000	15	0.868808945397
1	53500001	53600000	10	1.789101373889
1	53600001	53720000	12	1.39296351143845
1	53720001	53880000	16	1.961833554949
1	53880001	53920000	4	1.40427304542947
1	53920001	54220000	30	1.90313227579687
1	54220001	54560000	34	0.961190070513711
1	54560001	54880000	32	1.56083798942995
1	54880001	55200000	32	1.12412786191329
1	55200001	57020000	182	1.66254180901268
1	57020001	57180000	16	1.13630887959634
1	57180001	62100000	490	2.12625708202934
1	62100001	62130000	3	1.67587533894689
1	62130001	62230000	10	0.832594997587921
1	62230001	62720000	49	1.18999972309676
1	62720001	63340000	62	1.68547038251313
1	63340001	63630000	29	2.35395452236326
1	63630001	63690000	6	1.92790035423397
1	63690001	64050000	36	1.50862589682918
1	64050001	65370000	132	2.18182937641532
1	65370001	65450000	8	1.65162836532518
1	65450001	65610000	16	1.24872203850461
1	65610001	65770000	16	1.62004822848324
1	65770001	67270000	149	2.23911874503721
1	67270001	67500000	23	1.75733383895729
1	67500001	67560000	5	2.20907137618955
1	67560001	68020000	46	1.55950067917063
1	68020001	68710000	69	2.24484255141103
1	68710001	68780000	7	1.725074487772
1	68780001	70620000	183	2.27278352345008
1	70620001	70750000	13	1.43152813335074
1	70750001	70820000	7	0.892073087897658
1	70820001	70990000	17	1.49607375077779
1	70990001	75320000	431	2.35784935768918
1	75320001	75410000	9	1.59674900383892
1	75410001	76120000	70	2.09905565741205
1	76120001	76210000	9	1.474679470491
1	76210001	76300000	9	1.12534444446066
1	76300001	76410000	11	1.91999041853471
1	76410001	77430000	102	2.44699223220179
1	77430001	77470000	4	1.52917682471968
1	77470001	77940000	47	2.20793357640589
1	77940001	78060000	12	1.77616072577366
1	78060001	78510000	45	1.18876521678463
1	78510001	78750000	24	1.84969556150429
1	78750001	87280000	846	2.20869208330595
1	87280001	87360000	8	1.29682583355921
1	87360001	87560000	20	1.77860641169839
1	87560001	87810000	25	2.57263496633195
1	87810001	87890000	8	1.97379880500587
1	87890001	89030000	114	2.43592065111542
1	89030001	89150000	12	1.93402084412803
1	89150001	89530000	38	1.51723327658642
1	89530001	91440000	190	2.11506175269187
1	91440001	91500000	6	1.35951947557045
1	91500001	92270000	77	1.96219573631026
1	92270001	93990000	172	1.37814121811161
1	93990001	94320000	33	2.00328435308655
1	94320001	94420000	10	1.39457747981421
1	94420001	94900000	48	2.20755436238582
1	94900001	94990000	9	1.68684262383261
1	94990001	95400000	41	2.22578631752337
1	95400001	95750000	35	1.74100473526484
1	95750001	97100000	134	2.345395381644
1	97100001	97220000	12	1.64720168873371
1	97220001	99040000	182	2.34889527080421
1	99040001	99110000	7	1.86495732211424
1	99110001	100200000	109	2.29701088306766
1	100200001	100760000	56	1.43673759497008
1	100760001	108680000	756	2.23911874503721
1	108680001	109470000	60	1.68512738162697
1	109470001	109520000	5	1.18722256514482
1	109520001	109590000	7	0.778448078163421
1	109590001	109710000	12	1.12716995085171
1	109710001	110000000	29	1.69508406633887
1	110000001	110090000	9	2.09571157770853
1	110090001	110150000	6	1.50234569107387
1	110150001	110890000	74	2.19429841773016
1	110890001	110970000	8	1.63496399677976
1	110970001	111330000	36	2.45887850971147
1	111330001	112180000	85	1.92862003759534
1	112180001	112260000	8	1.30346822046153
1	112260001	112720000	46	2.62097029215637
1	112720001	112780000	6	1.94953431394261
1	112780001	112880000	10	2.56576240854153
1	112880001	112930000	5	1.94953431394261
1	112930001	113210000	28	1.25185051948297
1	113210001	113280000	7	1.89347261907016
1	113280001	113470000	19	1.42177595125918
1	113470001	113680000	21	1.08055478164555
1	113680001	113720000	4	1.50631117449279
1	113720001	113970000	25	2.09534014205508
1	113970001	114510000	53	1.53283219071024
1	114510001	114590000	8	2.22921156738782
1	114590001	114720000	13	2.7196746200995
1	114720001	114900000	18	2.20717517464995
1	114900001	115330000	43	1.44358378699689
1	115330001	119395000	404	2.15547412333682
1	119395001	119560000	16	2.50907166434939
1	119560001	119770000	21	1.73719070613571
1	119770001	120520000	75	2.32599126139182
1	120520001	121320000	41	1.79400649645889
1	121320001	142570000	7	1.04278347684271
1	142570001	143460000	31	1.66664059524797
1	143460001	143760000	5	1.01274377397997
1	143760001	145380000	65	1.78140293475882
1	145380001	145820000	41	1.34480364796187
1	145820001	147210000	75	1.89669049618555
1	147210001	147290000	8	2.48033619502597
1	147290001	149920000	94	1.93870608745371
1	149920001	150260000	34	1.21196926349576
1	150260001	150440000	18	0.733872867932974
1	150440001	151230000	79	1.07513866314805
1	151230001	151350000	12	1.52452856981308
1	151350001	151480000	13	1.01066959678897
1	151480001	151590000	11	1.50928745237995
1	151590001	151660000	7	1.01541205244021
1	151660001	151830000	17	2.06460056032497
1	151830001	151940000	11	1.48849244519574
1	151940001	152200000	26	2.27009811945579
1	152200001	152270000	7	1.70402778075497
1	152270001	153420000	115	2.33840214995313
1	153420001	153780000	36	1.50796443298316
1	153780001	153880000	10	0.602539414146842
1	153880001	153960000	8	1.51756463953668
1	153960001	154120000	16	0.744692554988079
1	154120001	154470000	35	1.17951732148739
1	154470001	154680000	21	1.68547038251313
1	154680001	154840000	16	2.43631569482903
1	154840001	155300000	46	1.68649952783321
1	155300001	155560000	26	0.747471548241816
1	155560001	155760000	19	1.14210670474932
1	155760001	155800000	4	0.539817688670737
1	155800001	156010000	21	1.03026617127713
1	156010001	156270000	26	1.40136225850858
1	156270001	156340000	7	1.03503037228089
1	156340001	157010000	67	1.78420100897092
1	157010001	157060000	5	1.48585830117413
1	157060001	158160000	110	2.24026303026863
1	158160001	158330000	17	1.59641215243697
1	158330001	160190000	186	2.2666473711871
1	160190001	160370000	18	1.36946316195987
1	160370001	160830000	46	2.00364940769779
1	160830001	161290000	46	1.4146372285364
1	161290001	161350000	6	0.859368344814737
1	161350001	161400000	5	1.455016275627
1	161400001	161650000	20	2.07976307039737
1	161650001	161820000	17	1.62817846248216
1	161820001	162380000	56	2.31283482024663
1	162380001	162450000	7	1.53549238981045
1	162450001	162530000	8	1.08899329792945
1	162530001	162590000	6	1.5129276476991
1	162590001	163200000	61	2.29007798137495
1	163200001	163260000	6	1.8101568828455
1	163260001	165590000	232	2.26933110046161
1	165590001	165630000	4	1.64141897320345
1	165630001	165790000	16	1.11410391591582
1	165790001	165960000	17	1.77406536782505
1	165960001	166180000	22	2.437105864408
1	166180001	166240000	5	1.327270115291
1	166240001	166530000	29	2.10649441878766
1	166530001	166590000	6	2.77215545320929
1	166590001	166880000	29	2.014612820532
1	166880001	166950000	7	2.70310966066326
1	166950001	167170000	22	2.21894222480945
1	167170001	167910000	74	1.80629014793424
1	167910001	167960000	5	1.29335034484032
1	167960001	168110000	15	1.88454459709126
1	168110001	168260000	15	1.33331959818168
1	168260001	168330000	7	1.74100473526484
1	168330001	169210000	88	2.20262697132424
1	169210001	169260000	5	1.39522322380126
1	169260001	170260000	100	2.12887267698253
1	170260001	170320000	6	2.75753143791476
1	170320001	171310000	99	2.11208026118521
1	171310001	171550000	23	1.24653339171824
1	171550001	171710000	16	1.59136218225595
1	171710001	173640000	192	2.15472299350121
1	173640001	175000000	133	1.41820522914684
1	175000001	175320000	32	2.22845021608042
1	175320001	175740000	42	2.72548321487663
1	175740001	175870000	13	2.30858495863916
1	175870001	176280000	40	1.50333675272539
1	176280001	176390000	11	1.95712748104929
1	176390001	177930000	152	2.44224463759132
1	177930001	178410000	47	1.84473642414097
1	178410001	178520000	11	2.27547023072663
1	178520001	178820000	30	1.53117031520511
1	178820001	178930000	11	2.07347094626332
1	178930001	179080000	15	1.53083800921395
1	179080001	179400000	32	1.11531771884992
1	179400001	179490000	9	1.56987453842592
1	179490001	179810000	32	2.06460056032497
1	179810001	180060000	25	1.36625318635711
1	180060001	180120000	6	1.813674655706
1	180120001	180250000	13	2.26703068136437
1	180250001	180860000	61	1.66493235331882
1	180860001	180960000	10	2.21020941259661
1	180960001	181050000	9	1.65605903255432
1	181050001	181270000	22	2.04690399621718
1	181270001	181780000	51	2.72548321487663
1	181780001	185000000	320	2.00839742099524
1	185000001	185250000	24	1.52187444866026
1	185250001	192440000	717	2.26933110046161
1	192440001	192510000	6	1.76987726532661
1	192510001	192960000	45	2.28430716722671
1	192960001	193260000	30	1.74100473526484
1	193260001	197660000	439	2.2589867444975
1	197660001	197850000	19	1.75663789925924
1	197850001	198310000	46	2.27009811945579
1	198310001	198390000	8	2.81581959412029
1	198390001	199770000	138	2.32405454552884
1	199770001	199850000	8	1.67484840263511
1	199850001	200000000	15	1.08597766186145
1	200000001	200940000	94	1.56652569637561
1	200940001	201400000	45	2.38714683466297
1	201400001	201520000	12	1.52320132526703
1	201520001	201720000	20	2.03477171749395
1	201720001	202130000	41	1.36625318635711
1	202130001	202300000	17	2.18145197173779
1	202300001	202400000	10	1.34001514441934
1	202400001	202530000	13	1.82988785364997
1	202530001	202710000	18	2.20111174404126
1	202710001	202990000	28	1.36368680738339
1	202990001	203500000	51	2.14646743415342
1	203500001	204040000	54	1.24997317068224
1	204040001	204350000	31	2.161862932885
1	204350001	204470000	12	1.59540173831239
1	204470001	204520000	5	0.868236172866421
1	204520001	204580000	6	1.73026355371224
1	204580001	205050000	47	2.30433833615421
1	205050001	205080000	3	1.41658307343597
1	205080001	205170000	9	0.99765493075679
1	205170001	205200000	3	1.32091083975792
1	205200001	205570000	37	1.81966046839166
1	205570001	205760000	19	1.44554167293539
1	205760001	210440000	417	2.20983004083305
1	210440001	210630000	19	1.67724491958655
1	210630001	210850000	22	2.12625708202934
1	210850001	210930000	8	2.6115970619395
1	210930001	211120000	19	2.20262697132424
1	211120001	211950000	83	1.691648465729
1	211950001	212000000	5	1.28230958484268
1	212000001	212480000	48	1.71920006485521
1	212480001	212570000	9	1.30441792240553
1	212570001	212910000	34	1.99708229459
1	212910001	213080000	17	1.11107088052461
1	213080001	213160000	8	2.01497866039997
1	213160001	213400000	24	1.46319933647018
1	213400001	213450000	5	1.98179085698879
1	213450001	214410000	96	2.48192885049866
1	214410001	215000000	59	1.94881173144784
1	215000001	215670000	67	2.34384057603955
1	215670001	215800000	13	1.90313227579687
1	215800001	220010000	419	2.29469895466592
1	220010001	220170000	16	1.64992532533697
1	220170001	220320000	15	1.03741445489089
1	220320001	220440000	12	1.62614463583074
1	220440001	222620000	218	2.29123286438353
1	222620001	223170000	51	1.77231990175758
1	223170001	223840000	60	2.18560486232305
1	223840001	224180000	26	1.6325879896839
1	224180001	224210000	3	1.06192767581613
1	224210001	224290000	8	1.62953481690618
1	224290001	224670000	38	0.978795223315369
1	224670001	225100000	43	2.21590314570584
1	225100001	226170000	107	1.6878720545319
1	226170001	226540000	37	1.21662456584224
1	226540001	226700000	16	1.8101568828455
1	226700001	226800000	10	2.38753849751608
1	226800001	228760000	193	1.89669049618555
1	228760001	228860000	8	1.24715861101421
1	228860001	229370000	51	2.21134768567629
1	229370001	229750000	38	1.50928745237995
1	229750001	231360000	161	2.12887267698253
1	231360001	231810000	45	1.63190934223395
1	231810001	234460000	265	2.14496777544203
1	234460001	234670000	21	1.57289048157387
1	234670001	235070000	40	2.04138588371989
1	235070001	235260000	14	1.491128050302
1	235260001	235530000	27	1.03354099184637
1	235530001	235560000	3	0.503352932014237
1	235560001	235660000	10	1.11046452568634
1	235660001	235880000	22	1.6878720545319
1	235880001	235940000	6	2.09422598955797
1	235940001	236470000	53	1.57624373688645
1	236470001	236690000	22	1.19803236254771
1	236690001	238050000	135	2.05021761866782
1	238050001	238130000	8	2.67093979102897
1	238130001	240680000	255	2.13148954133824
1	240680001	240980000	30	1.51955329964568
1	240980001	242020000	104	2.06090891914629
1	242020001	242220000	20	1.22968519182842
1	242220001	243960000	167	2.00437959283566
1	243960001	244010000	5	1.51690193660368
1	244010001	244170000	16	2.12962022295492
1	244170001	244390000	22	2.59248947488553
1	244390001	244870000	48	1.73753731590161
1	244870001	245190000	32	1.29777415411405
1	245190001	246400000	120	1.90205808764661
1	246400001	247630000	123	1.46877192307621
1	247630001	247990000	36	2.12551000225495
1	247990001	248070000	8	1.62377290687753
1	248070001	248880000	81	2.24942588327666
1	248880001	249210000	19	1.49277604581055
1	249210001	249250621	4	2.35395452236326
2	1	3340000	331	2.36525698659171
2	3340001	3680000	29	1.76987726532661
2	3680001	8840000	504	2.37267437761755
2	8840001	9560000	72	1.96147139869134
2	9560001	9770000	21	1.20453084006416
2	9770001	10750000	98	1.84509048866634
2	10750001	10950000	20	1.23841342326811
2	10950001	11220000	27	2.18371679224826
2	11220001	11640000	42	1.59843361112453
2	11640001	14610000	296	2.19959693681026
2	14610001	14680000	7	1.62851751583324
2	14680001	15330000	65	2.39890853768916
2	15330001	15780000	45	1.834832574877
2	15780001	15990000	21	2.35473327346789
2	15990001	16190000	20	1.725074487772
2	16190001	17840000	159	2.37697312359895
2	17840001	18110000	27	1.85075886004116
2	18110001	20450000	230	2.36135701846779
2	20450001	20630000	18	1.43152813335074
2	20630001	23930000	327	2.38362309037705
2	23930001	24070000	14	1.63734115700121
2	24070001	24230000	16	0.743581496924816
2	24230001	26010000	178	1.50399757499424
2	26010001	26360000	35	1.02550725101255
2	26360001	26670000	31	1.48421270275776
2	26670001	26930000	26	2.26396494375029
2	26930001	27490000	56	1.7033392303335
2	27490001	28020000	53	1.3339568494345
2	28020001	28930000	91	1.85927321286966
2	28930001	29200000	27	1.22906239469479
2	29200001	29450000	25	1.96219573631026
2	29450001	31940000	249	2.29354335097905
2	31940001	32050000	11	1.70953962179774
2	32050001	32950000	90	1.07483796576682
2	32950001	37060000	410	2.12214942461887
2	37060001	37110000	5	1.68101322490834
2	37110001	37450000	34	1.20050685771908
2	37450001	38510000	106	2.10277374906079
2	38510001	38600000	9	1.21165908206871
2	38600001	38860000	26	1.60517788170721
2	38860001	39120000	26	0.989688287786237
2	39120001	39240000	12	1.91891272519668
2	39240001	39500000	26	1.18568044805468
2	39500001	39670000	17	1.6533319956444
2	39670001	39720000	5	1.27884515999192
2	39720001	39850000	13	1.76743581378274
2	39850001	40010000	16	2.32947904185542
2	40010001	40090000	8	1.77651003682908
2	40090001	42310000	222	2.24484255141103
2	42310001	42750000	44	1.46418225701968
2	42750001	42920000	17	1.01659848838584
2	42920001	44870000	195	1.65503621649918
2	44870001	47500000	262	2.11916400396184
2	47500001	47720000	22	1.11835369894561
2	47720001	47890000	17	2.25439546343753
2	47890001	47960000	7	1.41301630918608
2	47960001	48110000	15	1.05324243743608
2	48110001	48210000	10	1.45076668468868
2	48210001	48550000	34	1.95893700764321
2	48550001	48900000	35	1.50234569107387
2	48900001	53870000	497	2.30395244009697
2	53870001	54020000	15	1.54248243488476
2	54020001	54310000	29	1.09110548723834
2	54310001	54480000	17	1.60349093744053
2	54480001	55280000	80	2.19089494102974
2	55280001	55760000	48	1.46942795331008
2	55760001	55920000	16	1.03801068213705
2	55920001	56080000	16	1.68272704100879
2	56080001	60370000	428	2.35901833482463
2	60370001	60440000	7	1.91532203214016
2	60440001	60840000	40	2.47755011027458
2	60840001	60910000	7	1.93978789713368
2	60910001	61030000	12	0.975855944265684
2	61030001	61210000	18	1.53216737139192
2	61210001	62100000	89	1.14424467109697
2	62100001	62160000	6	0.847669155169448
2	62160001	62410000	25	1.31329133687432
2	62410001	62470000	6	1.8101568828455
2	62470001	62650000	18	1.38393561820439
2	62650001	65310000	264	1.94050922857266
2	65310001	65520000	21	1.02818349422818
2	65520001	65840000	32	1.68547038251313
2	65840001	66830000	99	2.30819876823868
2	66830001	66890000	6	1.48783377224529
2	66890001	68230000	134	2.37150256108305
2	68230001	68640000	41	1.72991744810766
2	68640001	69540000	90	2.31554096524884
2	69540001	69670000	13	1.03830882675705
2	69670001	69880000	21	1.71022903183558
2	69880001	69940000	6	1.22283916964621
2	69940001	70140000	20	1.57322570252132
2	70140001	70240000	10	1.94267382297326
2	70240001	70520000	28	0.958848243960448
2	70520001	70580000	6	1.34256839339584
2	70580001	71300000	72	2.26281573035689
2	71300001	71680000	37	1.71989081420766
2	71680001	72450000	76	2.41777820882705
2	72450001	73110000	66	1.68444145117558
2	73110001	73340000	23	2.23759340148868
2	73340001	73440000	10	1.425024425651
2	73440001	73560000	12	2.26588083053505
2	73560001	73820000	26	1.61193150831776
2	73820001	73880000	6	2.20907137618955
2	73880001	74380000	47	1.66834942931126
2	74380001	74450000	7	1.08145812522326
2	74450001	74870000	42	1.86566827911371
2	74870001	85120000	1025	2.27201613220566
2	85120001	85140000	2	1.45207384330361
2	85140001	85270000	13	0.806277589268158
2	85270001	85360000	9	1.31551238267711
2	85360001	85510000	15	1.82388999662039
2	85510001	85920000	41	1.30410133314782
2	85920001	86050000	13	2.12700426537816
2	86050001	86320000	27	1.67998522031429
2	86320001	86440000	12	1.19679562942374
2	86440001	87430000	79	1.78000447938839
2	87430001	88000000	38	2.23530617898503
2	88000001	88380000	19	1.60011880235171
2	88380001	88580000	20	2.17805650656824
2	88580001	88920000	34	1.54314868427363
2	88920001	89725000	68	2.19429841773016
2	89725001	89880000	5	0.431468990977737
2	89880001	90455000	39	2.34500663982787
2	90455001	91920000	23	1.56552149631874
2	91920001	92070000	10	2.13410767571253
2	92070001	92260000	14	1.369142064266
2	92260001	93820000	5	0.551698305940368
2	93820001	95730000	40	2.16299115155153
2	95730001	95920000	19	1.56451750505768
2	95920001	96830000	75	2.15998308971024
2	96830001	97710000	88	1.53150264423076
2	97710001	97780000	7	2.07791167593663
2	97780001	97850000	7	1.50829515344387
2	97850001	99250000	115	2.04874464237258
2	99250001	99380000	13	1.51723327658642
2	99380001	99560000	18	2.17730224636655
2	99560001	99800000	24	1.50333675272539
2	99800001	99850000	5	0.98880402522579
2	99850001	100370000	52	1.57356094670532
2	100370001	101120000	74	2.13710138519866
2	101120001	101230000	11	1.18198154689282
2	101230001	101630000	40	2.13523012223545
2	101630001	102410000	78	1.55181833649642
2	102410001	109040000	648	2.24980799970997
2	109040001	109140000	10	1.24091031666371
2	109140001	109280000	14	1.60180457772287
2	109280001	109480000	20	1.21569311811553
2	109480001	109740000	26	2.01241831376392
2	109740001	110300000	42	2.39341669923947
2	110300001	110675000	20	1.42145122764471
2	110675001	110980000	13	1.9796099976535
2	110980001	111430000	6	1.539152573015
2	111430001	112510000	105	2.23340088673103
2	112510001	112680000	15	1.22097388381808
2	112680001	112820000	14	1.73372592953997
2	112820001	112890000	7	1.34640092250818
2	112890001	113220000	26	1.7601185627275
2	113220001	113510000	28	1.34799875072363
2	113510001	114400000	75	2.24598802699832
2	114400001	114720000	32	1.43804086335613
2	114720001	115760000	104	2.34850628640266
2	115760001	115820000	6	1.72023622479484
2	115820001	118980000	315	2.23301990751271
2	118980001	119200000	22	2.66066568773195
2	119200001	119240000	4	2.05611360950524
2	119240001	119640000	40	2.62423405046895
2	119640001	120730000	108	2.04948107947074
2	120730001	120960000	23	1.46582091220945
2	120960001	122020000	106	2.30279491240197
2	122020001	122350000	33	1.72334599770787
2	122350001	122530000	18	1.09593719863142
2	122530001	122570000	4	1.58799845126661
2	122570001	127940000	533	2.27431862512482
2	127940001	128140000	20	1.38619094914326
2	128140001	128200000	6	2.02633228307803
2	128200001	128280000	8	1.50366715240863
2	128280001	128470000	19	2.01059025517326
2	128470001	128740000	27	1.17336273290824
2	128740001	128800000	6	1.62309548137282
2	128800001	129020000	22	1.21414113559329
2	129020001	131820000	248	2.11729895654413
2	131820001	131950000	13	1.28230958484268
2	131950001	132930000	93	2.04874464237258
2	132930001	133030000	10	1.10894900629624
2	133030001	135640000	259	2.27355102108487
2	135640001	136780000	114	1.47665029145029
2	136780001	137250000	47	2.19202919736037
2	137250001	137340000	9	2.77090057555676
2	137340001	137500000	16	2.14346853246668
2	137500001	137570000	7	2.81034434740024
2	137570001	139200000	163	2.30163762538305
2	139200001	139340000	14	1.73234069120989
2	139340001	142180000	284	2.313607870555
2	142180001	142210000	3	1.71402249587629
2	142210001	143280000	107	2.36525698659171
2	143280001	143350000	7	2.74252656094989
2	143350001	148470000	510	2.36252672507663
2	148470001	149210000	73	1.84721539127553
2	149210001	149290000	8	2.56535839257645
2	149290001	149410000	12	2.19240733522071
2	149410001	149470000	6	1.36625318635711
2	149470001	149600000	13	1.81156369939634
2	149600001	152030000	232	2.24446077914442
2	152030001	152250000	22	1.62682248406732
2	152250001	152320000	7	0.901877270697395
2	152320001	152960000	62	1.99635312100239
2	152960001	153220000	26	1.57725016680239
2	153220001	157230000	399	2.26549760005661
2	157230001	157350000	12	1.67621769850811
2	157350001	158200000	85	2.29893822468711
2	158200001	158450000	23	1.86886880556787
2	158450001	158530000	8	2.35045147806192
2	158530001	158960000	43	1.93798500596584
2	158960001	159060000	10	2.57668143193603
2	159060001	159400000	34	2.07976307039737
2	159400001	159610000	21	2.52469669231337
2	159610001	160690000	108	1.71920006485521
2	160690001	162130000	144	2.13223745011021
2	162130001	162190000	6	1.51491437893634
2	162190001	170105000	789	2.31012998795563
2	170105001	170380000	27	1.74031105910432
2	170380001	170490000	11	1.08658062186426
2	170490001	170650000	16	1.58161378227597
2	170650001	170810000	16	1.22875102850324
2	170810001	170920000	11	1.61835613144005
2	170920001	171480000	56	2.18069724085732
2	171480001	172900000	142	1.47303774569084
2	172900001	172980000	8	2.05353330890863
2	172980001	173060000	8	1.51889032104495
2	173060001	173410000	34	2.09348334992811
2	173410001	173540000	13	1.66834942931126
2	173540001	173950000	41	2.30009495032305
2	173950001	174180000	23	1.86886880556787
2	174180001	174240000	6	1.50730306082913
2	174240001	175070000	81	2.16788281102305
2	175070001	175410000	32	1.44391004477663
2	175410001	179380000	395	2.13859886258118
2	179380001	179670000	28	2.89726194809532
2	179670001	179800000	13	2.38518892756576
2	179800001	180390000	59	1.91424530946484
2	180390001	181760000	137	2.41856580838666
2	181760001	181850000	9	2.93796153999495
2	181850001	183490000	164	2.31051631222271
2	183490001	184070000	58	1.71022903183558
2	184070001	196390000	1228	2.24484255141103
2	196390001	196590000	20	1.45665175357916
2	196590001	197550000	96	2.02926621262353
2	197550001	198250000	69	1.69852204915111
2	198250001	198440000	19	1.010373367908
2	198440001	198640000	18	1.54414823155129
2	198640001	200720000	208	2.31476764697524
2	200720001	200820000	10	1.61125572426568
2	200820001	201650000	83	2.14721741944616
2	201650001	202210000	56	1.22843968389321
2	202210001	203040000	83	1.83589278242132
2	203040001	203070000	3	1.25592078800771
2	203070001	203420000	35	0.798668773551369
2	203420001	204110000	69	1.18136536243021
2	204110001	204220000	11	0.787984165068921
2	204220001	204630000	41	1.31868717524276
2	204630001	206830000	220	2.219702257938
2	206830001	206880000	5	1.42567439077358
2	206880001	207020000	14	0.860225689183448
2	207020001	207130000	11	1.33140837438824
2	207130001	207300000	17	1.85111334202445
2	207300001	208380000	107	2.26511439614074
2	208380001	208500000	12	1.48026559268858
2	208500001	208560000	6	0.981442316960448
2	208560001	208750000	19	1.51061083864645
2	208750001	208790000	4	2.16411960484889
2	208790001	209230000	44	1.5819496078975
2	209230001	209610000	38	2.18862713583182
2	209610001	209690000	8	1.57993500328882
2	209690001	211910000	220	2.22806958000455
2	211910001	212570000	65	1.19061710461889
2	212570001	216080000	349	2.21552337929647
2	216080001	216240000	16	1.24809660248658
2	216240001	217520000	128	1.84934117779066
2	217520001	218900000	138	2.32754111742926
2	218900001	219060000	16	1.89132848262061
2	219060001	219310000	25	1.34480364796187
2	219310001	219470000	16	0.975268332898579
2	219470001	219720000	25	1.42925081000871
2	219720001	220000000	28	2.014612820532
2	220000001	220270000	27	1.57456681869271
2	220270001	220440000	17	2.08680422405326
2	220440001	220470000	3	1.53283219071024
2	220470001	223440000	296	2.25210125460563
2	223440001	223810000	37	1.60045591068795
2	223810001	224510000	70	2.19846110697608
2	224510001	224630000	12	1.49442461256982
2	224630001	224790000	16	1.01452244132942
2	224790001	224840000	5	1.49640364701066
2	224840001	225190000	35	2.34733949495897
2	225190001	225780000	59	1.68306987551026
2	225780001	228190000	241	2.15772813771695
2	228190001	228710000	52	1.53316463493232
2	228710001	230040000	132	2.13148954133824
2	230040001	230150000	11	2.66312984907297
2	230150001	230600000	45	2.17277888031311
2	230600001	230980000	38	1.27475424381837
2	230980001	231300000	32	2.03881272732708
2	231300001	231470000	17	1.48388365150747
2	231470001	231510000	4	0.942783291620158
2	231510001	232480000	97	1.59944465577489
2	232480001	232530000	5	0.918365621058132
2	232530001	233080000	52	1.51822743434621
2	233080001	233410000	33	2.00912826439313
2	233410001	233540000	13	1.48454177681692
2	233540001	233610000	7	1.0118547176644
2	233610001	234340000	68	1.59540173831239
2	234340001	235180000	84	2.14346853246668
2	235180001	235370000	19	1.55148459934311
2	235370001	237320000	194	1.94917301017382
2	237320001	237350000	3	1.44130061563408
2	237350001	238580000	123	2.29701088306766
2	238580001	238800000	22	1.85253151569132
2	238800001	238920000	12	1.36946316195987
2	238920001	242220000	324	2.19770401829221
2	242220001	242870000	65	1.45436224313742
2	242870001	243199373	27	1.92574190266884
3	1	1690000	163	1.74239237611103
3	1690001	1720000	3	1.16138579778882
3	1720001	4210000	248	1.74239237611103
3	4210001	4720000	51	1.332363886928
3	4720001	4880000	16	1.77895589228174
3	4880001	4940000	6	1.26187624338424
3	4940001	5240000	30	0.915468214103474
3	5240001	5320000	8	1.33077147640458
3	5320001	5930000	61	1.75837792941687
3	5930001	6010000	8	1.32536140688363
3	6010001	9330000	331	1.76708713168274
3	9330001	10000000	67	1.11501423656526
3	10000001	10320000	32	0.706813676475895
3	10320001	10370000	5	1.43348100444111
3	10370001	11080000	71	2.162615052595
3	11080001	11250000	17	1.62750042628011
3	11250001	11570000	32	1.10289217839632
3	11570001	11660000	9	1.52154278698716
3	11660001	11940000	28	0.964119180430395
3	11940001	12520000	57	1.55081719443111
3	12520001	12640000	12	0.958262990197816
3	12640001	12700000	6	0.326207202478421
3	12700001	12840000	14	0.920975004994605
3	12840001	13440000	60	1.79681156150768
3	13440001	13520000	8	0.93753895859079
3	13520001	13670000	15	1.62140232841524
3	13670001	13940000	27	2.01973688698974
3	13940001	14070000	13	1.20422117421147
3	14070001	15000000	93	1.75594205603221
3	15000001	15160000	16	0.999131871874842
3	15160001	15230000	7	1.66732405780571
3	15230001	15360000	13	1.21289993678816
3	15360001	15480000	12	0.838845473179263
3	15480001	16040000	56	1.30093664721439
3	16040001	16450000	41	1.73788394969347
3	16450001	16510000	6	1.35215569663261
3	16510001	17470000	96	1.74933635431263
3	17470001	17730000	26	1.36144239287368
3	17730001	17780000	5	0.9855633018885
3	17780001	19590000	180	1.91065785049342
3	19590001	19870000	28	1.56686047613447
3	19870001	19990000	12	1.1476064290686
3	19990001	20140000	15	0.761395445032658
3	20140001	20310000	17	1.19648649971642
3	20310001	23740000	340	1.66971692303642
3	23740001	24150000	40	1.08085587530003
3	24150001	27420000	326	1.78805089533295
3	27420001	27480000	6	1.07363538464766
3	27480001	27640000	16	0.691159505946632
3	27640001	27740000	10	1.07844771032924
3	27740001	31760000	402	1.71367751597703
3	31760001	32520000	76	1.22563855332408
3	32520001	32740000	22	0.856226273638027
3	32740001	32820000	8	0.432749672994737
3	32820001	32860000	4	0.791074184396711
3	32860001	33500000	64	1.13112782016305
3	33500001	33600000	10	0.788545811537737
3	33600001	33900000	30	1.20205411414176
3	33900001	34090000	19	1.7548984720456
3	34090001	34190000	10	1.25466800702897
3	34190001	34455000	26	1.96255794277692
3	34455001	34530000	7	1.29398205479397
3	34530001	35130000	60	1.80453351554413
3	35130001	35170000	4	1.23903751681942
3	35170001	35680000	51	1.73268696478674
3	35680001	35850000	17	2.18598255486697
3	35850001	36910000	106	1.79295499801734
3	36910001	37480000	57	1.05653478321316
3	37480001	38370000	89	1.75037878156911
3	38370001	38490000	12	1.30948633609079
3	38490001	38950000	46	1.94772804550934
3	38950001	39340000	39	1.57154983011737
3	39340001	39510000	17	1.08899329792945
3	39510001	40470000	96	1.60281632341892
3	40470001	40600000	13	0.906209996292263
3	40600001	40970000	36	1.84756962763576
3	40970001	41010000	4	1.28104948835011
3	41010001	41250000	24	1.89275780783787
3	41250001	41800000	55	1.37846293960092
3	41800001	42200000	40	0.869381797336237
3	42200001	43020000	82	1.53216737139192
3	43020001	43340000	32	1.88133429461911
3	43340001	43770000	43	1.28420038477689
3	43770001	44310000	54	1.80312864790395
3	44310001	44550000	24	1.10531390201732
3	44550001	44730000	18	1.39716099296408
3	44730001	44900000	17	1.01155840663995
3	44900001	46180000	128	1.53582501842987
3	46180001	46240000	6	1.13417476278476
3	46240001	46550000	31	1.69096163132603
3	46550001	46700000	15	1.26846772030226
3	46700001	46800000	10	1.72472874183361
3	46800001	46840000	3	0.780129284407237
3	46840001	47060000	22	1.60247905147703
3	47060001	47270000	21	0.576635471918447
3	47270001	47680000	41	0.91778597898971
3	47680001	47830000	15	0.334925627758184
3	47830001	48310000	48	0.665206271834079
3	48310001	48430000	12	1.20453084006416
3	48430001	48490000	6	1.66834942931126
3	48490001	48590000	10	0.923876230289053
3	48590001	48730000	14	1.58161378227597
3	48730001	48790000	6	0.793041787376053
3	48790001	49010000	22	0.363972664532368
3	49010001	49070000	6	1.3617629568485
3	49070001	49130000	6	0.372026826608027
3	49130001	49260000	13	1.19246976279182
3	49260001	49320000	6	0.601467763839763
3	49320001	49440000	12	0.289327397009263
3	49440001	49570000	13	0.61246627774921
3	49570001	49650000	8	1.13265102747645
3	49650001	49770000	12	1.75246428649468
3	49770001	49820000	5	0.543246061421632
3	49820001	49950000	13	1.32313558346363
3	49950001	49980000	3	0.793604135028816
3	49980001	50120000	14	0.384141615622947
3	50120001	50160000	4	0.799795107168368
3	50160001	50360000	20	1.38425774134484
3	50360001	50700000	34	1.85820814400695
3	50700001	50950000	25	0.992637158009474
3	50950001	51370000	42	1.27381070962163
3	51370001	51450000	8	1.75072630549439
3	51450001	51660000	21	0.403660145128289
3	51660001	52580000	92	1.45436224313742
3	52580001	52810000	23	0.592905249469289
3	52810001	52950000	14	1.7209271177995
3	52950001	53100000	15	0.864801204647869
3	53100001	53230000	13	1.42729969784097
3	53230001	53510000	27	0.941325876048158
3	53510001	53890000	38	1.85536904290137
3	53890001	53990000	10	1.28136447972029
3	53990001	56580000	257	1.79786386198245
3	56580001	56790000	21	0.69994019710821
3	56790001	57240000	45	1.22097388381808
3	57240001	57300000	6	0.830891976004105
3	57300001	57460000	16	1.21103878371132
3	57460001	57550000	9	0.774807862372605
3	57550001	57620000	7	0.397311535902763
3	57620001	58050000	43	0.753035316842632
3	58050001	58230000	18	1.32345349212074
3	58230001	58500000	27	0.928231840553895
3	58500001	61340000	282	1.72853326556647
3	61340001	61930000	59	1.34544249135237
3	61930001	63810000	186	1.81543445672292
3	63810001	63930000	12	1.19525019513721
3	63930001	65420000	149	1.79260454712355
3	65420001	65540000	12	1.30695142661684
3	65540001	65600000	6	1.72161810658892
3	65600001	66030000	43	1.27695658677
3	66030001	66130000	10	0.966170765738105
3	66130001	66320000	9	1.40880454700742
3	66320001	66370000	5	0.969983494696316
3	66370001	66420000	5	1.32567946982842
3	66420001	69030000	261	1.72957136649245
3	69030001	69420000	39	1.02937347166029
3	69420001	72890000	347	1.66390769230034
3	72890001	73120000	23	0.78405481913229
3	73120001	73140000	2	1.07002964120095
3	73140001	75430000	229	1.7333795839501
3	75430001	75900000	36	1.22283916964621
3	75900001	90200000	1426	1.73407229913753
3	90200001	90300000	9	1.32504336598453
3	90300001	90340000	4	0.781811189990474
3	90340001	93530000	17	0.497092349599842
3	93530001	93860000	33	1.22937378246937
3	93860001	98990000	513	1.69955390877116
3	98990001	99040000	5	1.24091031666371
3	99040001	101060000	202	1.59472824561418
3	101060001	101710000	65	0.892649165155395
3	101710001	102450000	74	1.76081498498142
3	102450001	102480000	3	2.23416292439468
3	102480001	108910000	639	1.67245304819889
3	108910001	109280000	36	0.907077082121368
3	109280001	112880000	359	1.6656155790475
3	112880001	113010000	13	2.08420903588963
3	113010001	113080000	7	1.62377290687753
3	113080001	113470000	39	1.222217321507
3	113470001	113600000	13	0.833730738855658
3	113600001	114010000	41	1.40071566352958
3	114010001	118770000	473	1.80277749185095
3	118770001	119310000	54	1.24903478902905
3	119310001	119540000	23	1.57959931730418
3	119540001	120060000	52	1.23934959604071
3	120060001	120410000	33	1.63734115700121
3	120410001	120490000	8	1.21693509146232
3	120490001	120660000	17	1.66664059524797
3	120660001	121190000	53	1.25498116971084
3	121190001	121310000	12	0.800921753114658
3	121310001	121680000	37	1.26909598055263
3	121680001	122040000	35	1.66322470331861
3	122040001	122610000	57	1.10440559828603
3	122610001	122890000	28	1.83801385901645
3	122890001	122990000	10	1.10470834521045
3	122990001	123220000	23	1.753507364254
3	123220001	123340000	12	1.178593589193
3	123340001	124230000	89	1.83766028498868
3	124230001	124470000	24	1.32027539694071
3	124470001	124570000	10	1.8617592350095
3	124570001	124730000	16	1.49640364701066
3	124730001	124870000	14	2.02083554830282
3	124870001	125160000	29	1.57825680602132
3	125160001	125310000	15	0.983502309545895
3	125310001	125390000	8	1.35823797491803
3	125390001	125500000	11	2.30125191651834
3	125500001	125630000	13	1.50531949439197
3	125630001	127730000	209	2.29778173956047
3	127730001	127870000	14	1.71367751597703
3	127870001	128280000	41	2.39930101582966
3	128280001	128340000	6	1.60484044608021
3	128340001	128520000	18	1.10652526750418
3	128520001	128810000	29	1.75246428649468
3	128810001	128850000	4	1.31519502443668
3	128850001	128960000	11	0.901011266026263
3	128960001	129030000	7	1.42827515249426
3	129030001	129360000	33	2.06829476124137
3	129360001	129640000	28	1.36753690960613
3	129640001	131870000	223	2.22616679533008
3	131870001	131950000	8	2.73295969543897
3	131950001	132540000	59	1.96038508052274
3	132540001	133150000	60	2.36018755506732
3	133150001	133240000	9	1.71920006485521
3	133240001	133380000	14	1.32536140688363
3	133380001	133410000	3	1.74239237611103
3	133410001	134210000	80	2.24560617533616
3	134210001	134310000	10	1.61531183418882
3	134310001	135770000	144	2.51747989216445
3	135770001	136700000	92	1.16506756076161
3	136700001	137840000	112	2.21932222820337
3	137840001	137930000	9	1.30695142661684
3	137930001	138220000	29	2.01168701429995
3	138220001	138510000	29	1.19896013744168
3	138510001	138620000	11	0.752478592832474
3	138620001	138650000	3	1.24278389554555
3	138650001	138800000	15	1.89633285514416
3	138800001	141240000	244	2.33219326464387
3	141240001	142360000	112	1.44488895381361
3	142360001	148710000	634	2.28469170153021
3	148710001	148860000	15	1.61801778239805
3	148860001	149190000	33	2.12625708202934
3	149190001	149680000	49	1.68718574361439
3	149680001	150130000	45	2.37736408123968
3	150130001	150170000	4	1.99890567086695
3	150170001	150470000	30	1.50168509778889
3	150470001	152690000	222	2.17654809072029
3	152690001	152870000	18	1.17890147861529
3	152870001	152980000	10	1.57255528386137
3	152980001	153910000	93	2.12737789589745
3	153910001	154060000	15	1.70161827183037
3	154060001	155440000	137	2.17617105210092
3	155440001	155480000	4	1.47041216919868
3	155480001	155660000	18	1.04367896528168
3	155660001	155720000	6	1.71678319607808
3	155720001	156570000	85	2.35590160256445
3	156570001	156630000	6	1.71885472608666
3	156630001	156860000	23	2.35278659810853
3	156860001	156940000	8	1.67998522031429
3	156940001	157290000	35	2.28276929652392
3	157290001	157350000	6	2.79436803947918
3	157350001	159690000	232	2.14871770197779
3	159690001	159800000	11	1.66493235331882
3	159800001	160030000	23	2.12438957676403
3	160030001	160280000	25	1.6325879896839
3	160280001	165280000	499	2.25516041176924
3	165280001	165320000	4	1.75455065893779
3	165320001	167490000	217	2.30472425896066
3	167490001	167570000	8	1.86780174156521
3	167570001	168820000	124	2.35278659810853
3	168820001	168880000	6	2.87552299888666
3	168880001	169390000	51	2.38871364897653
3	169390001	169800000	41	1.74898892672808
3	169800001	170150000	35	1.11198057040647
3	170150001	170570000	42	2.22084250520466
3	170570001	170670000	10	1.58127797993129
3	170670001	171690000	102	2.16712996109732
3	171690001	171750000	6	1.53482720173582
3	171750001	172170000	42	2.02669893530539
3	172170001	172510000	34	1.55281968676503
3	172510001	174420000	191	2.33723745938711
3	174420001	174570000	15	1.82318483091924
3	174570001	176570000	200	2.24675180973108
3	176570001	176860000	29	1.71367751597703
3	176860001	177070000	21	0.994112359798631
3	177070001	177160000	9	1.73441869274442
3	177160001	178600000	144	2.20338474252161
3	178600001	179530000	93	1.56418288769558
3	179530001	180000000	47	2.28353817857679
3	180000001	180060000	6	2.61118986906842
3	180060001	180550000	49	2.04579991468632
3	180550001	180580000	3	1.62004822848324
3	180580001	180680000	10	1.21600357917032
3	180680001	180940000	26	1.90778967315729
3	180940001	181170000	23	2.38518892756576
3	181170001	181470000	30	2.00182438765182
3	181470001	181660000	19	1.26941014334008
3	181660001	182410000	74	2.24827969288158
3	182410001	183360000	95	1.54681470733705
3	183360001	183510000	15	1.00800427590389
3	183510001	185240000	173	1.64584043669168
3	185240001	185340000	9	1.09926210995058
3	185340001	185550000	21	1.68032786476063
3	185550001	185640000	9	1.11016137978776
3	185640001	185750000	11	1.55782956267313
3	185750001	186440000	69	2.18598255486697
3	186440001	186520000	8	1.12595286223666
3	186520001	186850000	33	1.47303774569084
3	186850001	187810000	94	2.36642750426045
3	187810001	187870000	6	1.58564522646811
3	187870001	192570000	470	2.17240210294642
3	192570001	192730000	16	1.55348736930063
3	192730001	194130000	139	2.12252271861458
3	194130001	194220000	9	1.60315361873955
3	194220001	194400000	18	1.24184700870468
3	194400001	194990000	59	2.06496986519916
3	194990001	195050000	6	1.47960806014303
3	195050001	195160000	11	1.02283267680366
3	195160001	195750000	58	1.59405484627542
3	195750001	196650000	90	1.01155840663995
3	196650001	197420000	77	1.7719708811301
3	197420001	197740000	32	1.04606784501989
3	197740001	198022430	15	1.93798500596584
4	1	2460000	239	1.70437209176237
4	2460001	2640000	18	0.916337225325026
4	2640001	2790000	15	1.27160989268884
4	2790001	2840000	5	1.91388645165871
4	2840001	3210000	37	1.44521530206374
4	3210001	3640000	43	1.97125843411371
4	3640001	3900000	26	2.51307405595682
4	3900001	3960000	6	2.07754147403561
4	3960001	4090000	13	1.67382167984653
4	4090001	4200000	11	2.24713374080532
4	4200001	4380000	18	1.58900732576087
4	4380001	4580000	20	2.15021840053374
4	4580001	4690000	11	1.79400649645889
4	4690001	4830000	14	2.52710429397847
4	4830001	5480000	65	2.02633228307803
4	5480001	5520000	4	1.49607375077779
4	5520001	6600000	108	2.24866172986429
4	6600001	12880000	606	1.36048083425721
4	12880001	17440000	451	2.28238489546679
4	17440001	17830000	39	1.66390769230034
4	17830001	20670000	283	2.31863531061305
4	20670001	20770000	10	1.81508244772579
4	20770001	25120000	434	2.302023360984
4	25120001	25260000	14	1.65844643063445
4	25260001	25350000	9	1.33363821276539
4	25350001	25470000	12	1.92862003759534
4	25470001	25790000	32	1.36112185111787
4	25790001	26230000	44	2.04175357941953
4	26230001	26440000	21	1.39942274245182
4	26440001	38830000	1234	2.26588083053505
4	38830001	39380000	55	1.51325871219558
4	39380001	40130000	75	0.909968670770342
4	40130001	40770000	64	1.26093538681403
4	40770001	41490000	72	1.71885472608666
4	41490001	41890000	40	2.34850628640266
4	41890001	42400000	51	1.81543445672292
4	42400001	47840000	544	2.31554096524884
4	47840001	48680000	83	1.914604192146
4	48680001	48930000	25	1.35183579855924
4	48930001	49090000	16	1.87029190277705
4	49090001	49160000	6	0
4	49160001	52690000	24	1.28293976411592
4	52690001	53290000	60	1.97670359572734
4	53290001	53420000	12	1.57154983011737
4	53420001	53480000	6	2.1973255133065
4	53480001	53700000	21	1.64481974531295
4	53700001	54110000	41	2.10686662762347
4	54110001	54220000	11	1.29335034484032
4	54220001	54980000	76	1.97307285897153
4	54980001	55130000	15	1.42860034912353
4	55130001	56180000	105	2.13672708072179
4	56180001	56500000	31	1.43738918399526
4	56500001	56850000	35	1.86531278829403
4	56850001	56900000	5	1.29177145303747
4	56900001	57190000	29	1.8617592350095
4	57190001	57450000	26	1.36464903273255
4	57450001	57610000	16	1.72334599770787
4	57610001	57900000	29	0.887179654264816
4	57900001	58020000	12	1.84544457773445
4	58020001	58390000	37	2.36603730465918
4	58390001	58440000	5	1.747252149987
4	58440001	59240000	80	2.28853851088453
4	59240001	59280000	4	1.7500312817315
4	59280001	68260000	889	2.28353817857679
4	68260001	68450000	19	1.50432802048379
4	68450001	71530000	305	2.18447194175645
4	71530001	71990000	46	1.1204801374665
4	71990001	73890000	190	2.1901389011665
4	73890001	74220000	33	1.65128771010763
4	74220001	75990000	167	2.34850628640266
4	75990001	76570000	57	1.7877007843539
4	76570001	76920000	35	1.29050873352163
4	76920001	77970000	105	1.99198020162253
4	77970001	78070000	10	1.41982794715145
4	78070001	78110000	4	2.1901389011665
4	78110001	78210000	10	2.98066093308961
4	78210001	78270000	6	2.495085120737
4	78270001	78370000	10	3.04285743131366
4	78370001	78430000	6	2.24217070117253
4	78430001	78490000	6	1.70093005541461
4	78490001	78670000	18	2.16487203742174
4	78670001	78870000	20	1.34959713280008
4	78870001	79580000	69	2.24713374080532
4	79580001	79820000	24	1.80172416972179
4	79820001	83180000	335	2.26051802036253
4	83180001	83390000	21	1.469099926825
4	83390001	83720000	33	1.91316881066447
4	83720001	84560000	84	1.41301630918608
4	84560001	87440000	287	2.15998308971024
4	87440001	88530000	108	1.58631745990521
4	88530001	88930000	40	2.19127300026668
4	88930001	89090000	16	1.61260738605989
4	89090001	89160000	7	1.10561671190271
4	89160001	89640000	48	1.71057377269584
4	89640001	89760000	12	2.38832190467095
4	89760001	90020000	26	1.66288324433197
4	90020001	99100000	904	2.23416292439468
4	99100001	99530000	41	1.75211664210589
4	99530001	99630000	10	2.39420092134266
4	99630001	99760000	13	1.8898995536415
4	99760001	99910000	15	1.34320692689279
4	99910001	100200000	29	1.77616072577366
4	100200001	102290000	208	2.24293395467487
4	102290001	102350000	6	1.58968002531621
4	102350001	103610000	126	2.13897329680458
4	103610001	103920000	31	1.58766220638574
4	103920001	104160000	24	2.05500761308824
4	104160001	104190000	3	1.49145760371316
4	104190001	104510000	32	2.22008231401521
4	104510001	104560000	5	1.51094174254839
4	104560001	108060000	349	2.13523012223545
4	108060001	108140000	8	2.86616911210326
4	108140001	109460000	132	2.20338474252161
4	109460001	109720000	26	1.63700149206313
4	109720001	110310000	59	2.33335690619
4	110310001	111380000	107	1.65128771010763
4	111380001	113390000	201	2.27700607741811
4	113390001	113750000	36	1.39102748759616
4	113750001	123630000	978	2.24904379332871
4	123630001	124720000	109	1.83200643234608
4	124720001	128600000	385	2.30858495863916
4	128600001	128750000	15	1.82847595726903
4	128750001	128890000	14	1.24715861101421
4	128890001	129030000	14	0.876549151171868
4	129030001	129070000	4	1.20267316687313
4	129070001	129150000	7	1.69852204915111
4	129150001	129310000	16	2.23530617898503
4	129310001	129360000	5	1.75072630549439
4	129360001	129530000	17	2.20490060010095
4	129530001	129750000	22	1.50366715240863
4	129750001	129930000	18	2.00985920911445
4	129930001	130000000	7	1.66800761511803
4	130000001	139790000	974	2.36252672507663
4	139790001	139870000	8	1.78420100897092
4	139870001	140470000	60	1.26909598055263
4	140470001	141580000	111	2.12663066075605
4	141580001	141750000	17	1.66356618597418
4	141750001	143150000	140	2.19051690799695
4	143150001	143200000	5	1.62682248406732
4	143200001	147770000	454	2.11618023831463
4	147770001	148000000	23	2.64058001682932
4	148000001	148550000	55	2.13859886258118
4	148550001	148720000	17	1.30916939552961
4	148720001	148790000	7	1.78000447938839
4	148790001	148840000	5	1.48816309730658
4	148840001	151740000	290	2.13747571562124
4	151740001	151890000	15	1.46582091220945
4	151890001	152090000	20	0.991752282312474
4	152090001	152520000	43	1.8041822621165
4	152520001	153360000	84	2.46086196009779
4	153360001	154290000	93	1.91496309970384
4	154290001	154440000	15	1.33842008263161
4	154440001	154540000	10	1.81297090605363
4	154540001	159610000	507	2.32366728289547
4	159610001	159680000	7	1.60315361873955
4	159680001	159880000	20	1.92250590799474
4	159880001	160070000	19	1.52618814306574
4	160070001	164790000	472	2.21856224775447
4	164790001	164880000	9	2.72216332766947
4	164880001	165690000	78	2.24102601929332
4	165690001	165850000	16	1.39554612936603
4	165850001	165950000	10	1.789101373889
4	165950001	166110000	16	1.26909598055263
4	166110001	171730000	560	2.16374342767666
4	171730001	171790000	6	2.83143001975684
4	171790001	173080000	129	2.37228374503103
4	173080001	173110000	3	1.77162188469408
4	173110001	183880000	1074	2.27163247647524
4	183880001	184090000	21	1.65708206132016
4	184090001	184280000	19	2.21704260288716
4	184280001	184710000	43	1.55482301208529
4	184710001	185430000	71	2.19165108570963
4	185430001	185640000	21	1.56485214561453
4	185640001	186010000	37	2.17202535169505
4	186010001	186080000	7	1.73580450729874
4	186080001	186190000	11	1.16875238741271
4	186190001	186380000	19	1.65265047266389
4	186380001	188750000	235	2.16901228161821
4	188750001	189520000	77	1.62445042629984
4	189520001	190750000	123	2.32018312686513
4	190750001	190970000	17	1.82777015586279
4	190970001	191154276	2	2.65902348275468
5	1	6560000	654	2.33490880470097
5	6560001	6660000	10	1.84225865951703
5	6660001	9970000	330	2.39341669923947
5	9970001	10030000	6	1.91927193140963
5	10030001	10170000	14	2.45689574661758
5	10170001	10630000	46	1.72818727989216
5	10630001	14510000	388	2.35006238579603
5	14510001	14680000	17	1.70368349361258
5	14680001	14770000	9	2.10128620313197
5	14770001	14980000	21	1.636661850668
5	14980001	16610000	163	2.22312371118445
5	16610001	16750000	14	1.58631745990521
5	16750001	17140000	39	1.24590825909005
5	17140001	17490000	35	1.62207951918284
5	17490001	21330000	375	2.22084250520466
5	21330001	21520000	17	1.65401361311058
5	21520001	31390000	987	2.26243271232763
5	31390001	32610000	122	1.52320132526703
5	32610001	37020000	433	2.09868398997268
5	37020001	37270000	25	1.33363821276539
5	37270001	37460000	19	0.857654190823921
5	37460001	37550000	9	1.31329133687432
5	37550001	37720000	17	1.68032786476063
5	37720001	39230000	150	2.24942588327666
5	39230001	39300000	7	1.76778452005239
5	39300001	40630000	132	2.20073300285818
5	40630001	40980000	35	1.42762482685453
5	40980001	42930000	195	2.21362494205045
5	42930001	43270000	34	1.37781951892158
5	43270001	43360000	9	2.09088492181847
5	43360001	43570000	21	1.51657061958689
5	43570001	43830000	26	1.98433633948434
5	43830001	43910000	8	2.60589892936924
5	43910001	44070000	16	1.76046676178639
5	44070001	45740000	166	2.28123185215034
5	45740001	45910000	17	1.9034903881545
5	45910001	49580000	64	0.982030784282816
5	49580001	49980000	40	1.74100473526484
5	49980001	54470000	449	2.18673801849834
5	54470001	55110000	64	1.41820522914684
5	55110001	55230000	12	1.92286536327679
5	55230001	55530000	30	1.33172685649137
5	55530001	56340000	81	2.10463376155276
5	56340001	56390000	5	1.42112652653761
5	56390001	56560000	17	0.804303565795421
5	56560001	56590000	3	1.45665175357916
5	56590001	59850000	325	2.30588218789371
5	59850001	60760000	91	1.89311520106729
5	60760001	61510000	75	2.52630164883271
5	61510001	61610000	10	1.69680275986647
5	61610001	61770000	16	1.15923951653197
5	61770001	61980000	21	1.53283219071024
5	61980001	62370000	38	2.14646743415342
5	62370001	62540000	17	2.67176248866871
5	62540001	64680000	212	2.18938296610537
5	64680001	65500000	82	1.62851751583324
5	65500001	67000000	150	2.25822126576021
5	67000001	67080000	8	1.75698585704855
5	67080001	67350000	27	2.20111174404126
5	67350001	67500000	15	1.60956667394426
5	67500001	68260000	76	2.30318072822271
5	68260001	68400000	14	1.44097453871992
5	68400001	68760000	36	0.916047534839184
5	68760001	70485000	8	1.32249983225284
5	70485001	70750000	9	2.23530617898503
5	70750001	70990000	23	1.28010464523016
5	70990001	72150000	116	2.23988157541926
5	72150001	72260000	11	1.5819496078975
5	72260001	72310000	5	0.916626935891368
5	72310001	72370000	6	1.53715576349213
5	72370001	72760000	39	2.24217070117253
5	72760001	72910000	15	1.64311906460374
5	72910001	73820000	91	2.33258111827374
5	73820001	75190000	137	1.72749538048508
5	75190001	75250000	6	2.45808532201216
5	75250001	75360000	11	2.05205941343629
5	75360001	75540000	18	2.53553878936595
5	75540001	76020000	48	1.72196363690705
5	76020001	76160000	14	1.18413886532903
5	76160001	76430000	27	1.81684273673082
5	76430001	76630000	20	2.48511548648374
5	76630001	77710000	108	1.92106833599608
5	77710001	77780000	7	1.50069437955366
5	77780001	77860000	8	2.27316725896774
5	77860001	77970000	11	1.81543445672292
5	77970001	78010000	4	1.11501423656526
5	78010001	78440000	42	1.78805089533295
5	78440001	78700000	26	1.21662456584224
5	78700001	78850000	15	1.75107385350908
5	78850001	78980000	13	1.26030825778376
5	78980001	79020000	4	1.63394556685797
5	79020001	79420000	39	2.13747571562124
5	79420001	79630000	21	1.14210670474932
5	79630001	80350000	72	1.60619032893503
5	80350001	80550000	20	2.18673801849834
5	80550001	80690000	14	1.55482301208529
5	80690001	82220000	152	2.14309378666808
5	82220001	82260000	4	1.62004822848324
5	82260001	86290000	402	2.30356657078711
5	86290001	86870000	58	1.85395008261395
5	86870001	87280000	41	2.46641927960332
5	87280001	87660000	38	1.91101648450224
5	87660001	88030000	37	2.40951500211484
5	88030001	88130000	10	2.0094937240875
5	88130001	88270000	14	2.47237953796489
5	88270001	88320000	5	1.99562404849266
5	88320001	88910000	59	2.47277710890353
5	88910001	88960000	5	1.72265476939847
5	88960001	90460000	149	2.18258426425397
5	90460001	90580000	12	1.66664059524797
5	90580001	90660000	8	1.16476063020018
5	90660001	90720000	6	1.67245304819889
5	90720001	91520000	80	2.34461792495632
5	91520001	91600000	8	1.95966099389661
5	91600001	92770000	112	2.41580968754392
5	92770001	92900000	13	1.89275780783787
5	92900001	92940000	4	2.63444496781868
5	92940001	95740000	280	2.16299115155153
5	95740001	95800000	6	2.8031918496775
5	95800001	98000000	219	2.16411960484889
5	98000001	98090000	9	1.67690248882629
5	98090001	98140000	5	2.33879043396505
5	98140001	98410000	27	1.68032786476063
5	98410001	108680000	1022	2.24217070117253
5	108680001	108800000	12	1.64992532533697
5	108800001	112080000	328	2.24102601929332
5	112080001	112360000	28	1.46287174170497
5	112360001	112640000	28	2.27700607741811
5	112640001	112930000	29	1.85288612055
5	112930001	114130000	120	2.33956708273495
5	114130001	114270000	14	1.82918185652689
5	114270001	114430000	16	2.28969307373595
5	114430001	114500000	7	1.75802987513979
5	114500001	115430000	93	2.26128381751971
5	115430001	115470000	4	1.46450994262605
5	115470001	115690000	22	2
5	115690001	116080000	39	2.49149406204292
5	116080001	116240000	16	1.76673847375068
5	116240001	117720000	148	2.32289283815311
5	117720001	117810000	9	1.86069364924679
5	117810001	117930000	12	2.51427531451708
5	117930001	118170000	24	2.17277888031311
5	118170001	118310000	14	1.62445042629984
5	118310001	118480000	17	1.17213283870982
5	118480001	121940000	345	2.15810389792661
5	121940001	122260000	32	1.63700149206313
5	122260001	125720000	345	2.17240210294642
5	125720001	125810000	9	1.727149466749
5	125810001	126170000	36	1.10531390201732
5	126170001	128610000	244	2.16299115155153
5	128610001	128650000	4	1.59405484627542
5	128650001	130220000	157	2.10017081431479
5	130220001	130600000	38	1.50432802048379
5	130600001	130720000	12	0.898125884025842
5	130720001	131280000	56	1.52187444866026
5	131280001	131440000	16	2.44224463759132
5	131440001	131530000	9	1.40556731148321
5	131530001	131660000	13	2.26933110046161
5	131660001	132210000	54	1.73857728936187
5	132210001	132440000	23	0.847954105862921
5	132440001	132530000	9	1.55983497197553
5	132530001	133270000	73	2.56091606474997
5	133270001	133430000	16	1.39393182534008
5	133430001	133530000	10	1.72784131819892
5	133530001	133780000	25	1.07273366759403
5	133780001	133940000	16	1.55115088532187
5	133940001	134200000	26	0.632666573684342
5	134200001	134340000	14	1.44391004477663
5	134340001	137100000	275	2.40912181601932
5	137100001	137220000	12	1.75524630926284
5	137220001	138190000	97	1.27506879882032
5	138190001	138480000	28	1.77266894657816
5	138480001	138930000	40	1.25780061086737
5	138930001	139010000	8	0.667657677479447
5	139010001	139180000	17	1.74968380597989
5	139180001	139410000	23	2.38636359039608
5	139410001	139630000	22	1.88418779791026
5	139630001	140150000	52	1.32695194209489
5	140150001	140820000	67	2.04065056877637
5	140820001	141010000	19	1.49475439448916
5	141010001	141350000	34	2.13523012223545
5	141350001	141800000	45	1.39167273941568
5	141800001	145490000	368	2.12663066075605
5	145490001	145520000	3	1.44195283727211
5	145520001	145650000	13	0.950370000198921
5	145650001	145690000	4	1.34991687569561
5	145690001	146850000	115	2.208312816712
5	146850001	146990000	14	1.80347982829811
5	146990001	148700000	169	2.33646113354921
5	148700001	148820000	12	1.93726402443416
5	148820001	148980000	16	1.16107912241892
5	148980001	149480000	50	1.85040440262784
5	149480001	149730000	25	2.35823898972553
5	149730001	149790000	6	1.83518595289605
5	149790001	149890000	10	1.41658307343597
5	149890001	150250000	36	1.79015207090861
5	150250001	150410000	16	2.26818077132332
5	150410001	150850000	44	1.84438238415663
5	150850001	151000000	15	2.42763105531026
5	151000001	151080000	8	1.98288162682629
5	151080001	151240000	16	1.61869450393542
5	151240001	151360000	12	2.51027209054921
5	151360001	151430000	7	1.90062618420168
5	151430001	152090000	65	2.41541606514918
5	152090001	152180000	9	1.83589278242132
5	152180001	153910000	171	2.27086524478874
5	153910001	154380000	47	1.43608609626803
5	154380001	156200000	176	2.32211850076413
5	156200001	156400000	20	1.72645771120339
5	156400001	156580000	18	1.11835369894561
5	156580001	157000000	42	1.94736686693721
5	157000001	157460000	46	1.50928745237995
5	157460001	158550000	109	2.48750662336455
5	158550001	158630000	8	1.78035405688176
5	158630001	159400000	77	2.24942588327666
5	159400001	159430000	3	1.77406536782505
5	159430001	159670000	24	1.30980329862137
5	159670001	159920000	25	1.81121195869037
5	159920001	160980000	105	2.4032272938456
5	160980001	161050000	7	1.90922356301845
5	161050001	161260000	21	2.40833552558432
5	161260001	161300000	4	2.97330786097953
5	161300001	162130000	83	2.19240733522071
5	162130001	162180000	5	1.674163897054
5	162180001	167670000	548	2.21856224775447
5	167670001	168080000	41	1.56786495465332
5	168080001	170230000	215	2.39890853768916
5	170230001	170760000	52	1.97525099902184
5	170760001	170840000	8	1.13661383796432
5	170840001	171000000	16	1.95531858148084
5	171000001	171290000	29	2.47516311333021
5	171290001	171330000	4	1.73026355371224
5	171330001	171630000	30	1.33045306052103
5	171630001	171710000	8	0.98880402522579
5	171710001	171760000	5	1.33427550819063
5	171760001	171840000	8	1.75663789925924
5	171840001	172160000	32	2.22312371118445
5	172160001	172390000	23	1.76499554655121
5	172390001	172580000	19	1.02937347166029
5	172580001	172650000	7	1.62140232841524
5	172650001	173330000	67	2.25095450794055
5	173330001	173470000	13	1.79260454712355
5	173470001	173860000	39	2.37540956399903
5	173860001	174400000	54	1.86140401513474
5	174400001	174910000	51	2.302023360984
5	174910001	175000000	9	1.57087964376655
5	175000001	175340000	34	2.32405454552884
5	175340001	175550000	14	1.72576605154884
5	175550001	175650000	10	2.23263895470092
5	175650001	175730000	7	1.09654153941492
5	175730001	175850000	12	1.52519233009524
5	175850001	175940000	9	0.852230737267184
5	175940001	176010000	7	1.57356094670532
5	176010001	176340000	33	2.18145197173779
5	176340001	176390000	5	1.49277604581055
5	176390001	176480000	9	0.867090865987105
5	176480001	176560000	8	1.33140837438824
5	176560001	176710000	15	0.685134068574553
5	176710001	177050000	34	1.72300037157511
5	177050001	177090000	4	0.988214618997947
5	177090001	177155000	6	1.67519069101205
5	177155001	177245000	3	3.13265917603282
5	177245001	177620000	34	1.55014988203468
5	177620001	178010000	39	2.12289603848597
5	178010001	178540000	53	1.65469532507555
5	178540001	178880000	34	2.24446077914442
5	178880001	178950000	7	1.66049369401858
5	178950001	179220000	27	1.10258955735463
5	179220001	179820000	60	1.71264271974076
5	179820001	180010000	19	1.19370529636458
5	180010001	180795000	65	1.72058165932492
5	180795001	180915260	4	4.79152993445871
6	1	280000	8	1.72230919117634
6	280001	640000	36	2.12663066075605
6	640001	690000	5	1.65299122234426
6	690001	2250000	156	2.19619015575245
6	2250001	2360000	11	1.71574775410092
6	2360001	2810000	45	2.28623010531071
6	2810001	3310000	50	1.72161810658892
6	3310001	3970000	66	2.13934775698266
6	3970001	4080000	11	1.29114004951703
6	4080001	4690000	61	2.00145945953695
6	4690001	4850000	16	1.54181627785126
6	4850001	6930000	208	2.11692602461945
6	6930001	7540000	61	1.51491437893634
6	7540001	7690000	15	2.00474472336576
6	7690001	7890000	20	2.39184858114429
6	7890001	8220000	33	1.69680275986647
6	8220001	10230000	200	2.18333925674958
6	10230001	10380000	15	1.6227568038355
6	10380001	10430000	5	2.16299115155153
6	10430001	11120000	69	1.49244640101513
6	11120001	13670000	255	2.078281903499
6	13670001	13840000	17	1.29714191850021
6	13840001	14930000	109	2.13036787256639
6	14930001	15330000	40	1.20391152982245
6	15330001	17100000	177	1.8628250423776
6	17100001	17660000	56	1.47829326848039
6	17660001	17720000	6	0.882866704629316
6	17720001	18360000	64	1.31805204066955
6	18360001	20080000	171	2.13485594746016
6	20080001	20490000	41	1.71505757905876
6	20490001	20550000	6	1.08206045864184
6	20550001	21510000	96	1.76569264494553
6	21510001	21950000	44	1.3361879246395
6	21950001	24350000	240	2.10872805884489
6	24350001	25510000	115	1.5916986836085
6	25510001	25910000	40	2.37619128961013
6	25910001	26660000	75	1.67519069101205
6	26660001	26780000	7	2.42644781204403
6	26780001	27610000	81	1.7147125274155
6	27610001	27710000	10	1.14913534842242
6	27710001	28780000	107	1.84509048866634
6	28780001	28940000	16	1.27538337562634
6	28940001	29340000	40	1.93690357114758
6	29340001	29600000	26	2.30240912332303
6	29600001	29680000	8	1.35759735781979
6	29680001	30450000	77	1.89991038134342
6	30450001	30820000	37	1.16414683289811
6	30820001	31200000	38	1.63224865419887
6	31200001	31450000	25	2.17504009303608
6	31450001	31910000	46	1.48651670024713
6	31910001	32040000	9	2.13897329680458
6	32040001	32280000	24	1.51259660614947
6	32280001	32500000	21	2.49468600357839
6	32500001	32530000	3	40.1761338653203
6	32530001	33190000	66	2.10314569999047
6	33190001	33370000	18	1.2851460796705
6	33370001	33430000	6	2.10165805094926
6	33430001	33490000	6	1.27506879882032
6	33490001	33540000	5	0.908233477070921
6	33540001	33620000	8	1.49145760371316
6	33620001	34120000	50	2.26434806798942
6	34120001	34260000	14	1.30980329862137
6	34260001	34400000	14	0.920395001213816
6	34400001	34480000	8	1.4188542488625
6	34480001	34560000	8	2.16148691212792
6	34560001	34590000	3	1.38554645720855
6	34590001	34800000	21	0.871387404625526
6	34800001	34960000	16	1.42015255824476
6	34960001	35220000	26	2.00766667890674
6	35220001	35780000	56	1.33204536067079
6	35780001	35890000	11	0.984385469530895
6	35890001	36160000	27	1.45240068958961
6	36160001	36320000	16	2.1124528572155
6	36320001	36480000	16	1.28325488651461
6	36480001	36590000	11	0.8656596788655
6	36590001	36620000	3	1.43315546952232
6	36620001	37000000	38	1.78455087735563
6	37000001	37180000	18	1.03979985988363
6	37180001	37420000	24	1.36882098882813
6	37420001	38110000	69	1.81086024236437
6	38110001	38170000	6	2.2981672078825
6	38170001	38240000	7	1.75072630549439
6	38240001	38310000	7	1.23030807530605
6	38310001	38740000	43	1.68649952783321
6	38740001	39200000	46	2.16976539250708
6	39200001	39260000	6	1.70850568592292
6	39260001	39940000	67	2.15096890585687
6	39940001	41030000	109	2.62015463532216
6	41030001	41760000	73	2.08532110520318
6	41760001	41920000	16	1.19463217137689
6	41920001	41990000	7	0.704612867045026
6	41990001	42440000	45	1.5822854567975
6	42440001	42930000	49	1.09050189999945
6	42930001	43210000	28	1.43543468787663
6	43210001	43280000	7	1.89633285514416
6	43280001	43670000	39	1.22097388381808
6	43670001	43730000	6	1.92070900527016
6	43730001	44030000	30	2.41502247003732
6	44030001	44130000	10	1.87705700543253
6	44130001	44190000	6	1.246845990532
6	44190001	44280000	9	1.92790035423397
6	44280001	44420000	14	1.53216737139192
6	44420001	44810000	38	2.18333925674958
6	44810001	45380000	56	1.80875045629295
6	45380001	47000000	162	2.28315372422666
6	47000001	47620000	62	1.75524630926284
6	47620001	49430000	180	2.28546085010345
6	49430001	49590000	16	1.73719070613571
6	49590001	52100000	250	2.28815370994979
6	52100001	52590000	49	1.87919520530718
6	52590001	52680000	9	2.5544605404034
6	52680001	53000000	32	1.98579145553034
6	53000001	53120000	12	1.22190642976332
6	53120001	56940000	382	2.15247022866561
6	56940001	56990000	5	1.34224915984066
6	56990001	58730000	168	1.92862003759534
6	58730001	61960000	13	0.972625089584052
6	61960001	62150000	16	1.85856314235316
6	62150001	62260000	8	1.24278389554555
6	62260001	64050000	179	2.25477792434784
6	64050001	64320000	27	1.43380656192505
6	64320001	64630000	31	1.83659970994074
6	64630001	66830000	220	2.31051631222271
6	66830001	66860000	3	2.92593800381437
6	66860001	71030000	416	2.26204972084624
6	71030001	71280000	25	1.79821467743679
6	71280001	71530000	25	1.37781951892158
6	71530001	73940000	240	2.20527963016987
6	73940001	74360000	42	0.879993895122658
6	74360001	74430000	7	1.26124898393261
6	74430001	76260000	183	2.07384086600708
6	76260001	76540000	28	1.13630887959634
6	76540001	76700000	16	1.82318483091924
6	76700001	76790000	9	2.495085120737
6	76790001	76920000	13	1.72922530886495
6	76920001	78435000	151	2.22578631752337
6	78435001	78640000	20	1.78245203076655
6	78640001	79340000	70	2.20603776912934
6	79340001	79700000	36	1.78350134495037
6	79700001	82790000	309	2.20603776912934
6	82790001	83050000	26	1.43967045705911
6	83050001	86210000	315	2.10649441878766
6	86210001	86830000	61	1.51922179885676
6	86830001	87820000	99	2.11953709101679
6	87820001	87990000	17	1.67040081209332
6	87990001	88040000	5	2.07162173210879
6	88040001	88230000	19	1.67656008180068
6	88230001	88560000	33	1.37621135740616
6	88560001	89380000	82	2.37345572402503
6	89380001	89590000	21	1.84013581792603
6	89590001	89850000	26	1.33459418903524
6	89850001	90440000	58	1.81050855041663
6	90440001	90480000	4	1.29240294409511
6	90480001	90590000	11	0.81983958297071
6	90590001	90630000	4	1.37685455513153
6	90630001	93310000	268	2.36018755506732
6	93310001	93380000	7	1.76987726532661
6	93380001	96870000	333	2.34384057603955
6	96870001	96960000	9	1.795408834551
6	96960001	97420000	46	2.36837890801692
6	97420001	97460000	4	1.89526008074668
6	97460001	97580000	12	2.42211135787508
6	97580001	97870000	29	1.96219573631026
6	97870001	98500000	63	2.48989875489811
6	98500001	98560000	6	1.85891816530682
6	98560001	99300000	73	2.52870991811926
6	99300001	99410000	11	1.90241612554463
6	99410001	99620000	21	2.70104226816853
6	99620001	99810000	19	2.20869208330595
6	99810001	100010000	20	1.29998766910597
6	100010001	100100000	9	2.12775155231574
6	100100001	100180000	8	1.71436749968855
6	100180001	101250000	105	2.27547023072663
6	101250001	101390000	14	1.89132848262061
6	101390001	102710000	132	2.36291668133463
6	102710001	102740000	3	1.65435445727989
6	102740001	103580000	84	2.25936952366221
6	103580001	103620000	4	2.86829374311926
6	103620001	105170000	154	2.22160280178626
6	105170001	105370000	20	1.44293133927689
6	105370001	107040000	167	1.94628348141863
6	107040001	107180000	14	1.56920458430374
6	107180001	107260000	8	2.21628293843955
6	107260001	107310000	5	1.59910761753108
6	107310001	107620000	31	1.05593598815929
6	107620001	107800000	18	1.66015242432455
6	107800001	108070000	27	2.40558436730174
6	108070001	108190000	12	1.82777015586279
6	108190001	108530000	34	1.46287174170497
6	108530001	108580000	5	0.939577643965132
6	108580001	108800000	22	1.45567039879103
6	108800001	110980000	218	1.92502261827403
6	110980001	111400000	42	1.07935061570821
6	111400001	111990000	59	1.65640001850621
6	111990001	113840000	182	2.20338474252161
6	113840001	114360000	51	1.62512803965282
6	114360001	116920000	255	2.26703068136437
6	116920001	117150000	23	1.66220039735905
6	117150001	118980000	182	2.22160280178626
6	118980001	119290000	31	1.58833471945503
6	119290001	119850000	56	2.04800830735921
6	119850001	119890000	4	2.85682947841421
6	119890001	121560000	166	2.25133673033376
6	121560001	121720000	16	1.68032786476063
6	121720001	121900000	18	1.27884515999192
6	121900001	121940000	4	1.64550018264887
6	121940001	126080000	414	2.29624013343082
6	126080001	126330000	25	1.86211447950711
6	126330001	127550000	122	2.34073225778289
6	127550001	127770000	22	1.68581340717513
6	127770001	131390000	361	2.1746631589395
6	131390001	131580000	19	1.53416210586939
6	131580001	133070000	149	2.11655311854355
6	133070001	133170000	10	1.35663659867276
6	133170001	133360000	18	2.11431622481211
6	133360001	133790000	43	2.56414651269305
6	133790001	134410000	62	2.13410767571253
6	134410001	134500000	9	1.57523751622995
6	134500001	134610000	11	0.948618007552448
6	134610001	134830000	22	1.58430103913563
6	134830001	136970000	214	1.98179085698879
6	136970001	137210000	24	1.37621135740616
6	137210001	138910000	170	2.03146772769297
6	138910001	140020000	111	1.63089154744366
6	140020001	143860000	384	2.23149625468661
6	143860001	144260000	40	1.74135160940824
6	144260001	144320000	6	2.44224463759132
6	144320001	145080000	76	1.74968380597989
6	145080001	147430000	235	2.29546949063518
6	147430001	147480000	5	2.70435044012555
6	147480001	148440000	96	2.18333925674958
6	148440001	148590000	15	1.82918185652689
6	148590001	148820000	23	1.31202265160682
6	148820001	149640000	82	2.04065056877637
6	149640001	149810000	17	1.64822287547518
6	149810001	150160000	35	0.893801559282368
6	150160001	150200000	4	1.491787179968
6	150200001	151040000	84	2.08161510661371
6	151040001	151930000	89	1.42664950741861
6	151930001	154490000	256	2.11580738393092
6	154490001	155520000	103	1.49739347292037
6	155520001	156980000	144	2.26933110046161
6	156980001	159460000	238	1.72196363690705
6	159460001	159970000	51	2.45253608590682
6	159970001	160050000	8	2.01022471947579
6	160050001	160180000	13	1.35887868083082
6	160180001	165350000	511	2.21932222820337
6	165350001	165400000	5	1.77546217629579
6	165400001	167350000	195	2.33064211893611
6	167350001	167500000	15	1.61294536006879
6	167500001	170820000	317	2.30240912332303
6	170820001	171115067	24	1.69577147227229
7	1	610000	52	2.04469606271887
7	610001	1040000	43	1.46614871140268
7	1040001	1150000	11	1.88204752210642
7	1150001	1270000	12	1.32091083975792
7	1270001	1870000	60	1.72265476939847
7	1870001	2210000	34	2.20073300285818
7	2210001	2310000	10	1.63190934223395
7	2310001	2470000	16	0.899856873221211
7	2470001	3340000	87	1.50664178035439
7	3340001	4430000	109	2.10910042251018
7	4430001	6880000	237	1.13265102747645
7	6880001	8460000	157	2.08383839750397
7	8460001	8660000	20	2.7872343563549
7	8660001	10910000	225	2.31902222444461
7	10910001	11230000	32	1.85465951358026
7	11230001	12710000	148	2.35395452236326
7	12710001	12780000	7	1.59371818161179
7	12780001	16630000	383	2.27585415247913
7	16630001	16830000	20	1.73095583689621
7	16830001	23075000	623	2.1769251554749
7	23075001	23470000	39	1.52486043845205
7	23470001	23660000	19	1.05593598815929
7	23660001	23880000	22	1.65094707850166
7	23880001	25030000	115	2.20149051147758
7	25030001	25260000	22	1.66971692303642
7	25260001	25960000	68	2.52429552270816
7	25960001	26090000	13	2.08087421510226
7	26090001	26400000	31	1.53881971375508
7	26400001	26760000	36	2.46919996233153
7	26760001	27140000	38	1.87029190277705
7	27140001	27300000	16	2.38127514846024
7	27300001	27360000	6	1.3617629568485
7	27360001	32520000	512	2.20300584379176
7	32520001	32660000	14	1.32154637067232
7	32660001	32920000	26	1.78385116483639
7	32920001	33090000	17	1.23841342326811
7	33090001	33240000	15	1.60720298671724
7	33240001	34450000	120	2.30858495863916
7	34450001	34590000	14	1.87420745519621
7	34590001	35100000	51	2.27508633558466
7	35100001	35220000	11	1.71850941125432
7	35220001	35670000	45	2.52309218072079
7	35670001	35730000	6	1.41107194735363
7	35730001	38460000	272	2.12065650735676
7	38460001	38610000	15	2.53835301722695
7	38610001	39070000	46	2.10835572098897
7	39070001	39530000	46	2.51868206698789
7	39530001	39940000	41	1.62309548137282
7	39940001	40300000	36	1.08055478164555
7	40300001	40340000	4	1.49937374233232
7	40340001	40500000	16	1.93185984765192
7	40500001	40970000	47	2.38323169890989
7	40970001	41000000	3	1.49376511730334
7	41000001	43610000	261	2.29277308201092
7	43610001	44080000	46	1.50796443298316
7	44080001	44490000	41	2.09014274532682
7	44490001	45100000	61	1.28766889433955
7	45100001	45150000	5	1.64924427458853
7	45150001	45770000	62	2.19959693681026
7	45770001	45900000	13	1.41334044811626
7	45900001	47590000	168	2.24178911409805
7	47590001	47830000	24	1.56886964206932
7	47830001	51340000	346	2.34656176877863
7	51340001	51680000	34	1.85678839666268
7	51680001	52330000	65	2.2985527029241
7	52330001	52430000	10	1.80910202637466
7	52430001	54740000	228	2.25592546615266
7	54740001	54900000	16	1.83377258777371
7	54900001	55350000	45	2.45689574661758
7	55350001	55660000	31	1.82918185652689
7	55660001	55830000	17	0.741637886407
7	55830001	56180000	35	0.213807422719342
7	56180001	56540000	35	0.711494450552368
7	56540001	56750000	20	1.48816309730658
7	56750001	56940000	17	0.907077082121368
7	56940001	57100000	9	1.79400649645889
7	57100001	57200000	8	0.925908284857763
7	57200001	57940000	70	1.545814605639
7	57940001	61610000	20	0.528762496941895
7	61610001	61850000	13	1.19957876122711
7	61850001	62450000	55	0.580896301300868
7	62450001	63890000	117	1.11774633456432
7	63890001	65580000	150	0.537709455808316
7	65580001	65640000	6	0.017826373355105
7	65640001	66810000	114	0.383636027593974
7	66810001	67030000	22	0.730272800386526
7	67030001	67080000	5	1.14668933176787
7	67080001	68760000	168	0.693078618258658
7	68760001	69060000	30	0.394014604259131
7	69060001	70160000	109	1.061627894119
7	70160001	72410000	225	0.753313707790947
7	72410001	73380000	70	1.13051868503529
7	73380001	73480000	10	1.51789602545608
7	73480001	73800000	32	0.955630352059842
7	73800001	74020000	22	0.468272245664079
7	74020001	74200000	13	0
7	74200001	74770000	7	0.553020663484105
7	74770001	75250000	19	1.00445310018155
7	75250001	75280000	3	0.487720982110816
7	75280001	75350000	7	0
7	75350001	76110000	76	0.480188812712395
7	76110001	76165000	4	1.10682816135795
7	76165001	76290000	11	0.481486382659211
7	76290001	76665000	33	1.18044124588647
7	76665001	76790000	10	0.466979254594658
7	76790001	77170000	38	0.853371923472737
7	77170001	77630000	46	0.36321850235071
7	77630001	80490000	286	1.13661383796432
7	80490001	80670000	18	0.708740386081789
7	80670001	81890000	122	1.18814809197089
7	81890001	82260000	37	0.872533902923474
7	82260001	88360000	609	1.14516125999195
7	88360001	89720000	136	1.66664059524797
7	89720001	89960000	24	1.08085587530003
7	89960001	90050000	9	0.486681161819947
7	90050001	91330000	127	1.04158978188305
7	91330001	92030000	69	0.610317771122342
7	92030001	92130000	10	1.01392947001916
7	92130001	92220000	9	0.573708891622579
7	92220001	92680000	46	1.06672701003045
7	92680001	92750000	7	0.596113966908105
7	92750001	94190000	144	1.29524573745247
7	94190001	94380000	19	1.71540265462003
7	94380001	94510000	13	1.19494117254753
7	94510001	94580000	7	1.691648465729
7	94580001	94870000	29	1.22283916964621
7	94870001	95890000	101	1.66800761511803
7	95890001	95940000	5	1.05893079370739
7	95940001	97590000	164	1.49739347292037
7	97590001	97790000	20	0.805149458574606
7	97790001	97870000	8	1.26564162673179
7	97870001	98140000	27	0.844536000779316
7	98140001	98310000	17	1.31678203563766
7	98310001	98550000	24	0.876549151171868
7	98550001	98610000	6	1.35695682952379
7	98610001	99170000	56	0.791074184396711
7	99170001	99450000	28	1.48289663459408
7	99450001	102840000	305	0.910257939886816
7	102840001	103080000	24	0.496831717947237
7	103080001	103750000	67	1.09895974051737
7	103750001	103870000	12	0.737476180931105
7	103870001	104500000	63	1.10834294559182
7	104500001	104740000	24	0.475780437160184
7	104740001	104790000	5	0.9015885824645
7	104790001	104950000	16	0.447638066379974
7	104950001	105220000	27	0.126239215146763
7	105220001	105380000	16	0.770332097394895
7	105380001	106320000	94	1.13630887959634
7	106320001	106400000	8	0.643753877705527
7	106400001	106530000	13	1.23966169689445
7	106530001	107150000	62	0.786299692751289
7	107150001	107220000	7	0.406965772202316
7	107220001	107700000	48	0.86194091285279
7	107700001	108110000	41	1.19432319162384
7	108110001	108210000	10	0.710668030759869
7	108210001	116460000	821	1.14393918381829
7	116460001	116660000	20	0.544301567007132
7	116660001	127640000	1098	1.165988480105
7	127640001	127750000	11	1.58934366388155
7	127750001	127920000	17	1.21352049317405
7	127920001	128100000	18	0.725569911869474
7	128100001	128290000	19	0.144141395344237
7	128290001	128430000	14	0.687050256616763
7	128430001	128590000	16	1.32949794528513
7	128590001	129070000	48	0.486161359776789
7	129070001	129120000	5	1.27853034324161
7	129120001	129290000	17	0.549847775144421
7	129290001	129370000	8	1.29492978394016
7	129370001	129440000	7	1.92070900527016
7	129440001	129560000	12	1.31487768819311
7	129560001	129770000	21	0.96675711582721
7	129770001	129900000	13	1.40977615530232
7	129900001	130650000	63	1.86211447950711
7	130650001	131200000	55	1.45142021869347
7	131200001	131400000	20	0.696645155345158
7	131400001	131650000	25	1.36946316195987
7	131650001	131730000	8	0.963533196011447
7	131730001	132310000	58	1.57959931730418
7	132310001	132570000	26	1.2359179140604
7	132570001	133620000	104	2.00547506035713
7	133620001	135110000	149	1.09533294162155
7	135110001	135360000	25	0.3371709293355
7	135360001	137580000	222	1.135699026271
7	137580001	137630000	5	0.631316617754264
7	137630001	137710000	8	1.07664246273539
7	137710001	138510000	80	0.5490549653385
7	138510001	138670000	16	0.914309813536921
7	138670001	139200000	53	0.45304346779321
7	139200001	139790000	56	1.03562626900013
7	139790001	140010000	22	0.562024858999974
7	140010001	140210000	20	0.240662140095711
7	140210001	140765000	55	0.566534920583605
7	140765001	142450000	157	1.204840527382
7	142450001	142770000	32	2.17654809072029
7	142770001	143080000	31	1.66869126719808
[truncated: 2,670 more rows]
