# Supplementary material for: Aromatase inhibition remodels the clonal architecture of estrogen-receptor-positive breast cancers
Source: Nat Commun. 2016 Aug 9;7:12498. doi: 10.1038/ncomms12498 (PMC4980485; doi:10.1038/ncomms12498)
Supplement: Supplementary Software 1 — All data and scripts used for clonal clustering [file ncomms12498-s14.zip › clonalClustering/BRC14/post.cn]

1	1	2580000	187	2.18284171174719
1	2580001	2700000	3	4.87456757784159
1	2700001	12480000	962	2.202938114855
1	12480001	12550000	7	0.87785756706075
1	12550001	12650000	10	1.60372994315384
1	12650001	12680000	3	0.809364529693563
1	12680001	14020000	54	2.29347131720631
1	14020001	14090000	7	0.876791369914844
1	14090001	17050000	294	1.87604595631891
1	17050001	17210000	8	3.59980159314591
1	17210001	65340000	4780	1.74498519067278
1	65340001	65540000	20	0.832562989169406
1	65540001	66710000	116	1.67681156536122
1	66710001	66870000	16	0.238259806056125
1	66870001	66920000	5	0.837850183605
1	66920001	100810000	3375	1.66737034187159
1	100810001	101010000	20	0.624506579177156
1	101010001	101870000	86	1.35011397575631
1	101870001	104050000	198	2.19310537495656
1	104050001	104120000	7	1.18905566086359
1	104120001	107940000	366	2.17482068559231
1	107940001	108760000	81	0.963875702435875
1	108760001	121475000	1200	1.68133225656847
1	142545000	143260000	28	3.62159606410544
1	143260001	143460000	5	5.40218916364731
1	143460001	143990000	6	3.42015743225094
1	143990001	174890000	2766	2.01909064444569
1	174890001	175000000	11	0.955570163241469
1	175000001	175120000	12	1.99610226300319
1	175120001	175200000	8	0.512952594811781
1	175200001	198120000	2281	2.11453974993109
1	198120001	198160000	4	0.494829313148718
1	198160001	203240000	507	1.92978304400425
1	203240001	203310000	7	0.829745399078688
1	203310001	207920000	410	2.07846754594059
1	207920001	208140000	22	1.15410681202822
1	208140001	209910000	177	2.0473994849675
1	209910001	210020000	11	1.14250717055181
1	210020001	221880000	1184	2.01735272438175
1	221880001	221920000	4	0.506024641190437
1	221920001	226840000	473	1.95123769657631
1	226840001	226930000	9	1.06126749160003
1	226930001	246720000	1960	2.12734614893341
1	246720001	246770000	5	0.931091957639719
1	246770001	249230000	232	2.24512004265294
1	249230001	249250621	2	7.36289842698166
2	1	50000	4	0.821653525217969
2	50001	260000	21	1.93321079364516
2	260001	290000	3	0.6952936481615
2	290001	18650000	1809	2.06751064352309
2	18650001	18750000	10	1.11826611265666
2	18750001	19540000	76	1.99566933119034
2	19540001	19570000	3	0.83432477654925
2	19570001	43520000	2391	2.01170781082341
2	43520001	43720000	20	1.03555947945275
2	43720001	65520000	2176	1.98788168782756
2	65520001	65670000	15	0.964237113285562
2	65670001	75060000	934	1.93921393109431
2	75060001	75100000	4	0.328122890864907
2	75100001	77890000	279	2.18239583659066
2	77890001	77920000	3	3.785880943256
2	77920001	87595000	944	2.36690327127344
2	87595001	88000000	25	1.36877718119875
2	88000001	88275000	10	3.82664534168694
2	88275001	89610000	130	2.01952519975653
2	89610001	89850000	3	3.79089555062803
2	89850001	89895000	4	0
2	89895001	92260000	85	3.00892640666022
2	92260001	99220000	353	2.05919608686341
2	99220001	99460000	24	1.17512428845281
2	99460001	105930000	644	1.98615241952431
2	105930001	105960000	3	0.455526614347062
2	105960001	118690000	1145	2.20025497132131
2	118690001	118870000	18	1.22309231118387
2	118870001	133170000	1387	2.10528220740238
2	133170001	133200000	3	1.02238670715081
2	133200001	139240000	602	1.78668361025581
2	139240001	139290000	5	0.622142027522969
2	139290001	180080000	4048	1.85569781818394
2	180080001	180140000	6	0.819896128598282
2	180140001	190270000	1012	2.085929092277
2	190270001	190720000	45	1.26727614200316
2	190720001	190880000	16	2.26631429562056
2	190880001	192610000	173	1.50077418929872
2	192610001	197030000	439	2.39632199807019
2	197030001	197160000	13	1.03959105393434
2	197160001	211910000	1469	1.92892640354472
2	211910001	212560000	64	1.18302689878309
2	212560001	224800000	1221	1.94565233186313
2	224800001	224830000	3	0.610673367795781
2	224830001	225740000	91	1.83246532130184
2	225740001	225930000	19	1.13653000378322
2	225930001	228330000	240	1.91951119219503
2	228330001	228400000	7	1.09450446611197
2	228400001	243090000	1452	2.12999896423416
2	243090001	243199373	6	4.41774186961072
3	1	3160000	310	2.23612213267997
3	3160001	3250000	9	0.832562989169406
3	3250001	4310000	105	1.84005893609916
3	4310001	5270000	96	1.04179139052497
3	5270001	42510000	3714	1.79045066434087
3	42510001	42660000	15	0.952323772295125
3	42660001	50330000	766	1.99393790399316
3	50330001	50410000	8	1.03446049252541
3	50410001	50630000	22	2.03170498567516
3	50630001	50660000	3	0.1973815746745
3	50660001	53510000	284	2.04914573691737
3	53510001	53910000	40	1.36099329869887
3	53910001	53940000	3	0.639056879345125
3	53940001	56810000	285	1.89560988613478
3	56810001	56960000	15	0.817788056465593
3	56960001	66510000	941	1.59400004712366
3	66510001	66560000	5	0.379178487491031
3	66560001	75675000	906	1.70728999505162
3	75675001	75800000	7	3.73812102001906
3	75800001	81790000	597	2.18373355478269
3	81790001	81820000	3	0.817788056465593
3	81820001	88040000	622	2.29256426234109
3	88040001	88210000	17	1.11082927163209
3	88210001	90440000	219	2.15614383033916
3	90440001	90470000	3	0.793258552515437
3	90470001	97480000	400	2.16992387166834
3	97480001	97790000	31	1.03775813900997
3	97790001	101490000	370	1.81856827713969
3	101490001	101590000	10	0.666242873195406
3	101590001	101990000	40	1.26957118985319
3	101990001	105400000	340	2.06444611175975
3	105400001	105610000	21	0.916030602734813
3	105610001	146220000	4042	1.78835756639444
3	146220001	146280000	6	0.869689052037156
3	146280001	152860000	658	1.78333709001447
3	152860001	152890000	3	0.748711241217156
3	152890001	162520000	959	1.87944389952781
3	162520001	162630000	11	3.42866862778531
3	162630001	172230000	958	2.12071893550225
3	172230001	172430000	20	0.832210704958187
3	172430001	191040000	1857	1.75413406014559
3	191040001	191120000	8	1.07158567343091
3	191120001	193270000	215	2.01518100179909
3	193270001	194220000	94	1.30257197885822
3	194220001	198022430	366	2.10704451007559
4	1	4430000	436	2.48069829858237
4	4430001	4590000	16	1.43892550631991
4	4590001	5010000	42	2.37240934628406
4	5010001	5170000	16	1.34623361752825
4	5170001	6630000	146	2.26179909576872
4	6630001	12880000	598	1.19546855080025
4	12880001	26850000	1390	2.12955675173084
4	26850001	27060000	20	1.27110175210763
4	27060001	36220000	912	2.42818560215216
4	36220001	36260000	4	0.928578685914687
4	36260001	40140000	388	2.01952519975653
4	40140001	40330000	19	1.08525116529625
4	40330001	49150000	880	2.16014143760894
4	49150001	49630000	21	4.48892723608291
4	49630001	52720000	7	0.431776907182812
4	52720001	87810000	3479	2.11233435072812
4	87810001	88050000	24	1.10897167170069
4	88050001	113020000	2488	2.03257587525922
4	113020001	113270000	25	1.15223421584303
4	113270001	119170000	590	2.36415195072622
4	119170001	119290000	12	1.5051606075315
4	119290001	119500000	21	2.76117473074222
4	119500001	120240000	68	1.34390669329981
4	120240001	120970000	69	2.0587587818715
4	120970001	121000000	3	0.919612663586062
4	121000001	123820000	282	2.18373355478269
4	123820001	123860000	4	0.972194493201032
4	123860001	143260000	1931	2.19533877211478
4	143260001	143540000	28	1.31413024089444
4	143540001	159050000	1548	1.97233551992622
4	159050001	159140000	9	1.24971244934828
4	159140001	159500000	36	2.33578853962216
4	159500001	160280000	78	1.50476170402172
4	160280001	164020000	374	2.42679705687069
4	164020001	164100000	8	1.3260990550065
4	164100001	169060000	492	2.33122520057966
4	169060001	170690000	162	1.530347352687
4	170690001	173930000	324	2.47137403406559
4	173930001	174400000	47	1.21778376541672
4	174400001	185170000	1073	2.46578567676681
4	185170001	186400000	123	1.60535316673234
4	186400001	191154276	452	2.49330657736466
5	1	7840000	781	2.35498914181594
5	7840001	7910000	7	0.839966601077062
5	7910001	10220000	231	2.51437288263547
5	10220001	10470000	25	1.324939658354
5	10470001	14140000	367	2.140178316312
5	14140001	14280000	14	0.763979820256
5	14280001	20700000	633	2.11498092149909
5	20700001	20790000	9	3.59381869967344
5	20790001	67510000	4352	2.09911799445966
5	67510001	67780000	27	0.954848568003438
5	67780001	127140000	5735	1.74955788149319
5	127140001	127450000	31	0.989598226251625
5	127450001	128420000	97	1.79631519925697
5	128420001	128480000	6	0.609662724266
5	128480001	131700000	322	1.75080558420397
5	131700001	131840000	14	0.829393310161157
5	131840001	180915260	4841	1.85527461812831
6	1	300000	10	1.93878494234347
6	300001	390000	9	2.95678691674372
6	390001	7100000	671	1.95725833593178
6	7100001	7250000	15	1.11343099334925
6	7250001	18380000	1112	1.91096435920041
6	18380001	18540000	16	1.22802628988853
6	18540001	32480000	1380	2.13176812079759
6	32480001	32540000	3	0
6	32540001	32640000	10	1.10154770658025
6	32640001	46930000	1426	2.06138306655581
6	46930001	47020000	9	1.09746891051625
6	47020001	53140000	610	2.06794855516884
6	53140001	53230000	9	0.395571826346906
6	53230001	53810000	58	1.40158757904863
6	53810001	61900000	493	2.31436832230794
6	61900001	61930000	3	1.07933746227116
6	61930001	64270000	228	2.38711462290278
6	64270001	64530000	26	1.17211679470044
6	64530001	67010000	248	2.22803467186544
6	67010001	67050000	4	3.48368599939487
6	67050001	71990000	493	2.00433367164113
6	71990001	72250000	26	1.02238670715081
6	72250001	83760000	1149	1.85146713736753
6	83760001	83910000	15	0.950160636504656
6	83910001	125470000	4126	1.82825073844538
6	125470001	125630000	16	0.812521710200281
6	125630001	143120000	1747	1.58995069852722
6	143120001	143280000	16	0.430803460258656
6	143280001	170100000	2654	1.73253192183522
6	170100001	170160000	6	0.784526819054687
6	170160001	170950000	74	1.65385050203347
6	170950001	171115067	11	4.84173850226394
7	1	21460000	2125	2.18284171174719
7	21460001	21510000	5	1.05060189354141
7	21510001	35050000	1345	1.93921393109431
7	35050001	35080000	3	0.904584678813
7	35080001	55430000	2023	2.04259978782547
7	55430001	55940000	51	1.31066023828722
7	55940001	56270000	33	0.597551379993
7	56270001	56540000	26	1.44484347631766
7	56540001	57040000	43	2.81679564252163
7	57040001	57100000	3	0
7	57100001	61980000	119	2.68913670920441
7	61980001	62010000	3	0.112503200607407
7	62010001	63670000	139	2.541151372043
7	63670001	69050000	516	0.999413302223406
7	69050001	69070000	2	0.00705635825153128
7	69070001	71650000	257	0.949439791134281
7	71650001	73810000	189	2.52892349847513
7	73810001	74265000	35	1.10154770658025
7	74265001	75250000	25	2.49704689745916
7	75250001	86770000	1141	1.18566365950725
7	86770001	86860000	9	0.0581132929703441
7	86860001	88390000	153	0.940077889314281
7	88390001	89720000	133	2.265411005257
7	89720001	94090000	435	0.808312573793657
7	94090001	102700000	824	2.18239583659066
7	102700001	104520000	182	1.04913245835466
7	104520001	104670000	15	0.0691762525415935
7	104670001	129290000	2458	1.02238670715081
7	129290001	131190000	178	1.88709616442966
7	131190001	137580000	638	0.987419591674688
7	137580001	137690000	11	0.0646878490264378
7	137690001	142510000	467	0.751137219537875
7	142510001	151170000	816	2.23207714096759
7	151170001	152220000	105	0.835029662483875
7	152220001	154590000	227	2.558590614691
7	154590001	157710000	312	0.945116816819938
7	157710001	158400000	69	2.43698643062675
7	158400001	158700000	30	1.52834438405997
7	158700001	158870000	17	2.29392489179528
7	158870001	158970000	10	3.59164423280587
7	158970001	159138663	16	2.13929251089616
X	1	6940000	634	2.31891997300238
X	6940001	7250000	31	1.11714992915647
X	7250001	12960000	559	1.91480896783916
X	12960001	13150000	19	1.24971244934828
X	13150001	44730000	3146	1.91181850941925
X	44730001	44980000	25	1.13093242711816
X	44980001	58510000	1235	1.90200292729578
X	58510001	61860000	19	0.996139569033063
X	61860001	140560000	7696	1.95940998056916
X	140560001	140670000	3	3.45799795981272
X	140670001	143160000	247	2.30618329734341
X	143160001	143300000	11	4.73648041334891
X	143300001	155270560	1110	2.06269561823322
8	1	11915000	1086	1.05170423732772
8	11915001	12510000	19	2.20025497132131
8	12510001	28240000	1565	0.927143078055219
8	28240001	28270000	3	0
8	28270001	40000000	1170	0.958818580023718
8	40000001	40060000	6	0.232352749848938
8	40060001	41370000	130	0.968575998031469
8	41370001	43790000	242	1.87264989680747
8	43790001	47000000	17	7.95378014699916
8	47000001	47190000	19	14.0409257437754
8	47190001	47280000	9	10.477658657488
8	47280001	47360000	8	14.1349862159376
8	47360001	51150000	375	9.50663956007947
8	51150001	52730000	158	4.760806197055
8	52730001	52820000	9	2.52798380526916
8	52820001	53540000	72	4.40753424944162
8	53540001	53630000	9	2.79527582559231
8	53630001	54420000	79	4.34237042023062
8	54420001	55080000	66	3.27690201055462
8	55080001	55410000	33	10.0046053224282
8	55410001	55750000	34	7.81751060713562
8	55750001	56650000	90	10.1815683672435
8	56650001	56740000	9	7.12469683978116
8	56740001	57870000	113	9.95725754210984
8	57870001	57910000	4	6.27286895682875
8	57910001	58460000	55	9.35774578905788
8	58460001	59580000	112	7.30268421897741
8	59580001	61410000	182	9.21326287234162
8	61410001	61870000	46	7.10893908665847
8	61870001	62500000	63	9.31160655147922
8	62500001	62720000	22	5.95819713416716
8	62720001	63910000	119	8.81881284914728
8	63910001	63960000	5	7.03751648638472
8	63960001	64080000	12	9.20113670704194
8	64080001	64140000	6	6.12296329592934
8	64140001	71120000	695	8.77901568021478
8	71120001	71320000	20	6.24591611512094
8	71320001	77890000	653	8.98013786088047
8	77890001	77920000	3	5.71145298191197
8	77920001	79400000	148	9.24970699791103
8	79400001	79650000	25	7.27229495870566
8	79650001	80800000	115	8.88146697252075
8	80800001	81090000	29	6.18859899285463
8	81090001	81390000	30	9.12119211090937
8	81390001	81440000	5	6.56720738329769
8	81440001	81590000	15	8.50380824060572
8	81590001	81790000	20	5.98724910661919
8	81790001	87350000	526	8.59786015611437
8	87350001	87380000	3	4.59312443480578
8	87380001	87590000	21	6.5029171084775
8	87590001	90730000	311	9.26937160249978
8	90730001	91050000	32	6.74561344903044
8	91050001	91270000	22	8.72404272492438
8	91270001	91440000	17	10.3536408604021
8	91440001	91960000	52	8.97830390145244
8	91960001	92160000	20	6.67193211477416
8	92160001	94690000	251	8.90424179797578
8	94690001	95010000	32	7.02187950716094
8	95010001	95370000	36	8.9838065425469
8	95370001	95580000	21	6.55746448173997
8	95580001	95950000	37	8.3955351743005
8	95950001	96290000	34	6.15536876479656
8	96290001	97240000	93	9.281559281383
8	97240001	97280000	4	6.43826805226075
8	97280001	98650000	137	9.332302744086
8	98650001	98720000	7	7.14995472625972
8	98720001	99470000	74	9.28062137767222
8	99470001	99850000	38	7.28028437357019
8	99850001	99940000	9	9.15738700726722
8	99940001	101580000	164	7.36611865250019
8	101580001	102330000	75	9.27499532042353
8	102330001	102650000	32	7.03047716308697
8	102650001	107630000	496	8.93802105012285
8	107630001	107760000	13	6.6931501162555
8	107760001	109200000	144	9.56397095026906
8	109200001	109270000	7	6.39981297406791
8	109270001	109450000	18	8.99573678525978
8	109450001	109510000	6	6.48132409098809
8	109510001	110240000	73	9.45144540131256
8	110240001	110540000	30	7.61595399811981
8	110540001	110680000	14	6.14743809137472
8	110680001	115840000	515	8.64693365760612
8	115840001	116140000	30	6.32111895890547
8	116140001	116430000	29	7.53072310388356
8	116430001	117130000	70	6.09998082488744
8	117130001	117170000	4	7.42180831150559
8	117170001	117220000	5	5.85120982173791
8	117220001	117650000	43	7.26989921392559
8	117650001	117790000	14	5.57158721529994
8	117790001	125970000	815	8.11813605617684
8	125970001	126310000	34	6.72733686697319
8	126310001	127510000	119	9.03527503247325
8	127510001	127660000	15	6.46571484144844
8	127660001	128400000	73	7.87872664728509
8	128400001	128430000	3	5.41490927451184
8	128430001	128800000	37	8.00888779905566
8	128800001	128890000	9	6.05774030234803
8	128890001	129740000	83	7.41695515214778
8	129740001	130850000	109	8.93253744672031
8	130850001	131000000	15	6.52530043535137
8	131000001	131210000	21	8.28905039951306
8	131210001	131510000	30	6.79986002968431
8	131510001	132910000	139	9.19088463671294
8	132910001	133030000	12	5.79117495946294
8	133030001	133780000	75	9.56397095026906
8	133780001	133860000	8	6.47686198669853
8	133860001	135530000	166	8.03440596216881
8	135530001	135590000	6	6.61003004821559
8	135590001	135690000	10	9.02975099068603
8	135690001	135920000	23	6.98054619737481
8	135920001	139170000	322	9.81615572937103
8	139170001	139700000	53	6.9424672350565
8	139700001	141730000	203	9.75777771008234
8	141730001	142020000	29	7.95716422243038
8	142020001	144990000	289	11.1595859201754
8	144990001	145070000	8	7.09320316328537
8	145070001	145170000	10	9.89437171920156
8	145170001	145395000	10	13.8229009203732
8	145395001	146364022	81	10.3202748761762
9	1	110000	5	3.030594150133
9	110001	2010000	184	1.94908888374603
9	2010001	2170000	16	1.07822937291466
9	2170001	12690000	1052	2.04259978782547
9	12690001	15200000	250	0.907801279271969
9	15200001	15310000	11	0.210038580146969
9	15310001	26840000	1153	1.53195022747044
9	26840001	27130000	29	0.604949165546719
9	27130001	38760000	1160	2.17749324910403
9	38760001	43960000	43	3.5245339248115
9	43960001	44250000	18	1.757464382298
9	44250001	44750000	5	2.84772259539956
9	44750001	76110000	599	2.05657271152925
9	76110001	80340000	422	3.38726556189409
9	80340001	80650000	31	2.02648218275903
9	80650001	84010000	336	3.19801609108778
9	84010001	109990000	2563	0.946197223320437
9	109990001	110100000	11	0.210038580146969
9	110100001	114880000	475	0.833972370224469
9	114880001	126680000	1173	3.061949922296
9	126680001	126700000	2	1.98874650179144
9	126700001	127120000	42	4.16670871666975
9	127120001	127180000	6	2.54774474504694
9	127180001	127280000	10	4.33225156171809
9	127280001	128730000	145	3.1230226542135
9	128730001	135990000	711	3.97523096152831
9	135990001	136030000	4	2.44533475592359
9	136030001	140270000	410	1.53435537307072
9	140270001	140510000	24	3.0391782963285
9	140510001	140670000	16	1.79296333960919
9	140670001	141213431	48	2.70502735834784
10	1	11510000	1139	2.12071893550225
10	11510001	11660000	15	1.37189375686622
10	11660001	22600000	1051	2.11718723809256
10	22600001	22640000	4	0.0336962655615625
10	22640001	22890000	25	1.78877612795272
10	22890001	23020000	13	0.963514316636406
10	23020001	52080000	2260	2.02952828983963
10	52080001	52420000	34	1.09413402613038
10	52420001	53450000	102	2.13265288303922
10	53450001	53480000	3	1.36605159479069
10	53480001	60980000	747	2.34721073523728
10	60980001	61160000	18	1.35399702457613
10	61160001	61190000	3	2.94281346176494
10	61190001	61560000	37	1.71803579988084
10	61560001	61670000	11	0.695979258953157
10	61670001	63650000	198	1.53235101561034
10	63650001	63870000	22	0.793258552515437
10	63870001	81470000	1756	2.03562493973528
10	81470001	81510000	3	17.0392938119593
10	81510001	82160000	64	2.11851139512781
10	82160001	82300000	14	1.02092509379044
10	82300001	95190000	1269	2.00910418120175
10	95190001	95260000	7	0.813925533862562
10	95260001	95420000	16	2.23926998237962
10	95420001	95580000	16	1.32996545218134
10	95580001	105990000	1038	2.05700986498906
10	105990001	106120000	13	1.12832221571216
10	106120001	111640000	547	2.37792000302431
10	111640001	111850000	21	1.14325478259941
10	111850001	126320000	1435	1.98269532095044
10	126320001	126450000	13	0.964598549187219
10	126450001	135534747	881	2.44579885724884
11	1	2900000	267	2.52094025701862
11	2900001	3080000	18	1.59400004712366
11	3080001	3590000	44	2.41108037351456
11	3590001	4250000	65	1.57580006153278
11	4250001	4390000	10	3.45212314499959
11	4390001	7510000	312	2.07802890519922
11	7510001	7730000	22	0.996139569033063
11	7730001	17810000	1007	1.81436332364253
11	17810001	18040000	23	1.02494550585566
11	18040001	19720000	168	1.77163887204675
11	19720001	19770000	5	0.536118740919937
11	19770001	20160000	39	1.34196832888581
11	20160001	34450000	1427	2.15836441538213
11	34450001	36800000	234	1.41688603747956
11	36800001	44570000	777	2.210994244034
11	44570001	44600000	3	0.897443857922344
11	44600001	44970000	37	2.32529758664141
11	44970001	45030000	6	0.899228135194781
11	45030001	48000000	297	2.03562493973528
11	48000001	48130000	13	0.68228508556725
11	48130001	48200000	7	1.517540340664
11	48200001	48840000	64	2.42124576224312
11	48840001	48940000	8	0.899228135194781
11	48940001	50670000	170	2.42124576224312
11	50670001	50770000	10	1.51794012995206
11	50770001	63600000	917	2.17303959397791
11	63600001	63660000	6	1.40393849707206
11	63660001	71740000	796	2.51296641707612
11	71740001	71830000	9	1.04472659648762
11	71830001	76220000	438	1.98961143565228
11	76220001	82550000	631	0.883547697779844
11	82550001	83030000	48	0.243863145208438
11	83030001	89700000	644	0.916388697099969
11	89700001	89825000	4	3.40104171937934
11	89825001	102160000	1210	1.08118478998828
11	102160001	102360000	19	0.153822099552219
11	102360001	114000000	1160	0.868269769587875
11	114000001	114070000	7	0
11	114070001	125730000	1164	0.860470746185063
11	125730001	125780000	5	0.105855785350313
11	125780001	135006516	916	0.941157247890281
12	1	190000	5	3.62105046555284
12	190001	3840000	361	2.18730216353887
12	3840001	4010000	17	1.12981361000572
12	4010001	8350000	428	2.27761599717481
12	8350001	8540000	19	3.21714212034894
12	8540001	9640000	106	1.97492385471128
12	9640001	9725000	7	25.0749387487477
12	9725001	9790000	6	2.11939431946962
12	9790001	9920000	13	1.17249264022297
12	9920001	11800000	187	1.96759303438388
12	11800001	12020000	22	0.842436867518031
12	12020001	28340000	1631	2.00303325472762
12	28340001	28390000	5	0.764674953633
12	28390001	34440000	604	2.09120136231234
12	34440001	34560000	12	3.90540311399662
12	34560001	34830000	27	2.48863409296969
12	34830001	36360000	3	0
12	36360001	37990000	13	2.59645033020425
12	37990001	38140000	15	0.988871914049344
12	38140001	38500000	36	2.14195029558244
12	38500001	38540000	4	1.06310855565719
12	38540001	38700000	16	2.36002711476447
12	38700001	38730000	3	1.16573140510469
12	38730001	80170000	4124	2.05657271152925
12	80170001	80340000	17	1.24818781664575
12	80340001	113650000	3314	2.03998331326297
12	113650001	129280000	1556	1.04032439778975
12	129280001	129310000	3	0.183838401482125
12	129310001	132350000	304	1.27071907175916
12	132350001	132680000	33	2.27716355299309
12	132680001	133170000	40	3.56884869321809
12	133170001	133851895	56	2.25818918859312
13	1	19170000	12	4.53934824714653
13	19170001	29470000	1028	2.07934491864137
13	29470001	29500000	3	3.43452555260337
13	29500001	39590000	1004	1.97837664267419
13	39590001	39620000	3	0.790812141753812
13	39620001	41520000	188	1.93878494234347
13	41520001	41640000	12	0.872528797734469
13	41640001	52810000	1113	1.79673431241547
13	52810001	52910000	9	3.01093928744094
13	52910001	53070000	16	1.642403349489
13	53070001	53140000	6	3.52992468916238
13	53140001	53190000	5	2.03780374887484
13	53190001	53260000	7	1.04179139052497
13	53260001	60960000	766	2.43652294011119
13	60960001	60990000	3	0.742132373339344
13	60990001	77450000	1639	2.29301777405566
13	77450001	77480000	3	1.19584601499928
13	77480001	77550000	7	2.00867034819584
13	77550001	77930000	38	1.19886667067431
13	77930001	79890000	196	2.20204360968669
13	79890001	80120000	23	1.26230681152684
13	80120001	99620000	1928	2.24196935517484
13	99620001	99740000	12	0.966406104535656
13	99740001	99840000	10	2.24512004265294
13	99840001	100040000	20	0.995412350071
13	100040001	107180000	713	2.20696492302581
13	107180001	107230000	5	0.835734646143219
13	107230001	108860000	163	2.37975790742541
13	108860001	108890000	3	0.671698185522156
13	108890001	114180000	511	2.32712089898787
13	114180001	114930000	57	4.74645226759563
13	114930001	115169878	18	2.5576468090345
14	1	22840000	305	2.19265878840178
14	22840001	23070000	23	1.18114428139625
14	23070001	35000000	1190	2.10440123927909
14	35000001	35030000	3	0.239193210489813
14	35030001	61020000	2591	2.09471864609687
14	61020001	61140000	12	1.11157249188603
14	61140001	70070000	890	1.78375530356781
14	70070001	70180000	11	0.758422221051718
14	70180001	74180000	397	2.00086649403509
14	74180001	74260000	8	1.20415685026837
14	74260001	106360000	3203	2.24061952844753
14	106360001	106440000	8	3.96611394496953
14	106440001	107349540	85	2.2572870245305
15	1	25570000	356	2.83199678982613
15	25570001	25750000	18	1.5059584975055
15	25750001	30435000	420	2.82954278204403
15	30435001	30850000	4	3.88564196275291
15	30850001	31610000	70	2.36415195072622
15	31610001	31690000	8	1.09746891051625
15	31690001	73860000	4148	2.20338541394309
15	73860001	73930000	7	1.14849096988766
15	73930001	89160000	1417	2.31846466594644
15	89160001	89190000	3	1.02970085572266
15	89190001	89620000	43	2.71467575977322
15	89620001	89720000	10	1.21248036859581
15	89720001	93140000	342	2.44579885724884
15	93140001	93260000	12	1.49678943755266
15	93260001	93340000	8	2.72095439713756
15	93340001	93580000	24	1.52394029581816
15	93580001	96860000	328	2.57134480523353
15	96860001	96910000	5	1.46342634352494
15	96910001	99190000	228	2.70840277748634
15	99190001	99450000	26	1.34584572961619
15	99450001	100450000	100	2.22623882824637
15	100450001	100860000	41	3.72760775164913
15	100860001	101190000	33	2.39632199807019
15	101190001	101700000	51	3.50300819451887
15	101700001	102500000	80	2.64072694537341
15	102500001	102531392	3	8.16795918396669
16	1	14010000	1383	2.52798380526916
16	14010001	14410000	40	1.459467470363
16	14410001	21540000	589	2.31345837070347
16	21540001	21600000	6	3.68404285327544
16	21600001	24730000	288	2.39217709964706
16	24730001	24830000	10	1.50037558982175
16	24830001	24930000	10	2.68817480727081
16	24930001	25190000	26	1.67722239487194
16	25190001	34190000	732	2.62975023515072
16	34190001	35275000	108	1.31991839118616
16	46395000	46440000	5	2.97579432144222
16	46440001	70865000	2431	0.963152955885406
16	70865001	71200000	31	2.21906043083578
16	71200001	73080000	187	0.787668500157218
16	73080001	73110000	3	0
16	73110001	75030000	189	1.01252867671884
16	75030001	75150000	12	0.123402678305094
16	75150001	88830000	1361	0.972194493201032
16	88830001	88880000	5	3.08174286726422
16	88880001	89150000	27	4.29544836592566
16	89150001	89370000	22	3.36928800715931
16	89370001	89580000	21	2.37608260812788
16	89580001	90354753	72	3.29257004801369
17	1	180000	18	2.55104383166856
17	180001	270000	9	1.57741554023022
17	270001	1270000	90	2.93384483677941
17	1270001	1760000	49	1.30141747401503
17	1760001	4730000	296	2.72868972153725
17	4730001	5160000	43	1.18340350056263
17	5160001	6690000	153	2.67904338655703
17	6690001	9300000	261	1.09561594013088
17	9300001	9900000	59	2.42448345628272
17	9900001	10280000	38	1.15972849611294
17	10280001	10580000	30	2.39586132610062
17	10580001	10750000	17	1.56692293057541
17	10750001	11920000	117	2.61212872719144
17	11920001	12230000	31	0.962069023906031
17	12230001	13490000	125	2.20472749724887
17	13490001	13880000	39	0.978714108403625
17	13880001	14610000	73	2.00043323200234
17	14610001	14660000	5	0.875725394455344
17	14660001	16020000	136	2.22040577400863
17	16020001	16400000	38	0.8555139198965
17	16400001	16700000	30	2.27309296629475
17	16700001	18335000	162	0.961346527797031
17	18335001	18405000	5	3.11893531567712
17	18405001	18460000	5	7.03047716308697
17	18460001	18505000	4	4.15854505326141
17	18505001	18680000	17	1.89390619746094
17	18680001	19035000	23	1.11305924152622
17	19035001	19570000	43	1.96371550759969
17	19570001	20070000	50	3.34713885371119
17	20070001	20220000	15	2.03693213460384
17	20220001	27890000	450	3.46869092400541
17	27890001	28210000	32	2.33350647471772
17	28210001	28870000	66	3.70717423681403
17	28870001	29020000	15	5.45384287029978
17	29020001	32270000	324	4.13584514786166
17	32270001	32320000	5	2.62117196460594
17	32320001	34130000	180	3.98093423355384
17	34130001	36030000	159	2.72433754599856
17	36030001	38460000	234	4.53264925818088
17	38460001	38500000	4	2.234773521722
17	38500001	38650000	15	4.54178550978984
17	38650001	40580000	193	2.74030880519053
17	40580001	41600000	102	4.51865877551353
17	41600001	42550000	95	3.24826175800706
17	42550001	43470000	92	4.47500640121481
17	43470001	43750000	23	2.82856141704484
17	43750001	43940000	19	4.70787285846734
17	43940001	44280000	34	2.17749324910403
17	44280001	44680000	11	4.09583379364022
17	44680001	44850000	7	2.27038065224481
17	44850001	45140000	29	3.09496792059806
17	45140001	45530000	39	2.32985681555072
17	45530001	45720000	19	3.84177491540666
17	45720001	45750000	3	1.74914203824234
17	45750001	45850000	10	4.13700775342966
17	45850001	45930000	8	3.00792017553394
17	45930001	45960000	3	4.26175243043353
17	45960001	46130000	17	2.19265878840178
17	46130001	46230000	10	3.8238466747135
17	46230001	46350000	12	2.00086649403509
17	46350001	47010000	66	2.77430841192581
17	47010001	48390000	138	4.22348935967081
17	48390001	48920000	53	3.31980527943772
17	48920001	49200000	28	2.01604960051378
17	49200001	54980000	577	3.54774074593984
17	54980001	55540000	56	2.67952368789156
17	55540001	55910000	37	3.71489967465606
17	55910001	56090000	18	2.98431385618825
17	56090001	56400000	31	4.43096959853194
17	56400001	56660000	26	2.80260475456409
17	56660001	57400000	74	4.30374494561822
17	57400001	57600000	20	3.03614744258969
17	57600001	58050000	45	3.96839225128169
17	58050001	58100000	4	6.27068101523681
17	58100001	60550000	241	4.11146762455534
17	60550001	60690000	14	2.66129562115669
17	60690001	60800000	11	3.69780342104097
17	60800001	61020000	22	4.71159910785478
17	61020001	61560000	54	2.77966622175737
17	61560001	61620000	6	4.11958558156863
17	61620001	61930000	31	2.93284901344737
17	61930001	62120000	19	3.96668346232887
17	62120001	62240000	12	2.27942608754472
17	62240001	62960000	64	4.25939279868356
17	62960001	63060000	10	2.93036005900422
17	63060001	64040000	98	4.2217275302805
17	64040001	64790000	74	3.22490990057175
17	64790001	65070000	28	4.39973653410384
17	65070001	65250000	18	3.33398541514681
17	65250001	65340000	9	5.41825945732775
17	65340001	65390000	5	3.64563987877422
17	65390001	65680000	29	4.88216033709213
17	65680001	66720000	103	3.14759433920475
17	66720001	67990000	127	4.27060687851084
17	67990001	68050000	6	3.24878151591994
17	68050001	68610000	54	4.41053524217181
17	68610001	69140000	53	3.26751681492925
17	69140001	69350000	21	4.54117613077572
17	69350001	70520000	117	3.44198628209544
17	70520001	70900000	38	4.85435106842716
17	70900001	71310000	41	2.75777371270312
17	71310001	72740000	143	4.0003549550915
17	72740001	72780000	4	2.31209367979881
17	72780001	73320000	54	3.75031158833922
17	73320001	73410000	9	2.55340130234191
17	73410001	74870000	146	4.12538894727787
17	74870001	75930000	106	5.59476105012278
17	75930001	76070000	14	3.92577894646456
17	76070001	77280000	121	5.55526206477469
17	77280001	77770000	35	4.43939775267891
17	77770001	77820000	5	2.50125723747666
17	77820001	78790000	97	4.95078011696819
17	78790001	80370000	154	8.34218022740181
17	80370001	81120000	75	5.92711111659737
17	81120001	81195210	7	10.14260856687
18	1	130000	10	2.68000402251919
18	130001	11430000	1126	0.976539999462906
18	11430001	13210000	175	2.07934491864137
18	13210001	13760000	55	1.35283182730706
18	13760001	15090000	133	2.23657173198862
18	15090001	15380000	28	3.23943138337138
18	15380001	21560000	307	1.83162217100825
18	21560001	21600000	4	0.597215384980688
18	21600001	39530000	1787	2.23792071691278
18	39530001	39680000	15	1.34545786858956
18	39680001	42240000	256	2.10792584465944
18	42240001	42500000	26	1.06495025788912
18	42500001	51670000	914	1.74831043820788
18	51670001	51800000	13	0.774765224233281
18	51800001	57720000	576	1.54840534256272
18	57720001	59200000	148	2.48769998467416
18	59200001	60790000	158	1.60089038460666
18	60790001	60990000	20	0.73694464698075
18	60990001	61110000	12	1.49479809719759
18	61110001	66320000	521	2.541151372043
18	66320001	66390000	7	1.38359631946769
18	66390001	76110000	959	2.15658788578219
18	76110001	76820000	71	3.75086614690062
18	76820001	77080000	26	1.78626519373475
18	77080001	77170000	9	3.29832316327984
18	77170001	77400000	23	4.70538955301622
18	77400001	77690000	29	3.67524859565403
18	77690001	78077248	33	2.54633134072534
20	1	7950000	788	2.50406559036837
20	7950001	8030000	8	1.30757760827975
20	8030001	16700000	865	2.36002711476447
20	16700001	16750000	5	1.51474259142894
20	16750001	40100000	1987	2.32940075043688
20	40100001	40330000	23	1.283361539182
20	40330001	62440000	2197	2.69731826180219
20	62440001	62880000	44	5.18325841694428
20	62880001	63025520	9	3.47832727415628
Y	1	9910000	298	23.6724995737538
Y	9910001	13915000	73	0.464668025374406
Y	13915001	28770000	212	24.0328615711475
Y	28770001	59373566	21	0
19	1	46750000	4296	2.65172116904687
19	46750001	53860000	701	4.16262589470706
19	53860001	56090000	217	2.92787196701744
19	56090001	56170000	8	1.10897167170069
19	56170001	59128983	292	2.69491092195369
22	1	24110000	634	2.49003549823834
22	24110001	24305000	19	6.26776446742156
22	24305001	24410000	6	1.44760730206128
22	24410001	33360000	882	6.17124826368066
22	33360001	43190000	982	2.5237567975505
22	43190001	43420000	23	1.88667078808194
22	43420001	46400000	298	2.70165357657569
22	46400001	46470000	7	1.17399628285656
22	46470001	48900000	243	2.65411353787353
22	48900001	49720000	81	3.58621070255059
22	49720001	51304566	149	4.68368997484331
21	1	9895000	12	3.70386562913488
21	9895001	11100000	66	2.87927904308403
21	11100001	12765000	9	3.97295075938587
21	12765001	14370000	3	1.15935353530278
21	14370001	14440000	7	3.1199569378365
21	14440001	14590000	12	4.15330116571847
21	14590001	33020000	1817	2.23702136246219
21	33020001	33110000	9	1.02421429381959
21	33110001	38730000	562	2.08724674868769
21	38730001	38850000	12	1.14512426621081
21	38850001	46950000	796	2.47883241144166
21	46950001	47060000	11	4.80526078136637
21	47060001	47180000	12	3.22594621494641
21	47180001	47580000	40	5.03792414561063
21	47580001	47870000	29	4.16729213868106
21	47870001	48129895	25	2.93384483677941
