# Supplementary material for: Aromatase inhibition remodels the clonal architecture of estrogen-receptor-positive breast cancers
Source: Nat Commun. 2016 Aug 9;7:12498. doi: 10.1038/ncomms12498 (PMC4980485; doi:10.1038/ncomms12498)
Supplement: Supplementary Software 1 — All data and scripts used for clonal clustering [file ncomms12498-s14.zip › clonalClustering/BRC14/post.loh]

1	121352504	121359097	25	0.96
17	828	74684972	580	1
19	4416722	55294252	37	1
21	9430062	43838054	32	1
X	156970	151021873	73	1
