# Supplementary material for: Aromatase inhibition remodels the clonal architecture of estrogen-receptor-positive breast cancers
Source: Nat Commun. 2016 Aug 9;7:12498. doi: 10.1038/ncomms12498 (PMC4980485; doi:10.1038/ncomms12498)
Supplement: Supplementary Software 1 — All data and scripts used for clonal clustering [file ncomms12498-s14.zip › clonalClustering/BRC15/tumor_cs.cn]

1	1	16800000	1504	1.87571071280738
1	16800001	17220000	32	2.17872987632957
1	17220001	25590000	828	1.84462248091428
1	25590001	25670000	8	2.76110885037938
1	25670001	120530000	9385	1.98689940250293
1	120530001	121145000	24	2.6961286628717
1	121145001	121350000	19	2.04136331823938
1	121350001	142555000	3	1.24594157373387
1	142555001	143195000	24	2.13236560939282
1	143195001	143280000	4	2.88075172718453
1	143280001	144020000	13	2.20908599747939
1	144020001	144840000	14	2.52186584563005
1	144840001	144950000	11	2.08412963756272
1	144950001	144980000	3	2.746091739343
1	144980001	145130000	15	2.1558377228523
1	145130001	145380000	18	2.549968586532
1	145380001	147400000	135	2.02326797176512
1	147400001	149860000	77	2.42417562622246
1	149860001	154920000	506	1.89542632848972
1	154920001	155130000	21	2.66102429092158
1	155130001	160060000	492	1.93194553569858
1	160060001	160170000	11	1.68939234169551
1	160170001	206410000	4565	1.99271381934755
1	206410001	206580000	6	2.47349725919647
1	206580001	231920000	2503	1.97946850382161
1	231920001	231960000	4	1.32757216109513
1	231960001	234920000	296	1.98200350986601
1	234920001	234950000	3	2.59527588514749
1	234950001	243140000	813	1.94727251086838
1	243140001	243420000	21	2.23142304900738
1	243420001	246840000	341	1.96215171679314
1	246840001	246880000	4	1.28911636460167
1	246880001	247440000	56	1.92343058973412
1	247440001	247610000	17	1.46382541541592
1	247610001	249070000	132	2.02842553411499
1	249070001	249250621	18	1.60071757361167
2	1	170000	16	1.81884042274193
2	170001	230000	6	1.19194440642364
2	230001	63270000	6266	1.98345318961455
2	63270001	63300000	3	2.81395763800029
2	63300001	68110000	481	2.02198014445946
2	68110001	68170000	6	1.62186048861341
2	68170001	71780000	360	2.01481653411122
2	71780001	71850000	7	1.68120207573071
2	71850001	87120000	1521	2.01701865970251
2	87120001	88180000	56	2.75640884496453
2	88180001	88320000	8	2.1521691680771
2	88320001	89320000	100	1.89402544766647
2	89320001	89380000	6	2.58255193110518
2	89380001	89520000	14	2.26656384031108
2	89520001	89725000	8	2.74468729766067
2	89725001	89850000	2	1.638478293385
2	89850001	89880000	3	0.0477718677933343
2	89880001	92260000	86	2.43393437900337
2	92260001	92300000	4	0.483409433671724
2	92300001	112010000	1523	1.998541147295
2	112010001	112370000	33	2.6970514272472
2	112370001	112480000	11	1.91476742142722
2	112480001	112570000	8	2.51902558371242
2	112570001	114225000	153	1.97603207083414
2	114225001	114410000	8	2.7044427598968
2	114410001	131960000	1717	2.00931922705655
2	131960001	132060000	5	3.17060591171424
2	132060001	132970000	91	2.2824772023073
2	132970001	133000000	3	1.37596097299763
2	133000001	133120000	12	2.46339802708149
2	133120001	161420000	2808	2.04878457110712
2	161420001	161470000	5	1.53817083056114
2	161470001	176940000	1537	2.04062232400966
2	176940001	177060000	12	2.45718297945633
2	177060001	223150000	4594	2.02824116304421
2	223150001	223190000	4	2.47371249413767
2	223190001	232705000	950	1.96035450263508
2	232705001	232760000	5	1.37610012988396
2	232760001	239430000	659	1.94995519067171
2	239430001	239460000	3	1.45541826913755
2	239460001	243050000	352	1.9404888589758
2	243050001	243199373	10	2.64804108143183
3	1	75580000	7523	1.98762549951092
3	75580001	75790000	10	2.43733602800007
3	75790001	90320000	1448	2.05548131402004
3	90320001	93520000	18	1.38852380348404
3	93520001	181410000	8753	2.03156179839217
3	181410001	181460000	5	2.45911045056225
3	181460001	195205000	1369	1.96377027498253
3	195205001	195240000	3	2.59080561376095
3	195240001	195350000	11	1.8774492360228
3	195350001	195400000	5	2.96600580940939
3	195400001	198022430	249	1.84084934003687
4	1	3580000	351	1.92307641475284
4	3580001	3640000	6	1.30220775864445
4	3640001	49090000	4509	2.00218979641783
4	49090001	49150000	5	0.567252369163772
4	49150001	49630000	21	1.73078079484596
4	49630001	51170000	3	0.0871046558009856
4	51170001	52700000	2	1.56967970734986
4	52700001	57690000	496	2.03045445957314
4	57690001	57750000	6	1.68392894801766
4	57750001	85400000	2738	2.04599918974391
4	85400001	85430000	3	2.7246210201948
4	85430001	190490000	10464	2.05566757329964
4	190490001	190810000	32	1.68312659317855
4	190810001	190880000	7	1.96161242173762
4	190880001	191154276	6	1.61173055199892
5	1	46320000	4607	2.00968535865903
5	46320001	46390000	7	1.2211202636972
5	46390001	49550000	13	1.56800197118286
5	49550001	76900000	2548	2.04767007102754
5	76900001	76940000	4	2.707450174924
5	76940001	78450000	150	2.06481011147746
5	78450001	78500000	5	1.62467378061624
5	78500001	92900000	1431	2.03026994787286
5	92900001	92960000	6	2.64554144917621
5	92960001	135100000	4204	2.04358753401072
5	135100001	135140000	4	2.53698399916033
5	135140001	140160000	495	1.93924118660376
5	140160001	140280000	12	2.74001004157947
5	140280001	140470000	19	1.95371563140312
5	140470001	140630000	16	2.392568906757
5	140630001	140700000	7	1.84926102457555
5	140700001	140830000	13	2.48384538343261
5	140830001	159550000	1858	1.98073569934567
5	159550001	159700000	15	1.71186238284376
5	159700001	174130000	1438	1.97296120148629
5	174130001	174210000	8	1.59052865111521
5	174210001	175330000	112	1.92095239563614
5	175330001	175740000	33	2.3397919035625
5	175740001	177090000	135	1.87588451090658
5	177090001	177330000	17	2.74866806659857
5	177330001	180880000	336	1.87067580470412
5	180880001	180915260	3	3.91105380632903
6	1	810000	61	1.86426663278324
6	810001	850000	4	1.17571187305414
6	850001	24220000	2335	1.98689940250293
6	24220001	24250000	3	1.56754462874172
6	24250001	25050000	79	1.91989104841017
6	25050001	25100000	5	1.45672061192997
6	25100001	39870000	1465	1.94584288838664
6	39870001	39900000	3	1.55068964146354
6	39900001	58770000	1877	1.99690090467116
6	58770001	61920000	5	1.29765576865914
6	61920001	170920000	10826	2.02787245923933
6	170920001	171115067	14	2.64395176613266
7	1	5950000	584	1.86998212854192
7	5950001	6020000	4	3.01926164237708
7	6020001	6190000	17	1.84376444359014
7	6190001	6220000	3	2.34969443498895
7	6220001	6780000	56	1.75911371717311
7	6780001	6850000	4	3.28210885656164
7	6850001	27120000	2019	2.04266055260159
7	27120001	27240000	12	2.51117358691572
7	27240001	32720000	544	2.00840412007979
7	32720001	32810000	9	2.47306683406837
7	32810001	38300000	546	2.04637040662141
7	38300001	38400000	10	2.48341352384929
7	38400001	45800000	739	2.00036483959372
7	45800001	45860000	6	2.41402569972609
7	45860001	47580000	171	2.01499997462538
7	47580001	47720000	14	1.73651887284542
7	47720001	56905000	907	2.0391409517495
7	56905001	57145000	15	2.54446015884196
7	57145001	62930000	196	1.85408054420328
7	62930001	63260000	21	2.4788826109456
7	63260001	64960000	163	2.02492466815301
7	64960001	65190000	11	2.43903826772757
7	65190001	70320000	509	1.87605832105295
7	70320001	70360000	4	1.2491978894407
7	70360001	72330000	197	1.7886250834012
7	72330001	72730000	13	2.27299926118963
7	72730001	74200000	142	1.75464372618997
7	74200001	75160000	17	2.56987814944896
7	75160001	76070000	91	1.74408154865329
7	76070001	97610000	2139	2.0593954713832
7	97610001	102100000	436	1.78292810323467
7	102100001	142260000	3969	2.01096721904993
7	142260001	142500000	19	2.3256146120023
7	142500001	153660000	1066	1.98454097708962
7	153660001	153800000	14	2.33197573197491
7	153800001	159138663	523	1.92396194427533
X	1	2960000	248	1.69374010054014
X	2960001	19470000	1623	2.01885516407667
X	19470001	19530000	6	1.56160782316788
X	19530001	30800000	1126	2.10036650142909
X	30800001	30830000	3	2.7960921362961
X	30830001	47850000	1694	2.09261359797892
X	47850001	47880000	3	2.90420145660522
X	47880001	58280000	923	2.09620366761036
X	58280001	58500000	22	1.79332680578607
X	58500001	61910000	25	1.2931144937195
X	61910001	72280000	987	2.09129213212699
X	72280001	72310000	3	3.55487477170934
X	72310001	134550000	6121	2.14234585076511
X	134550001	134580000	3	2.83720185250108
X	134580001	155170000	1938	2.07004837760508
X	155170001	155270560	10	1.66077318533616
8	1	7010000	681	1.94013231938018
8	7010001	7720000	17	2.77477576970583
8	7720001	7955000	6	5.35706216224505
8	7955001	43760000	3514	1.96466991036647
8	43760001	47170000	37	1.50415017028312
8	47170001	47290000	12	1.8687686579508
8	47290001	47370000	8	1.5829942400525
8	47370001	99950000	5208	2.02787245923933
8	99950001	99990000	4	2.72671537988208
8	99990001	142200000	4204	2.00584350714997
8	142200001	142240000	4	2.52164727306855
8	142240001	145240000	290	1.85373598251334
8	145240001	145395000	5	1.29258092935779
8	145395001	146364022	81	1.78996750164441
9	1	240000	13	1.23374819862453
9	240001	510000	27	0.789935415860368
9	510001	540000	3	0.501013391580154
9	540001	43510000	3847	0.933601156498868
9	43510001	68350000	95	1.21688726911437
9	68350001	68750000	16	1.89840578075384
9	68750001	70470000	14	0.557404537768428
9	70470001	70980000	3	1.66395326392464
9	70980001	90530000	1944	0.936207083869908
9	90530001	90560000	3	1.67751788866303
9	90560001	97070000	625	0.973482663001092
9	97070001	97140000	7	1.32147077135234
9	97140001	99660000	251	0.946564860334053
9	99660001	99720000	6	1.47781517602992
9	99720001	138370000	3828	0.937294167047974
9	138370001	138520000	15	1.08606222235603
9	138520001	138570000	5	0.816488374745211
9	138570001	140360000	173	1.11681304575136
9	140360001	140400000	4	0.879866256575039
9	140400001	141010000	61	0.656864018467825
9	141010001	141213431	14	1.25611996876509
10	1	39070000	3842	1.96035450263508
10	39070001	42380000	10	0.706931756770408
10	42380001	42620000	18	1.58483703653697
10	42620001	42780000	16	2.55371977339887
10	42780001	42820000	4	1.52079489094153
10	42820001	46960000	341	2.04507137266341
10	46960001	47140000	18	1.73783238925774
10	47140001	64540000	1500	2.03507141107791
10	64540001	64580000	4	2.56433525099068
10	64580001	68070000	349	2.01078405805541
10	68070001	68120000	5	1.75696045501772
10	68120001	69450000	133	2.04711299477899
10	69450001	69470000	2	2.42226994179771
10	69470001	81580000	1207	1.90595773224197
10	81580001	81640000	5	3.14565116383034
10	81640001	89100000	733	1.99253192353843
10	89100001	89150000	4	3.22394967002984
10	89150001	135534747	4585	1.97296120148629
11	1	7810000	746	0.992507780929408
11	7810001	7840000	3	0.0252222563844513
11	7840001	31770000	2390	0.94208629485721
11	31770001	31810000	4	0
11	31810001	31850000	4	1.12349117861083
11	31850001	48850000	1699	0.934469317322763
11	48850001	48905000	4	0.204046699038678
11	48905001	48970000	6	1.25206811868067
11	48970001	49430000	46	0.974372944960737
11	49430001	49470000	4	2.12758020588462
11	49470001	80450000	2713	0.924945974528448
11	80450001	80770000	32	0.0325929918071619
11	80770001	89485000	865	0.960297842167592
11	89485001	89555000	3	0.369342445105867
11	89555001	89785000	4	0.746758061973421
11	89785001	134460000	4434	0.939797319773658
11	134460001	135006516	49	0.682387718553986
12	1	190000	5	1.48411167336138
12	190001	8540000	825	0.909593902810434
12	8540001	8590000	5	1.72652722506564
12	8590001	9550000	95	0.939579495866566
12	9550001	9610000	6	1.55705195795791
12	9610001	11500000	187	0.968262214714605
12	11500001	11550000	5	1.73274656786838
12	11550001	25170000	1361	0.94045097270504
12	25170001	26240000	107	3.05511760892188
12	26240001	27790000	155	2.03137720993966
12	27790001	34690000	689	0.939906243051526
12	34690001	34830000	14	1.82956437858051
12	34830001	36360000	3	0.674940569903462
12	36360001	37990000	13	1.97097609573929
12	37990001	38150000	16	1.19979788398829
12	38150001	59920000	2168	1.94727251086838
12	59920001	59950000	3	2.61389387781588
12	59950001	130300000	7000	1.97007427517672
12	130300001	130340000	4	1.29204751291103
12	130340001	133070000	264	1.87310518641386
12	133070001	133190000	12	2.38252396443775
12	133190001	133480000	29	1.37373577412091
12	133480001	133851895	25	1.83759534550603
13	1	19280000	23	1.27307470305657
13	19280001	57730000	3828	0.952153550913355
13	57730001	57790000	4	1.58130635593083
13	57790001	100690000	4261	0.934469317322763
13	100690001	100730000	4	0.44311709356582
13	100730001	114150000	1323	0.950617432760763
13	114150001	115169878	78	0.765514649940776
14	1	19150000	12	1.40074259661917
14	19150001	19280000	10	1.9948975527695
14	19280001	20430000	41	2.33711563299966
14	20430001	22420000	199	1.9888966537943
14	22420001	22980000	56	2.60670316643533
14	22980001	61100000	3801	2.03766040070884
14	61100001	61130000	3	2.72531899492564
14	61130001	73410000	1222	1.9899867056133
14	73410001	73480000	7	1.64036725940634
14	73480001	106320000	3277	1.95873807465086
14	106320001	106350000	3	2.69290100158914
14	106350001	107349540	94	1.81408923124108
15	1	20090000	9	1.53997632847184
15	20090001	20410000	16	2.39089242797163
15	20410001	20500000	9	1.66013769847036
15	20500001	22410000	55	2.51269882995291
15	22410001	22490000	8	2.01518342785511
15	22490001	22540000	5	1.67288097313005
15	22540001	23110000	41	1.99035015697345
15	23110001	23620000	18	2.47974513357486
15	23620001	25420000	180	2.05827655927178
15	25420001	25490000	7	1.66093208458488
15	25490001	28550000	306	2.01720225286167
15	28550001	29100000	18	2.45461488769853
15	29100001	30435000	122	1.95031309210084
15	30435001	30920000	5	2.63578842591774
15	30920001	31980000	106	2.09639274964624
15	31980001	32010000	3	2.74281561710582
15	32010001	32440000	43	2.03673547313166
15	32440001	32910000	6	2.64304372206854
15	32910001	77300000	4404	1.99325958242937
15	77300001	77350000	5	1.50726122066471
15	77350001	96860000	1852	1.96935304372686
15	96860001	96910000	5	2.67474635728593
15	96910001	100450000	354	1.99453347105013
15	100450001	100890000	44	1.59917079970489
15	100890001	101170000	28	1.93603566461861
15	101170001	102320000	115	1.65886725319978
15	102320001	102531392	21	2.03045445957314
16	1	2590000	252	1.85614891773849
16	2590001	2780000	14	2.21361830677458
16	2780001	14845000	1194	1.84084934003687
16	14845001	15015000	3	2.898079721671
16	15015001	15260000	19	2.06911222715534
16	15260001	15490000	10	2.60558105783464
16	15490001	16320000	82	1.76276212237208
16	16320001	16860000	19	2.36855866410008
16	16860001	18170000	130	1.91582663735347
16	18170001	18780000	28	2.56899064010542
16	18780001	29065000	958	1.86582410802883
16	29065001	29650000	38	2.21539378692743
16	29650001	30260000	55	1.80681068918518
16	30260001	30360000	4	2.29381045469408
16	30360001	31950000	159	1.85977271378083
16	31950001	32490000	26	2.39466581296404
16	32490001	32740000	17	1.91512044445761
16	32740001	33360000	16	2.65509576217861
16	33360001	33420000	6	1.66968852668337
16	33420001	33490000	7	1.97874466809954
16	33490001	33860000	29	2.32397525026945
16	33860001	33910000	5	0.76367591716625
16	33910001	34390000	33	2.01408289919267
16	34390001	34470000	8	2.40454076470801
16	34470001	35200000	72	2.03858564889705
16	35200001	35275000	8	1.34818534611272
16	46395000	46440000	5	2.94487205424211
16	46440001	70840000	2430	1.94530698430407
16	70840001	71200000	32	2.51226297070982
16	71200001	88930000	1762	1.91335581859779
16	88930001	89010000	8	2.50856060570471
16	89010001	89270000	26	1.93728178128429
16	89270001	90150000	88	1.51840915514683
16	90150001	90354753	15	2.61636937080268
17	1	3130000	302	0.858231388450013
17	3130001	3160000	3	1.50978300890241
17	3160001	15430000	1225	0.89852395089471
17	15430001	15780000	35	1.1348413762775
17	15780001	16550000	77	0.89714580944075
17	16550001	16660000	11	1.14897812135304
17	16660001	16730000	7	0.720077659432461
17	16730001	16770000	4	1.11572268220632
17	16770001	18280000	151	0.940995891180184
17	18280001	18335000	4	1.20947088392943
17	18335001	18530000	16	2.29441883557133
17	18530001	18710000	18	1.14638821172309
17	18710001	19035000	20	2.77005683104434
17	19035001	19700000	56	1.89087630459454
17	19700001	20220000	52	0.930349837606039
17	20220001	20500000	25	1.35547174246495
17	20500001	21140000	64	0.979389990000263
17	21140001	21180000	4	1.68040066578979
17	21180001	21490000	31	0.927645565022553
17	21490001	21635000	8	1.22793900510886
17	21635001	22130000	43	0.955560264820934
17	22130001	30350000	521	1.89525117590189
17	30350001	30430000	8	2.23599099729139
17	30430001	39180000	833	1.87971111850575
17	39180001	39420000	24	2.23380541778341
17	39420001	43490000	407	1.78259340468383
17	43490001	43700000	16	2.17872987632957
17	43700001	44300000	60	1.85184174680629
17	44300001	44680000	9	2.33197573197491
17	44680001	75330000	3037	1.89980909122309
17	75330001	75400000	7	1.48279224846439
17	75400001	76380000	98	1.84926102457555
17	76380001	76460000	8	1.44704485387063
17	76460001	79050000	245	1.81171709119314
17	79050001	79110000	6	3.2151406676543
17	79110001	79400000	29	2.0212445236417
17	79400001	79440000	4	3.43531868235783
17	79440001	79950000	47	1.65791488145795
17	79950001	80060000	11	3.03193644275296
17	80060001	80410000	35	1.72407672723582
17	80410001	80810000	40	1.41871203673437
17	80810001	81195210	38	1.96089353608647
18	1	15380000	1527	2.01775310869957
18	15380001	15400000	2	1.47503897541133
18	15400001	18530000	3	0.529389429949605
18	18530001	34830000	1626	2.01499997462538
18	34830001	35110000	28	1.69599769943555
18	35110001	44770000	961	2.03544111293859
18	44770001	44800000	3	2.52099164627849
18	44800001	56920000	1196	2.00145966188904
18	56920001	56950000	3	2.4541870800415
18	56950001	75950000	1885	2.01995767788105
18	75950001	76040000	9	1.55872134197334
18	76040001	76140000	10	1.95210334367074
18	76140001	76830000	69	1.67032666196816
18	76830001	77050000	22	1.92555667101222
18	77050001	77140000	9	1.58145974676778
18	77140001	77380000	24	2.02676665445432
18	77380001	78077248	64	1.66936952538309
20	1	8090000	801	2.87831800864028
20	8090001	8120000	3	3.68422304613507
20	8120001	19840000	1168	3.06842978676863
20	19840001	19950000	11	2.66193732094909
20	19950001	26290000	619	3.0357474566502
20	26290001	27870000	3	1.33505530643416
20	27870001	29810000	24	3.01395131148858
20	29810001	29840000	3	1.81137840191775
20	29840001	52200000	2227	2.82975629025772
20	52200001	52230000	3	3.60655350512962
20	52230001	62440000	1010	2.89025936447561
20	62440001	62570000	13	2.37001469315504
20	62570001	62600000	3	3.89596509830632
20	62600001	62750000	15	2.5696562490435
20	62750001	62880000	13	2.14985467419237
20	62880001	63025520	9	2.92164513973829
Y	1	6810000	168	0
Y	6810001	59373566	118	0.933818151574684
19	1	21050000	2050	1.76027396994542
19	21050001	21100000	5	1.3633379876843
19	21100001	26165000	350	1.92343058973412
19	26165001	27830000	10	1.17208263813118
19	27830001	34840000	699	1.87084925379799
19	34840001	34890000	5	1.51156488466403
19	34890001	54900000	1982	1.83144162216599
19	54900001	54940000	4	1.37944279048049
19	54940001	55240000	29	1.93407870245599
19	55240001	55340000	6	3.02610057853246
19	55340001	55400000	5	2.06032825367838
19	55400001	59128983	369	1.79702742313771
22	1	16870000	20	1.12495161219529
22	16870001	17050000	14	1.82377103036001
22	17050001	24340000	621	0.983638809745197
22	24340001	24400000	6	4.83572156614409
22	24400001	25000000	60	0.969038650837539
22	25000001	25080000	7	1.27175495519143
22	25080001	46240000	2103	0.91473008854696
22	46240001	46530000	29	1.1790973800987
22	46530001	47050000	52	0.998824126203619
22	47050001	47080000	3	1.32865884641413
22	47080001	49710000	262	0.96427506000954
22	49710001	51304566	150	0.791414162478447
21	1	9895000	12	1.87831894962962
21	9895001	10170000	3	4.35769081675899
21	10170001	10600000	20	2.19612028495445
21	10600001	10770000	11	1.69067971836328
21	10770001	10860000	9	0.960849640235632
21	10860001	14400000	38	1.63611929428349
21	14400001	45790000	3096	1.98236585444353
21	45790001	45840000	5	1.30234180317033
21	45840001	47000000	116	2.10131348566212
21	47000001	47060000	6	1.45267154537492
21	47060001	47200000	14	1.89805507470726
21	47200001	47390000	19	1.57517943273929
21	47390001	47430000	4	2.78399653737708
21	47430001	47610000	18	1.8396500013342
21	47610001	47990000	38	1.5246773591788
21	47990001	48129895	13	1.84136352050439
