# Supplementary material for: Aromatase inhibition remodels the clonal architecture of estrogen-receptor-positive breast cancers
Source: Nat Commun. 2016 Aug 9;7:12498. doi: 10.1038/ncomms12498 (PMC4980485; doi:10.1038/ncomms12498)
Supplement: Supplementary Software 1 — All data and scripts used for clonal clustering [file ncomms12498-s14.zip › clonalClustering/BRC15/tumor.cn]

1	1	1830000	112	1.71429122798146
1	1830001	16100000	1322	2.08154713171831
1	16100001	16250000	15	1.61108087383931
1	16250001	16600000	35	2.04692099171409
1	16600001	16700000	10	1.67502522604751
1	16700001	17750000	95	2.08297333896659
1	17750001	17850000	10	1.68029619999197
1	17850001	29630000	1168	1.9596884614488
1	29630001	31380000	159	2.2696272987113
1	31380001	31770000	39	1.78511849299456
1	31770001	32260000	49	2.10260273484429
1	32260001	33320000	106	1.80534172831044
1	33320001	35400000	207	2.22658012999431
1	35400001	37020000	162	1.89122129904221
1	37020001	37870000	85	2.32759179229279
1	37870001	38490000	62	1.95715138239787
1	38490001	39300000	81	2.32295943589024
1	39300001	46180000	687	2.00217929327594
1	46180001	46210000	3	1.43543888295333
1	46210001	46460000	25	1.81810613465879
1	46460001	46530000	7	2.14287933496519
1	46530001	46900000	37	1.77342300715926
1	46900001	47700000	80	2.09440794323826
1	47700001	47850000	15	1.69511337146889
1	47850001	90460000	4240	2.07077113082176
1	90460001	90500000	4	1.69918552177637
1	90500001	97180000	667	2.04712229305749
1	97180001	97290000	11	1.66906469083444
1	97290001	150000000	2639	2.02966117073416
1	150000001	151660000	166	1.74856108028794
1	151660001	153490000	183	2.11823557372643
1	153490001	154670000	118	1.8242324649044
1	154670001	154850000	18	2.34108598829684
1	154850001	154920000	7	1.96418274395521
1	154920001	155120000	20	2.93989181506563
1	155120001	201920000	4655	2.02646137728797
1	201920001	202090000	17	1.63635881906986
1	202090001	203770000	168	2.04873320621654
1	203770001	203930000	16	1.75905775655891
1	203930001	217630000	1319	2.09870737576831
1	217630001	218040000	40	1.79962684004084
1	218040001	220140000	209	2.08603182855641
1	220140001	220340000	20	1.7212519229913
1	220340001	229070000	849	2.06752577024333
1	229070001	229170000	10	2.42826657609694
1	229170001	246010000	1670	2.06468903072214
1	246010001	246060000	5	2.45685615572981
1	246060001	249250621	305	1.87583386675737
2	1	11310000	1111	2.14579198765823
2	11310001	11490000	18	1.82218879759369
2	11490001	27620000	1599	2.11184907467021
2	27620001	27650000	3	1.5296496828719
2	27650001	42780000	1512	2.0509496708745
2	42780001	42870000	9	1.6211955116826
2	42870001	48530000	565	2.08154713171831
2	48530001	48610000	8	1.76704894947327
2	48610001	59580000	1097	2.0049553435277
2	59580001	59610000	3	1.72482881587611
2	59610001	60870000	125	2.31327538351001
2	60870001	64180000	329	1.93016657738036
2	64180001	64210000	3	1.61210759271677
2	64210001	69540000	533	2.15308599714326
2	69540001	69660000	12	1.76377687904789
2	69660001	89725000	1931	2.05256270697101
2	89725001	89880000	5	1.52849188481439
2	89880001	92170000	82	2.16102526865629
2	92170001	92280000	6	1.62962730347404
2	92280001	98085000	244	2.03627196280749
2	98085001	98170000	3	3.250108306998
2	98170001	109300000	1096	2.11926694002349
2	109300001	109510000	21	1.85188113909231
2	109510001	152210000	4096	2.1102031723441
2	152210001	152320000	11	1.697060111662
2	152320001	191740000	3924	2.01548911361221
2	191740001	191810000	7	1.7312797320983
2	191810001	207820000	1594	2.00019804891536
2	207820001	208290000	47	2.39045539389511
2	208290001	230670000	2231	2.06408151602834
2	230670001	230910000	24	1.77999533333341
2	230910001	242620000	1156	2.10917494676526
2	242620001	242660000	4	1.47260394844173
2	242660001	242790000	13	1.76632146986723
2	242790001	243199373	35	2.05316782614674
3	1	12640000	1255	2.1077360295013
3	12640001	12720000	8	1.7444102762764
3	12720001	27410000	1463	2.12960028630047
3	27410001	27510000	10	1.74332854569984
3	27510001	66030000	3842	2.10650322740847
3	66030001	66100000	7	1.86958963909311
3	66100001	69050000	285	2.2129305950934
3	69050001	69100000	5	1.72661912266293
3	69100001	110820000	3849	1.99564639516651
3	110820001	110880000	6	1.6871648728018
3	110880001	123640000	1269	2.08215827866241
3	123640001	123680000	4	1.79061863764271
3	123680001	162520000	3872	2.0931806829882
3	162520001	162590000	6	9.33773914901466
3	162590001	172470000	984	1.96046956120184
3	172470001	172540000	7	1.65318043346399
3	172540001	198022430	2529	1.99623967769729
4	1	39960000	3950	2.07016235152229
4	39960001	40160000	20	1.582674533898
4	40160001	49090000	892	2.00396358774667
4	49090001	49405000	14	1.7812751912348
4	49405001	51170000	15	1.22284221285584
4	51170001	78090000	2515	2.0017829345327
4	78090001	78390000	30	2.56754659774287
4	78390001	155720000	7698	2.02486281082971
4	155720001	155750000	3	1.66766425224284
4	155750001	191154276	3508	1.99011503665106
5	1	70740000	6560	2.057407185477
5	70740001	70870000	13	1.76432194065479
5	70870001	76330000	545	2.12753075104066
5	76330001	76360000	3	1.48312420321487
5	76360001	122130000	4560	2.00555056200114
5	122130001	122180000	5	1.68223163834833
5	122180001	132210000	1001	2.06489156369483
5	132210001	132440000	23	1.72017982170061
5	132440001	133270000	82	2.24157880484046
5	133270001	133430000	16	1.90439742673679
5	133430001	133490000	6	2.22551157822384
5	133490001	134380000	89	1.83391455959701
5	134380001	137080000	269	2.25319903749894
5	137080001	139780000	264	1.92727005991214
5	139780001	139890000	11	1.6422421854452
5	139890001	145470000	557	2.10753052687946
5	145470001	145710000	24	1.81162380641546
5	145710001	145790000	8	2.17759767570107
5	145790001	145890000	10	1.8563914952891
5	145890001	148830000	291	2.19024508809076
5	148830001	148980000	15	1.77360535040993
5	148980001	156390000	731	2.16039772348767
5	156390001	156590000	20	1.81903346599176
5	156590001	162860000	626	2.12236318444803
5	162860001	162920000	6	1.70202215334166
5	162920001	180915260	1761	2.0744264662507
6	1	43530000	4318	2.05518579908674
6	43530001	43590000	6	1.618620070905
6	43590001	73940000	2707	1.99090457361161
6	73940001	74390000	45	1.68981161809563
6	74390001	86210000	1180	2.04149112638201
6	86210001	86380000	17	1.76686706066193
6	86380001	170940000	8392	2.04470759759976
6	170940001	170990000	5	1.37305726466494
6	170990001	171115067	7	2.1501662697325
7	1	1170000	108	1.90631224414704
7	1170001	1290000	12	1.57963235751879
7	1290001	1890000	60	1.89999838035101
7	1890001	2270000	38	2.22422980484129
7	2270001	2510000	24	1.73972602451217
7	2510001	4660000	213	2.0665123329622
7	4660001	6870000	215	1.7435088028891
7	6870001	35850000	2884	2.06489156369483
7	35850001	35940000	9	1.80128473629433
7	35940001	38300000	235	2.20336945680746
7	38300001	38370000	7	2.70506863392839
7	38370001	39940000	157	2.1501662697325
7	39940001	40330000	39	1.80202191112019
7	40330001	57000000	1652	2.11617391315561
7	57000001	57100000	4	1.49027255623203
7	57100001	73170000	1161	1.99386728761246
7	73170001	74200000	98	1.6961750457479
7	74200001	74315000	4	1.16989519652221
7	74315001	76300000	124	1.72876912949953
7	76300001	76570000	26	2.18412560436977
7	76570001	76620000	4	1.5718751291623
7	76620001	142360000	6498	2.00079227803434
7	142360001	142510000	15	2.67531701703437
7	142510001	148730000	572	2.0063443791914
7	148730001	148900000	17	1.68787040249626
7	148900001	151530000	263	2.1200922904597
7	151530001	151570000	4	2.50964582537793
7	151570001	158390000	672	2.12195016583453
7	158390001	158740000	35	1.84438053256553
7	158740001	158970000	23	2.20549157767501
7	158970001	159138663	16	1.87545502199536
X	1	3140000	265	1.82274600688056
X	3140001	30800000	2737	2.1721334441571
X	30800001	30830000	3	2.87543711958606
X	30830001	36700000	586	2.09338519092017
X	36700001	36810000	11	2.49916062602554
X	36810001	50070000	1286	2.18623438179133
X	50070001	50250000	18	2.57800732233807
X	50250001	122820000	6717	2.18180763683767
X	122820001	123220000	40	1.79704994516526
X	123220001	155270560	3072	2.18581250936347
8	1	7765000	701	2.1034234643412
8	7765001	7955000	3	1.20189902112011
8	7955001	98610000	8646	2.05922594364839
8	98610001	98840000	23	1.71643097649781
8	98840001	146364022	4698	2.08766432372659
9	1	1060000	95	0.7610383501815
9	1060001	4730000	366	1.01510725078466
9	4730001	4810000	8	0.770374774476286
9	4810001	6510000	170	0.9834533654507
9	6510001	6870000	36	0.692755034454771
9	6870001	16830000	995	1.02095621996089
9	16830001	16990000	16	0.788068769929143
9	16990001	19000000	201	1.03795608513086
9	19000001	19280000	28	0.683436685311628
9	19280001	19480000	20	0.832330000348771
9	19480001	21950000	247	1.06015326175547
9	21950001	22010000	6	0.810919443112314
9	22010001	32910000	1087	1.03900724253761
9	32910001	33530000	62	0.777044247434014
9	33530001	33810000	28	0.965299486373243
9	33810001	34330000	52	0.637057045255186
9	34330001	36450000	212	0.841253489262286
9	36450001	36670000	22	0.619860569167943
9	36670001	44240000	269	0.876219371783843
9	44240001	44505000	4	1.98085435625297
9	44505001	66290000	24	0.898711488102028
9	66290001	68750000	53	1.24924801224053
9	68750001	71590000	78	0.987668337717957
9	71590001	72050000	46	0.806070411573586
9	72050001	77460000	534	0.990867923342957
9	77460001	77570000	11	0.721377835428443
9	77570001	84250000	668	1.01264315844167
9	84250001	84510000	26	0.766993963021414
9	84510001	86530000	198	1.02264932147001
9	86530001	86580000	5	0.627353108763671
9	86580001	90520000	394	0.979757249687471
9	90520001	91210000	69	0.740531266445428
9	91210001	99020000	754	0.936351458562143
9	99020001	99780000	76	0.743524109068857
9	99780001	110010000	1019	0.990099517062343
9	110010001	110350000	34	0.746077989202671
9	110350001	124210000	1376	0.985495784330457
9	124210001	124320000	11	0.682155800051143
9	124320001	127170000	285	0.900538035720557
9	127170001	127230000	6	0.739424226846229
9	127230001	127270000	4	1.18526808608273
9	127270001	129470000	220	0.845850931227271
9	129470001	129690000	22	0.646928665663457
9	129690001	130120000	43	0.918046807122471
9	130120001	134450000	418	0.702129746562857
9	134450001	136930000	245	0.8785036784159
9	136930001	137010000	8	0.6127114617119
9	137010001	137210000	15	0.961135621822771
9	137210001	137330000	12	1.270967804461
9	137330001	140770000	338	0.921495462225829
9	140770001	141213431	38	1.15435914344267
10	1	11040000	1092	2.08317713935487
10	11040001	11390000	35	2.42280566612801
10	11390001	18095000	641	2.01011801794711
10	18095001	18230000	3	3.0542248576454
10	18230001	22600000	435	1.99031240036921
10	22600001	22640000	4	1.65387653936477
10	22640001	35090000	1242	2.03526935539383
10	35090001	35220000	13	1.65283245288249
10	35220001	39080000	378	2.03747555046393
10	39080001	42380000	9	1.52370127291003
10	42380001	42850000	41	1.86241698709736
10	42850001	43830000	98	2.16353675468139
10	43830001	44080000	25	1.83316854347714
10	44080001	47140000	233	2.1746541735465
10	47140001	47580000	8	1.8155113160619
10	47580001	50640000	178	2.31789363345374
10	50640001	66800000	1540	1.99980196481187
10	66800001	66830000	3	1.45122504059026
10	66830001	91450000	2438	2.06064131796079
10	91450001	91540000	9	1.74296806880257
10	91540001	96140000	459	2.04712229305749
10	96140001	96370000	23	1.73110032253424
10	96370001	105060000	866	2.01807878397847
10	105060001	105150000	9	1.67432325729851
10	105150001	118090000	1287	2.12133074526034
10	118090001	118150000	6	1.76595780569477
10	118150001	118750000	60	2.10547628391066
10	118750001	118850000	10	1.8192189708281
10	118850001	120740000	188	2.19870596538641
10	120740001	121030000	29	1.88893622447054
10	121030001	121230000	20	2.26854383051399
10	121230001	121760000	53	1.94314118669106
10	121760001	122610000	84	2.26767732627659
10	122610001	122650000	4	1.91052951728643
10	122650001	123540000	88	2.26746073775307
10	123540001	123830000	29	1.86788914531216
10	123830001	127550000	365	2.20719033376556
10	127550001	127660000	10	1.89866093157173
10	127660001	135120000	720	2.23835867387404
10	135120001	135534747	41	1.92649816373943
11	1	1840000	161	0.829171113156271
11	1840001	2970000	113	1.01329128920016
11	2970001	4195000	115	0.780105487989286
11	4195001	7800000	356	1.02577905834694
11	7800001	7830000	3	0.30169054367961
11	7830001	9260000	143	0.914113674044786
11	9260001	9690000	42	0.686108620614243
11	9690001	18310000	862	0.978357217148014
11	18310001	18720000	41	0.748079519979929
11	18720001	31770000	1303	1.03913867820233
11	31770001	31820000	5	0.100840948346223
11	31820001	33200000	138	0.902732401151671
11	33200001	33280000	8	0.691144410868685
11	33280001	46220000	1293	1.01484771979766
11	46220001	48200000	198	0.738539147486743
11	48200001	57100000	524	1.03454384632256
11	57100001	57690000	59	0.7676695630134
11	57690001	59280000	159	1.03375727951286
11	59280001	59550000	27	0.794810751855057
11	59550001	60450000	89	0.995485078072871
11	60450001	61380000	89	0.798478968890786
11	61380001	61470000	9	0.659281119643057
11	61470001	61550000	8	1.10533064276824
11	61550001	61620000	7	0.764519165552743
11	61620001	61690000	7	0.972767749506586
11	61690001	61890000	20	0.662227071499171
11	61890001	62040000	15	0.896886838596071
11	62040001	62390000	35	0.721487253937314
11	62390001	62650000	26	0.56431681850159
11	62650001	62770000	12	0.751197980195371
11	62770001	63260000	48	0.9602536015987
11	63260001	63760000	50	0.661805871099728
11	63760001	64700000	94	0.819264981961914
11	64700001	65300000	60	0.631165199518414
11	65300001	65420000	12	0.923592556370557
11	65420001	66610000	119	0.684825513824486
11	66610001	66640000	3	1.10329127867649
11	66640001	67010000	37	0.595090375605828
11	67010001	77900000	1076	0.844081213378528
11	77900001	80450000	253	1.03441272913629
11	80450001	80770000	32	0.459417053020069
11	80770001	89485000	865	1.03664295778997
11	89485001	89555000	3	0.683543473849214
11	89555001	107610000	1758	1.02721526202127
11	107610001	107830000	22	0.642660307631786
11	107830001	111720000	387	0.9971552174128
11	111720001	112040000	32	0.800775739724757
11	112040001	113620000	158	1.04124288832814
11	113620001	113940000	32	0.8160145445983
11	113940001	116550000	260	1.04704151349414
11	116550001	116950000	40	0.886582916200343
11	116950001	117050000	10	0.608641804553914
11	117050001	117100000	5	0.879827547404429
11	117100001	117240000	14	0.631062041440314
11	117240001	118390000	115	0.884529406688757
11	118390001	119130000	74	0.705808818485757
11	119130001	120420000	129	0.914727651168086
11	120420001	120450000	3	0.625913243632943
11	120450001	129850000	939	0.999856315920457
11	129850001	129970000	12	0.675023738311343
11	129970001	135006516	497	1.0043668931664
12	1	170000	3	1.9472202736273
12	170001	2970000	278	0.824851858236572
12	2970001	3080000	11	0.55616246711889
12	3080001	3330000	25	0.743080371468943
12	3330001	6180000	282	0.956226954603714
12	6180001	7270000	104	0.716243711235657
12	7270001	7810000	54	0.981158350105457
12	7810001	8200000	39	0.605292821353886
12	8200001	8300000	10	0.858885237664043
12	8300001	8390000	9	1.03848159097356
12	8390001	8560000	17	0.858766295782728
12	8560001	8590000	3	1.56330358696577
12	8590001	11510000	289	0.961261659650986
12	11510001	11540000	3	2.3185539323815
12	11540001	19430000	788	0.983708543954371
12	19430001	19680000	25	0.751420959034086
12	19680001	22570000	289	1.01575623568047
12	22570001	22600000	3	1.40230955668826
12	22600001	25010000	241	1.02186770042561
12	25010001	25170000	16	0.843491716202514
12	25170001	26240000	107	3.01430489690471
12	26240001	27790000	155	2.07483289622386
12	27790001	31400000	361	1.01705488043011
12	31400001	31470000	7	0.780445979611971
12	31470001	31590000	12	0.627558917867614
12	31590001	33110000	152	0.799282476527743
12	33110001	34350000	123	1.04453539205906
12	34350001	34490000	14	0.866753658289429
12	34490001	34540000	5	1.48101635866869
12	34540001	34690000	15	1.00397984333967
12	34690001	34830000	14	1.94955384767574
12	34830001	36360000	3	1.35106070570603
12	36360001	113770000	7554	1.99485554367609
12	113770001	113800000	3	1.66207025710159
12	113800001	118330000	452	2.16416495266107
12	118330001	118810000	48	1.828882962451
12	118810001	120000000	119	2.22722143883847
12	120000001	123460000	341	1.78530164694263
12	123460001	123630000	17	2.10219245542089
12	123630001	124320000	69	1.7834706786234
12	124320001	131290000	696	2.20124880637231
12	131290001	131430000	14	1.85263234416466
12	131430001	132630000	120	2.15809784066534
12	132630001	133170000	45	2.70038036176749
12	133170001	133230000	6	2.22273507615301
12	133230001	133851895	50	1.85000403737629
13	1	19170000	12	1.22861715807789
13	19170001	19350000	18	0.970739438644557
13	19350001	19380000	3	0
13	19380001	20300000	91	0.9170627058299
13	20300001	20540000	24	0.610675222697443
13	20540001	28520000	797	0.932005687797414
13	28520001	28730000	21	0.695658380264443
13	28730001	30990000	225	0.968839939100657
13	30990001	31110000	12	0.747189642437271
13	31110001	45840000	1465	0.996127261263271
13	45840001	45990000	15	0.659176012785414
13	45990001	46080000	9	0.833267102822985
13	46080001	50130000	404	1.00153039592011
13	50130001	50700000	57	0.779765067162471
13	50700001	57730000	698	1.01783449946267
13	57730001	57790000	4	1.85131787195487
13	57790001	73540000	1570	1.02617064166434
13	73540001	73800000	26	0.789209539044643
13	73800001	95850000	2182	1.02173746185237
13	95850001	96160000	31	0.754210804237472
13	96160001	100620000	445	0.956855529607328
13	100620001	100750000	13	0.626427320788014
13	100750001	113780000	1284	1.01108856078434
13	113780001	114150000	37	0.676830231267828
13	114150001	114240000	9	0.986390055109743
13	114240001	114930000	51	1.22442872697283
13	114930001	115169878	18	0.903220409830271
14	1	19150000	12	1.37444896994913
14	19150001	22420000	250	2.00932315462706
14	22420001	22700000	28	2.57134680678061
14	22700001	22970000	27	3.01645227870666
14	22970001	23000000	3	2.56683452762886
14	23000001	26900000	390	2.06043907958247
14	26900001	27080000	18	1.74621416060236
14	27080001	34960000	785	2.02466305234259
14	34960001	35100000	14	1.52469164407531
14	35100001	56160000	2102	1.97181987809227
14	56160001	57050000	88	2.32538506733064
14	57050001	57100000	5	1.8643026957971
14	57100001	58640000	152	2.1231893934645
14	58640001	59020000	38	1.77944701287497
14	59020001	61990000	295	2.10917494676526
14	61990001	62100000	11	2.45915404109634
14	62100001	69610000	749	2.04873320621654
14	69610001	69690000	8	1.73038280862236
14	69690001	73500000	378	2.1366474458631
14	73500001	73550000	5	1.60271196668259
14	73550001	91010000	1741	2.05720517126389
14	91010001	91060000	5	2.432596243856
14	91060001	92430000	137	2.02286584890081
14	92430001	92640000	21	1.76214237411646
14	92640001	93510000	87	2.18159700014119
14	93510001	93730000	22	1.85507519957024
14	93730001	100620000	689	2.20697793773556
14	100620001	100720000	10	1.77141806535893
14	100720001	101380000	66	2.1872893187637
14	101380001	101470000	9	1.86600095153641
14	101470001	102070000	59	2.30340174117059
14	102070001	104160000	209	1.89369894229181
14	104160001	104220000	6	2.17949143599389
14	104220001	104610000	39	1.86335967806301
14	104610001	105070000	46	2.23214257288271
14	105070001	106370000	129	1.93093949079431
14	106370001	106400000	3	2.80293204442363
14	106400001	107349540	89	2.05599337999483
15	1	25410000	340	2.0509496708745
15	25410001	25510000	10	2.4919564906439
15	25510001	50560000	2354	2.07239516131754
15	50560001	51300000	74	1.77232921303584
15	51300001	64520000	1318	2.08052883584557
15	64520001	64730000	20	1.72393412773
15	64730001	69940000	521	2.02566198325466
15	69940001	70620000	68	2.42121461120166
15	70620001	75200000	450	2.07219210825313
15	75200001	75300000	10	1.70113536801291
15	75300001	75670000	33	2.03306484182227
15	75670001	75940000	27	1.76250550932111
15	75940001	85720000	888	2.09768313363866
15	85720001	85820000	4	1.5535923122944
15	85820001	100380000	1453	2.14204766749447
15	100380001	100490000	11	1.84512965773984
15	100490001	102440000	195	2.15037472774126
15	102440001	102531392	9	1.0588247538353
16	1	5460000	534	1.79613023141991
16	5460001	11890000	638	2.13913864654997
16	11890001	12090000	19	1.72984480372581
16	12090001	28210000	1463	2.07666252851074
16	28210001	31330000	249	1.77542947823426
16	31330001	35210000	282	2.05518579908674
16	35210001	46500000	17	1.77014298900474
16	46500001	84130000	3744	2.0789002963332
16	84130001	84210000	8	1.80478813776529
16	84210001	88870000	461	2.08215827866241
16	88870001	89270000	40	2.7263666271537
16	89270001	90250000	98	2.10383391443049
16	90250001	90354753	5	1.6871648728018
17	1	730000	63	0.6564457901156
17	730001	910000	18	0.483173137858101
17	910001	1090000	18	0.679171207786428
17	1090001	1370000	28	0.459873416992234
17	1370001	2870000	150	0.626735852611386
17	2870001	3460000	58	0.885737060400414
17	3460001	4230000	77	0.6873927951062
17	4230001	4380000	15	0.512759601884164
17	4380001	4510000	13	0.839606154588757
17	4510001	5280000	77	0.615260733291871
17	5280001	10260000	497	0.761935909207886
17	10260001	16110000	584	0.9393375148732
17	16110001	16320000	21	0.550687180332067
17	16320001	18360000	201	0.778630842187743
17	18360001	18520000	14	1.67327066903331
17	18520001	18710000	19	0.762946258213186
17	18710001	19035000	20	3.02774558987444
17	19035001	19690000	55	1.94352941539836
17	19690001	22130000	228	0.862457330462986
17	22130001	25270000	13	1.9042060179844
17	25270001	25310000	4	1.3291295536388
17	25310001	27090000	178	1.97437018075451
17	27090001	27170000	8	1.61296351802247
17	27170001	30780000	361	1.85357164344379
17	30780001	34890000	378	2.17759767570107
17	34890001	34950000	6	1.59369182577374
17	34950001	57150000	2166	1.94644284684757
17	57150001	57410000	26	1.61484759819746
17	57410001	73160000	1558	1.95305785016544
17	73160001	73200000	4	1.43194553472264
17	73200001	78760000	542	1.89732413156923
17	78760001	80350000	155	2.41327090604603
17	80350001	80740000	39	1.88760414178084
17	80740001	81195210	45	2.36065382765576
18	1	40000	2	2.08766432372659
18	40001	290000	24	1.74765816859084
18	290001	490000	20	2.02346479214641
18	490001	870000	38	1.71393477623217
18	870001	76230000	7178	2.06610705638409
18	76230001	76740000	51	2.39270723780589
18	76740001	76830000	9	2.05700317105286
18	76830001	76960000	13	1.76196082539121
18	76960001	77160000	20	2.1252559184814
18	77160001	77400000	24	2.64508554221917
18	77400001	77440000	4	1.93790536336179
18	77440001	77690000	25	2.42394260666906
18	77690001	78077248	33	2.09850249894337
20	1	21320000	2120	3.24129230046543
20	21320001	21390000	7	2.7864788279914
20	21390001	25870000	440	3.48309218496006
20	25870001	29490000	45	2.47551490790896
20	29490001	29580000	9	3.40527837169067
20	29580001	29840000	11	2.2564346063238
20	29840001	58420000	2848	3.28556237965386
20	58420001	58520000	10	2.6353887520737
20	58520001	60510000	199	3.6140915215324
20	60510001	60880000	37	3.13226098465926
20	60880001	60950000	7	2.62113497106147
20	60950001	62080000	103	3.10141015783794
20	62080001	62440000	36	2.6755618769807
20	62440001	62920000	48	3.45012538580476
20	62920001	63025520	5	2.52391141149019
Y	1	59373566	845	3.71469162309414
19	1	24030000	2348	1.7557956502474
19	24030001	24100000	7	2.40195613398127
19	24100001	24260000	16	2.06935084268569
19	24260001	24330000	7	1.7478387258971
19	24330001	24510000	18	2.11287822719177
19	24510001	28060000	42	1.7889673931728
19	28060001	30120000	204	2.18602343826691
19	30120001	30520000	40	1.84512965773984
19	30520001	32590000	207	2.24458728258356
19	32590001	39190000	652	1.84381882497321
19	39190001	39220000	3	2.14350323690854
19	39220001	59128983	1970	1.84101203840107
22	1	16510000	6	1.16540406491014
22	16510001	16630000	10	0.740420527951957
22	16630001	17490000	56	1.08435911516
22	17490001	18250000	76	0.705267234566871
22	18250001	18430000	18	0.915464704651714
22	18430001	18840000	24	0.6969505013276
22	18840001	18960000	9	1.15519587758883
22	18960001	19700000	74	0.772067818356729
22	19700001	19810000	11	1.1375590637582
22	19810001	20100000	29	0.8160145445983
22	20100001	20310000	21	1.14240411551017
22	20310001	22270000	118	0.685466933812086
22	22270001	24320000	200	0.872019305559385
22	24320001	24400000	3	0
22	24400001	24550000	15	0.932377769463043
22	24550001	24590000	4	1.16162241340863
22	24590001	25860000	123	0.756669870249085
22	25860001	29030000	314	0.962144169106543
22	29030001	32440000	340	0.7513094657508
22	32440001	35750000	325	0.924950817020071
22	35750001	35800000	5	0.663807613491357
22	35800001	36420000	62	0.877902253389657
22	36420001	36500000	8	0.6182234279426
22	36500001	36780000	28	0.800660825547328
22	36780001	36860000	8	0.507830860770931
22	36860001	36990000	13	0.700185509956814
22	36990001	37810000	82	0.878022521720443
22	37810001	40010000	220	0.709930996006214
22	40010001	40350000	34	1.01900453611966
22	40350001	43550000	320	0.694367333510514
22	43550001	45150000	160	0.8708211569762
22	45150001	45190000	4	0.550589600371851
22	45190001	46100000	91	0.808839558057185
22	46100001	46410000	31	1.0331020570116
22	46410001	46480000	7	0.663491373613457
22	46480001	46530000	5	1.23455311735721
22	46530001	46740000	21	0.734672690735357
22	46740001	46770000	3	1.05524237870526
22	46770001	49720000	294	0.887671048314243
22	49720001	51304566	149	1.08355183506991
21	1	9895000	12	1.63238674971396
21	9895001	10170000	3	0
21	10170001	14450000	83	1.50971517380807
21	14450001	46950000	3207	2.01867673167839
21	46950001	47060000	11	2.38775524072737
21	47060001	47210000	15	1.90095409829233
21	47210001	47560000	35	2.42872206212521
21	47560001	48129895	56	2.05680118484293
