# Supplementary material for: Aromatase inhibition remodels the clonal architecture of estrogen-receptor-positive breast cancers
Source: Nat Commun. 2016 Aug 9;7:12498. doi: 10.1038/ncomms12498 (PMC4980485; doi:10.1038/ncomms12498)
Supplement: Supplementary Software 1 — All data and scripts used for clonal clustering [file ncomms12498-s14.zip › clonalClustering/BRC15/post.cn]

1	1	2570000	186	1.90142184611056
1	2570001	2660000	3	0.47392197519278
1	2660001	25590000	2175	1.71612749663414
1	25590001	25670000	8	4.21648902952346
1	25670001	72870000	4688	1.88711556492034
1	72870001	74690000	182	2.6424938532296
1	74690001	74740000	5	3.59562778807002
1	74740001	172490000	7124	2.13360347010738
1	172490001	172580000	9	2.92423631949794
1	172580001	216280000	4303	2.13217112053356
1	216280001	216330000	5	3.23939415948604
1	216330001	247250000	3052	2.03592677655652
1	247250001	247310000	6	0.90291031339908
1	247310001	247440000	13	1.96961749874328
1	247440001	247620000	18	0.36657394395218
1	247620001	247810000	19	1.75262466486706
1	247810001	247990000	18	2.83829923953338
1	247990001	248070000	8	0.94343343125124
1	248070001	248850000	78	2.6056347413984
1	248850001	249070000	8	1.73679132235012
1	249070001	249250621	18	0.8260754833576
2	1	17670000	1740	2.04853514079892
2	17670001	17750000	8	2.98398594527144
2	17750001	63260000	4539	2.07104734594536
2	63260001	63290000	3	4.22123067298316
2	63290001	86940000	2359	2.15428444128174
2	86940001	88200000	74	3.29525440988884
2	88200001	89060000	81	1.79973814459318
2	89060001	89850000	56	2.6318868150152
2	89850001	89880000	3	0
2	89880001	176940000	8004	2.20469163635082
2	176940001	177060000	12	3.2151183748942
2	177060001	181790000	472	2.24952031701954
2	181790001	181860000	7	3.2513923918025
2	181860001	242955000	6079	2.13675638709412
2	242955001	243030000	7	0.57504920479684
2	243030001	243199373	12	2.40517703727284
3	1	9430000	935	2.12644668380392
3	9430001	9460000	3	3.21620294103424
3	9460001	35680000	2614	2.12616067022806
3	35680001	35760000	8	3.17084478641442
3	35760001	55500000	1969	1.83758844314904
3	55500001	55530000	3	3.33948278350284
3	55530001	90310000	3448	2.24510429859068
3	90310001	93520000	19	0.698579145255
3	93520001	96520000	300	2.4109823876801
3	96520001	96550000	3	3.9097618736118
3	96550001	138330000	4159	2.1799914751026
3	138330001	138630000	30	1.62178272521614
3	138630001	181410000	4261	2.25954697358168
3	181410001	181470000	6	3.0532095224155
3	181470001	195350000	1382	1.97484884821412
3	195350001	195390000	4	5.1048293599775
3	195390001	198022430	250	1.69942230571968
4	1	2240000	217	1.85171244292294
4	2240001	2360000	12	2.68678950056756
4	2360001	4120000	176	1.87554713778748
4	4120001	4150000	3	3.63064423912706
4	4150001	34780000	3028	2.20498309346712
4	34780001	34830000	5	1.57910780673766
4	34830001	37520000	269	2.44690011608038
4	37520001	42550000	503	1.81187285773596
4	42550001	49090000	653	2.42016431102446
4	49090001	49150000	5	0
4	49150001	49630000	21	1.90061065258912
4	49630001	51170000	3	0
4	51170001	111530000	5846	2.3273985561297
4	111530001	111560000	3	3.71993994544676
4	111560001	113450000	189	2.44135533451456
4	113450001	113750000	30	1.76852509561924
4	113750001	132640000	1875	2.46141081416804
4	132640001	132700000	3	5.04500143305528
4	132700001	134060000	136	2.78261612976872
4	134060001	134090000	3	4.1816843971839
4	134090001	139780000	567	2.65280266271914
4	139780001	141280000	150	1.915509368823
4	141280001	141350000	7	2.96330117302482
4	141350001	144170000	281	2.35206468617332
4	144170001	144250000	8	1.74976452205382
4	144250001	147550000	328	2.28234194642312
4	147550001	147590000	4	3.54235837466732
4	147590001	151890000	430	2.27315011639724
4	151890001	152130000	24	1.67412319124968
4	152130001	191154276	3870	2.30078496571896
5	1	46320000	4607	2.2239712055461
5	46320001	49550000	20	0.65203533930838
5	49550001	92900000	4138	2.22572827113142
5	92900001	92960000	6	3.8754526400453
5	92960001	98270000	530	2.33580537902602
5	98270001	98370000	10	1.62128067431956
5	98370001	98530000	16	2.29929468549316
5	98530001	98570000	4	4.23807111604606
5	98570001	135100000	3644	2.29125609117152
5	135100001	135140000	4	4.66728778243036
5	135140001	139480000	427	1.88684613993858
5	139480001	139510000	3	3.64510337363476
5	139510001	140160000	65	1.73239066678798
5	140160001	140270000	11	3.92822415858712
5	140270001	140470000	20	2.17015208626302
5	140470001	140630000	16	3.26633756822262
5	140630001	140720000	9	1.91713812205692
5	140720001	140820000	10	3.42152981454474
5	140820001	142770000	195	1.8253718670313
5	142770001	142800000	3	3.786937248025
5	142800001	163690000	2074	2.0758472928818
5	163690001	163750000	6	3.1070847493344
5	163750001	180915260	1678	1.98229473275278
6	1	380000	18	1.4062870099135
6	380001	10380000	999	1.99307453038958
6	10380001	10430000	5	2.97604661319388
6	10430001	26650000	1620	1.96466783462764
6	26650001	26970000	25	2.84433958317012
6	26970001	27770000	80	2.10305928544008
6	27770001	27800000	3	3.85187924739908
6	27800001	57960000	3007	1.99833679264488
6	57960001	58010000	5	4.21993713892908
6	58010001	58770000	70	2.4459755053341
6	58770001	61920000	5	0.66456495021464
6	61920001	63540000	156	2.48342107150226
6	63540001	63630000	9	3.92083233345624
6	63630001	73870000	1022	2.4358174666643
6	73870001	74540000	67	1.7614789062671
6	74540001	99270000	2452	2.32889857810286
6	99270001	99300000	3	4.64836689274918
6	99300001	100890000	157	2.17796382253996
6	100890001	100920000	3	3.53391314129422
6	100920001	126060000	2506	2.27433504943836
6	126060001	126120000	6	3.13512715245788
6	126120001	153300000	2716	2.1565887045383
6	153300001	153330000	3	3.58206916374724
6	153330001	171115067	1740	2.0959553823423
7	1	5940000	583	1.81927817055904
7	5940001	6020000	5	4.27101947517412
7	6020001	6190000	17	1.65431246989242
7	6190001	6220000	3	2.69329127607004
7	6220001	6780000	56	1.5110438149913
7	6780001	6850000	4	5.54227628734592
7	6850001	27130000	2020	2.2972091606928
7	27130001	27240000	11	3.54966235636324
7	27240001	45800000	1848	2.07020088345994
7	45800001	45860000	6	2.96295715512626
7	45860001	56850000	1088	2.1872411278983
7	56850001	57170000	21	3.24993659849546
7	57170001	57940000	73	2.13646965892882
7	57940001	59555000	11	0.4942394979198
7	59555001	61780000	15	1.57043536103536
7	61780001	61800000	2	0.16040231599254
7	61800001	61910000	11	2.42598941236908
7	61910001	62140000	18	0.9665785840586
7	62140001	62690000	54	1.80079180176704
7	62690001	62785000	6	2.77499757344238
7	62785001	62930000	4	2.01750550288556
7	62930001	63260000	21	3.20176058619392
7	63260001	74200000	1039	1.7143248576846
7	74200001	75090000	12	3.55120126281726
7	75090001	76070000	96	1.52298907266516
7	76070001	96620000	2041	2.36959630727
7	96620001	96670000	5	3.2180110525189
7	96670001	113710000	1666	2.02252113184906
7	113710001	113730000	2	3.71320382256362
7	113730001	158850000	4424	2.1190167701457
7	158850001	159030000	18	0.77041095982132
7	159030001	159138663	10	1.8044819032957
X	1	21390000	2063	1.97099350176124
X	21390001	21680000	29	3.01726103599678
X	21680001	25020000	334	2.10704285153132
X	25020001	25050000	3	3.33689267871108
X	25050001	32320000	726	2.4539951896361
X	32320001	32420000	10	3.2535768387122
X	32420001	47850000	1535	2.24598713500056
X	47850001	47880000	3	4.26320022304854
X	47880001	58470000	942	2.11188523877908
X	58470001	61900000	27	0.46707230706888
X	61900001	72220000	982	2.10704285153132
X	72220001	72310000	9	4.07969942560606
X	72310001	100850000	2835	2.4874628641184
X	100850001	100880000	3	4.14920541057876
X	100880001	134550000	3283	2.30675125422586
X	134550001	134580000	3	4.25192295705014
X	134580001	148800000	1374	2.3001887916489
X	148800001	148880000	4	3.7677154858409
X	148880001	155180000	561	2.04012519566926
X	155180001	155270560	9	0.74460779014708
8	1	6560000	640	2.90481934542418
8	6560001	6600000	4	3.85350195778464
8	6600001	7045000	39	2.69036436166308
8	7045001	7720000	15	4.8728096362046
8	7720001	7955000	6	13.9944557833506
8	7955001	8090000	3	4.51967477773208
8	8090001	9410000	131	2.5576811535089
8	9410001	9600000	19	3.71122412007894
8	9600001	13620000	359	2.74004251766854
8	13620001	13650000	3	1.5947713272473
8	13650001	17150000	348	3.39977764345406
8	17150001	25280000	809	2.67705372178258
8	25280001	25340000	6	3.87382384448196
8	25340001	29150000	379	2.66798524225494
8	29150001	29220000	7	3.58206916374724
8	29220001	30660000	144	2.37596136271958
8	30660001	33160000	249	3.15724291302634
8	33160001	33680000	52	2.28947177899814
8	33680001	37150000	345	3.09788913828198
8	37150001	38830000	168	2.36354295738072
8	38830001	39720000	89	3.3383725847054
8	39720001	43760000	403	2.62226508453582
8	43760001	46900000	10	0.95324285710782
8	46900001	47090000	19	2.544747051199
8	47090001	47170000	8	1.4909023466978
8	47170001	47320000	15	3.12907973800084
8	47320001	47360000	4	1.478342507999
8	47360001	60450000	1305	3.07708354407922
8	60450001	60760000	31	4.02933963823352
8	60760001	70780000	998	3.15188360702308
8	70780001	71020000	24	2.33821032677664
8	71020001	98740000	2731	3.2787633843613
8	98740001	99450000	70	2.36354295738072
8	99450001	99950000	50	3.02422126002422
8	99950001	99990000	4	4.81682525054376
8	99990001	108580000	857	3.11062593786992
8	108580001	108610000	3	5.59315785063906
8	108610001	113950000	533	3.57510895474988
8	113950001	114000000	5	5.00652940221244
8	114000001	117030000	303	3.7921541571366
8	117030001	120900000	386	2.98398594527144
8	120900001	121100000	20	2.11816033373598
8	121100001	133750000	1256	2.83293636832776
8	133750001	133880000	13	3.66784380157752
8	133880001	135790000	190	2.60116757340242
8	135790001	135850000	6	3.8494460252477
8	135850001	146364022	1012	2.61842199104166
9	1	220000	11	2.67835065620778
9	220001	960000	74	1.38088278746242
9	960001	19050000	1807	2.06935459697314
9	19050001	19220000	17	1.31291227095988
9	19220001	20600000	138	1.96329402353898
9	20600001	20630000	3	3.31474325638604
9	20630001	21960000	133	2.1442182996078
9	21960001	22010000	5	3.42566510075928
9	22010001	29180000	715	2.26782198143246
9	29180001	29220000	4	3.61077476719996
9	29220001	32190000	296	2.44566734447564
9	32190001	38550000	636	1.70173084544264
9	38550001	66745000	122	2.39968427966802
9	66745001	67095000	9	0.93487691538364
9	67095001	68500000	30	3.03014504164496
9	68500001	69900000	9	1.83306908323014
9	69900001	70470000	6	0.20686748008392
9	70470001	70980000	3	4.51515724937862
9	70980001	90520000	1943	1.96989266119728
9	90520001	90560000	4	4.3089503624427
9	90560001	99660000	883	1.88711556492034
9	99660001	99720000	6	3.35727739707256
9	99720001	108545000	879	2.05134234430736
9	108545001	108590000	4	3.26268848600696
9	108590001	140290000	3131	1.77375300358144
9	140290001	141050000	76	0.29851168430316
9	141050001	141213431	10	1.45719025566644
10	1	39070000	3842	1.91089824484094
10	39070001	42380000	10	0
10	42380001	42610000	17	0.99446859108666
10	42610001	42790000	18	2.89734556960082
10	42790001	42820000	3	0.1624998010179
10	42820001	46960000	341	2.1127403701838
10	46960001	47110000	15	1.14748608539246
10	47110001	81580000	3203	2.09709117975996
10	81580001	81640000	5	4.5047788098107
10	81640001	81680000	4	2.87837276094622
10	81680001	89100000	729	2.09169894559114
10	89100001	89140000	3	5.86365484684036
10	89140001	105990000	1676	1.92774154523498
10	105990001	106040000	5	2.86790158097448
10	106040001	123740000	1760	2.03788549559258
10	123740001	123820000	8	1.33641789176666
10	123820001	124890000	105	1.98367513012668
10	124890001	124920000	3	3.43771296762696
10	124920001	135534747	1029	2.04432798223562
11	1	3270000	304	1.28319400102158
11	3270001	3370000	3	5.91615576304172
11	3370001	7810000	439	1.09598825831054
11	7810001	7840000	3	0
11	7840001	31770000	2390	1.10178781748492
11	31770001	31810000	4	0.0622225025171401
11	31810001	31850000	4	1.95369066592102
11	31850001	48680000	1682	1.06651498298414
11	48680001	48820000	14	0.50828277206874
11	48820001	48905000	7	0
11	48905001	50630000	169	1.18810688903882
11	50630001	51185000	16	0
11	51185001	51560000	37	0.89447159761392
11	51560001	55030000	26	0.31113254226792
11	55030001	134470000	7860	1.07013054132756
11	134470001	135006516	48	0.11462229764556
12	1	8540000	830	0.980181093358
12	8540001	8590000	5	2.56558586004078
12	8590001	9550000	95	1.04807837666378
12	9550001	9600000	5	3.16260779410914
12	9600001	22560000	1293	1.09062796516124
12	22560001	22590000	3	0.21575750522402
12	22590001	25170000	258	1.11385118976746
12	25170001	26280000	111	3.02387301961338
12	26280001	27790000	151	1.98367513012668
12	27790001	36360000	706	1.07183345529488
12	36360001	37950000	9	2.48684081279028
12	37950001	37990000	4	1.36708466957184
12	37990001	38130000	14	0.42889479075292
12	38130001	54320000	1614	1.97898373031148
12	54320001	54450000	13	2.64990099854676
12	54450001	59920000	543	1.91062717142654
12	59920001	59950000	3	4.2727584120182
12	59950001	85660000	2560	2.29482694251376
12	85660001	85710000	5	3.35913440971136
12	85710001	132350000	4640	1.8987185235662
12	132350001	133190000	75	0.5741569153797
12	133190001	133480000	29	0.0563701850918998
12	133480001	133851895	25	1.1103997325389
13	1	100620000	8109	1.13485779445302
13	100620001	100650000	3	3.16439732771218
13	100650001	114150000	1331	1.15666245476304
13	114150001	115169878	78	0
14	1	19065000	6	0.50255191876942
14	19065001	28460000	860	2.18753137539562
14	28460001	28520000	6	1.4364048181023
14	28520001	31410000	286	2.41495887700824
14	31410001	31870000	46	1.60425228931888
14	31870001	46260000	1437	2.26397801616882
14	46260001	46310000	5	3.50216727255898
14	46310001	91980000	4550	2.06794451050384
14	91980001	92010000	3	1.16235646641578
14	92010001	94640000	263	1.77820242718898
14	94640001	94750000	11	2.81354574200082
14	94750001	95550000	80	1.76878631892694
14	95550001	95630000	8	2.59288289643528
14	95630001	101350000	572	1.90304473929
14	101350001	101480000	13	2.65990324477064
14	101480001	101540000	6	1.89736756480682
14	101540001	101620000	8	2.71611860203336
14	101620001	106370000	473	1.89952932358956
14	106370001	106450000	8	0.70719723486398
14	106450001	107349540	84	1.61125425834876
15	1	20060000	6	0.70532139892372
15	20060001	20410000	19	2.84736258228594
15	20410001	20500000	9	0.80519293570358
15	20500001	22420000	56	3.23358670635392
15	22420001	47990000	2358	2.10647353395972
15	47990001	48020000	3	2.93038395073068
15	48020001	48420000	40	2.11359567942658
15	48420001	48500000	8	2.97259867561576
15	48500001	50450000	194	2.2310038544737
15	50450001	50480000	3	2.96743124829394
15	50480001	85760000	3418	1.92610838307822
15	85760001	85820000	3	4.47508889786268
15	85820001	93420000	757	1.89925903818142
15	93420001	93450000	3	3.11204310070522
15	93450001	96860000	341	2.10789697588522
15	96860001	96910000	5	3.64040986089756
15	96910001	100450000	354	2.08744693204582
15	100450001	100890000	44	0.68384248109748
15	100890001	101190000	30	1.59327661471944
15	101190001	102320000	113	0.78562296133808
15	102320001	102531392	21	2.49057441460718
16	1	2650000	255	1.83147528605716
16	2650001	2710000	4	4.13685714278902
16	2710001	14845000	1201	1.67667078220646
16	14845001	15015000	3	3.85512511814342
16	15015001	15190000	14	1.7614789062671
16	15190001	15490000	15	2.87228998178544
16	15490001	18180000	232	1.72644508642876
16	18180001	18820000	31	3.1633235331266
16	18820001	20440000	161	1.63183837280034
16	20440001	20630000	18	2.58524874291352
16	20630001	31960000	1032	1.7012177121514
16	31960001	32740000	42	2.3556861377241
16	32740001	33360000	16	3.34874342351122
16	33360001	33430000	7	0.8760724129334
16	33430001	33860000	35	2.63124474366392
16	33860001	33910000	5	0
16	33910001	34200000	14	1.56969298706304
16	34200001	35200000	99	2.36566067534946
16	35200001	35275000	8	0.66715191517058
16	46395000	57210000	1078	1.94001193535702
16	57210001	57240000	3	3.20644996004324
16	57240001	59060000	182	1.68355810476296
16	59060001	65000000	592	2.40365058378074
16	65000001	70865000	581	1.66039667251172
16	70865001	71230000	34	3.01378454065622
16	71230001	88830000	1749	1.85171244292294
16	88830001	89280000	45	0.65185152059732
16	89280001	90130000	85	0.1318412349889
16	90130001	90180000	5	0.8746772723851
16	90180001	90354753	12	1.98367513012668
17	1	6540000	643	0.91238281200118
17	6540001	6560000	2	2.35236635876506
17	6560001	15460000	888	0.97481509934276
17	15460001	15780000	32	1.62454524957514
17	15780001	18280000	250	1.04659979854504
17	18280001	18335000	4	2.23775446338744
17	18335001	18430000	7	4.97696695198424
17	18430001	19690000	102	1.8916986480589
17	19690001	20320000	63	1.03795394725258
17	20320001	20500000	15	2.88514031142086
17	20500001	22050000	142	1.19208706062538
17	22050001	39150000	1367	1.77087675735484
17	39150001	39430000	28	2.47969341719506
17	39430001	41380000	195	1.59252949153574
17	41380001	41410000	3	0.34063503686858
17	41410001	43210000	180	1.54503531646652
17	43210001	43240000	3	2.70599569239324
17	43240001	66180000	2235	1.87366716670802
17	66180001	66210000	3	2.86520299144664
17	66210001	78780000	1240	1.76695813595498
17	78780001	80070000	125	0.73795740035178
17	80070001	80910000	84	0.22684323645738
17	80910001	81195210	28	1.08036220398228
18	1	60000	3	2.7584773368407
18	60001	15340000	1520	2.07867343429408
18	15340001	18530000	9	0.77175549776394
18	18530001	51860000	3323	2.1799914751026
18	51860001	51910000	5	2.98605915783754
18	51910001	76120000	2391	2.21870439112172
18	76120001	76830000	71	0.85640391358788
18	76830001	77050000	22	1.81874874287788
18	77050001	78077248	97	0.71659594282906
20	1	1560000	149	2.38537434657232
20	1560001	1600000	3	11.1264054870463
20	1600001	19820000	1818	2.96295715512626
20	19820001	19950000	13	2.19275927206854
20	19950001	26110000	601	2.93961979114378
20	26110001	26220000	11	4.2493233959887
20	26220001	26260000	4	2.75913704759726
20	26260001	27870000	6	0.71979893097074
20	27870001	29520000	10	4.24499319600268
20	29520001	29600000	8	2.93414461413774
20	29600001	29725000	5	4.26710862963554
20	29725001	29840000	4	0.68440062848188
20	29840001	52200000	2227	2.44351081644504
20	52200001	52240000	4	3.65920735831802
20	52240001	58420000	617	2.8075437948017
20	58420001	58530000	11	4.45268679210988
20	58530001	62440000	381	2.6056347413984
20	62440001	62880000	44	0.75681030595126
20	62880001	63025520	9	2.51179025186494
Y	1	6610000	92	0
Y	6610001	7460000	8	53.0015358665678
Y	7460001	13320000	37	2.9905540774015
Y	13320001	13350000	3	62.0665767339428
Y	13350001	13640000	28	2.12644668380392
Y	13640001	13880000	10	0
Y	13880001	28815000	73	10.2601098461522
Y	58815000	59373566	16	0
19	1	8330000	796	1.62907028983214
19	8330001	8370000	3	4.62123346165062
19	8370001	18290000	982	1.5198159675829
19	18290001	18320000	3	2.44351081644504
19	18320001	21050000	266	1.51786470822564
19	21050001	21100000	5	0.46024160395434
19	21100001	24570000	347	1.81319418115264
19	24570001	27810000	11	0.50324586968968
19	27810001	27980000	17	1.07438959745556
19	27980001	41960000	1387	1.72851203938098
19	41960001	42080000	12	2.60435796531106
19	42080001	43690000	161	1.73730938753272
19	43690001	43730000	4	3.26560754941738
19	43730001	43890000	16	2.23981113358912
19	43890001	49530000	559	1.54823115672724
19	49530001	49560000	3	2.72397064571812
19	49560001	54040000	443	1.66801617281868
19	54040001	54060000	2	2.56716844574938
19	54060001	55240000	117	1.6784551468516
19	55240001	55340000	6	4.8182429168972
19	55340001	59128983	374	1.60925230889234
22	1	16950000	28	1.5472475145264
22	16950001	17050000	6	3.42942718891632
22	17050001	24285000	617	1.15775666020368
22	24285001	24400000	8	10.8910690005291
22	24400001	24620000	22	1.04617747940652
22	24620001	24680000	6	1.6065014403738
22	24680001	42890000	1807	0.9659617655183
22	42890001	42960000	7	1.67488728313046
22	42960001	46450000	349	1.0684285713945
22	46450001	46480000	3	2.68808913469806
22	46480001	49720000	323	1.21897193821856
22	49720001	50760000	100	0
22	50760001	50870000	11	0
22	50870001	51230000	36	0
22	51230001	51304566	2	2.3802098831743
21	1	9895000	12	2.14479285007768
21	9895001	10170000	3	14.0199750973231
21	10170001	10600000	20	3.61777950295198
21	10600001	10770000	11	1.4483351514076
21	10770001	10870000	10	0
21	10870001	11180000	30	1.90006995061334
21	11180001	14370000	4	0.31305568797754
21	14370001	46960000	3216	2.12273005321722
21	46960001	47060000	10	0.4763238492597
21	47060001	47200000	14	1.60050682080844
21	47200001	47610000	41	0.73776762618368
21	47610001	47880000	27	0.27678805814976
21	47880001	48090000	21	0.84928512919008
21	48090001	48129895	3	2.28471723953044
