# Supplementary material for: Aromatase inhibition remodels the clonal architecture of estrogen-receptor-positive breast cancers
Source: Nat Commun. 2016 Aug 9;7:12498. doi: 10.1038/ncomms12498 (PMC4980485; doi:10.1038/ncomms12498)
Supplement: Supplementary Software 1 — All data and scripts used for clonal clustering [file ncomms12498-s14.zip › clonalClustering/BRC15/post_cs.loh]

11	76167943	76322588	68	0.9559
13	71435096	71529847	35	0.9714
13	101794654	101882181	86	0.9767
17	23480	79760884	2641	1
18	109155	76780835	36	1
20	75254	62918782	656	1
X	158575	153758660	76	1
