# Supplementary material for: Aromatase inhibition remodels the clonal architecture of estrogen-receptor-positive breast cancers
Source: Nat Commun. 2016 Aug 9;7:12498. doi: 10.1038/ncomms12498 (PMC4980485; doi:10.1038/ncomms12498)
Supplement: Supplementary Software 1 — All data and scripts used for clonal clustering [file ncomms12498-s14.zip › clonalClustering/BRC15/tumor_cs.loh]

5	150025	179911292	117	1
6	1546922	170363262	106	1
8	291304	145708457	93	1
12	156857	133447894	5537	1
18	111413	76780835	58	1
19	486292	59056752	93	1
X	158575	152572612	81	1
Y	9924486	59002800	63	1
