# Supplementary material for: Aromatase inhibition remodels the clonal architecture of estrogen-receptor-positive breast cancers
Source: Nat Commun. 2016 Aug 9;7:12498. doi: 10.1038/ncomms12498 (PMC4980485; doi:10.1038/ncomms12498)
Supplement: Supplementary Software 1 — All data and scripts used for clonal clustering [file ncomms12498-s14.zip › clonalClustering/BRC17/tumor_cs.cn]

1	1	325000	3	0.349529885422947
1	325001	12965000	1201	2.34378726549192
1	12965001	13790000	10	1.56089776078632
1	13790001	24260000	1037	2.44210771696802
1	24260001	24370000	3	0.757846826034387
1	24370001	50380000	2583	2.34477710423466
1	50380001	51290000	91	2.94625347154637
1	51290001	78330000	2694	2.23512382958594
1	78330001	78380000	5	1.75181402017931
1	78380001	121475000	4208	2.19742746821027
1	142545000	142755000	19	1.72735427846155
1	142755001	143020000	4	1.1632813565985
1	143020001	143340000	16	2.27347784359187
1	143340001	143710000	13	1.41313598127137
1	143710001	155150000	834	2.23536373130685
1	155150001	155230000	8	2.59601367420235
1	155230001	171150000	1586	2.23824384937271
1	171150001	171210000	6	2.58411136916131
1	171210001	196710000	2542	2.16084585594274
1	196710001	196810000	7	4.56016770494589
1	196810001	222660000	2543	2.20384004023229
1	222660001	222690000	3	1.67541391015403
1	222690001	234620000	1179	2.27299277340652
1	234620001	235280000	61	2.6087504532181
1	235280001	245000000	969	2.08632488026719
1	245000001	245030000	3	2.69828830527913
1	245030001	247250000	222	2.11931798531742
1	247250001	247300000	5	2.57936083248442
1	247300001	247520000	22	2.13488916020287
1	247520001	248780000	126	1.75946035922794
1	248780001	249250621	33	1.98416369353266
2	1	70000	6	0.948959097459226
2	70001	61780000	6138	1.43020226130248
2	61780001	61830000	5	1.14168608779303
2	61830001	77890000	1604	1.49825618987658
2	77890001	77920000	3	1.87460541472481
2	77920001	87990000	978	1.4029124532156
2	87990001	88260000	15	1.92333787735098
2	88260001	91750000	195	1.33138447388971
2	91750001	91830000	8	1.81058938694176
2	91830001	92280000	35	1.32571872874848
2	92280001	92310000	3	0.508501243446823
2	92310001	96540000	111	1.36528489867682
2	96540001	96600000	6	1.83892333601866
2	96600001	97840000	122	1.49146722892515
2	97840001	97890000	5	1.97217124987955
2	97890001	131255000	3200	1.4457118107566
2	131255001	131410000	3	0.375400605548884
2	131410001	133030000	156	1.4041882250629
2	133030001	133100000	7	1.07136713638242
2	133100001	180060000	4675	1.45350051504014
2	180060001	180090000	3	1.9412879696609
2	180090001	192140000	1205	1.39999872667153
2	192140001	192200000	6	1.6879087701589
2	192200001	203030000	1081	1.4210131692289
2	203030001	232690000	2964	0.660233032934839
2	232690001	232770000	8	0.346366440123955
2	232770001	243170000	1023	0.664290029270532
2	243170001	243199373	2	0
3	1	4700000	464	1.32713398709308
3	4700001	4930000	23	1.76008119255697
3	4930001	15820000	1089	1.45945000381847
3	15820001	15870000	5	1.82683866441305
3	15870001	39160000	2326	1.45740337841927
3	39160001	39200000	4	1.84700634999397
3	39200001	46800000	760	1.49995607875005
3	46800001	46850000	4	2.32724819904279
3	46850001	87660000	4057	1.44238072959281
3	87660001	88280000	62	2.09644179572548
3	88280001	92005000	221	1.31284068537052
3	92005001	108870000	1534	2.10289591643348
3	108870001	109170000	29	1.77169380965555
3	109170001	113240000	406	2.14515441540532
3	113240001	113300000	6	2.55779434442979
3	113300001	197820000	8438	2.17849756204152
3	197820001	198022430	7	1.70228351045994
4	1	70000	6	1.07391619665355
4	70001	3540000	341	2.16483887051298
4	3540001	3630000	9	1.755531411349
4	3630001	9160000	549	2.21503133382815
4	9160001	9190000	3	0
4	9190001	19180000	978	2.22769511808316
4	19180001	19380000	20	1.41624741245106
4	19380001	49090000	2966	2.11283202336824
4	49090001	49160000	7	1.22178010346271
4	49160001	49410000	13	1.84509002741139
4	49410001	51170000	16	0.968644278907451
4	51170001	90020000	3711	2.13419039585095
4	90020001	91580000	156	2.82879434843158
4	91580001	113590000	2196	2.15685754377098
4	113590001	113740000	15	1.73904511583866
4	113740001	114770000	103	2.09275934687692
4	114770001	114800000	3	1.81374803253377
4	114800001	119980000	517	2.08724332538256
4	119980001	122360000	236	2.90624975695035
4	122360001	147280000	2486	2.15170316995885
4	147280001	147540000	26	2.97585487675006
4	147540001	190930000	4338	2.08954055256084
4	190930001	191154276	3	0.667961913467387
5	1	21510000	2142	2.12860550889768
5	21510001	21570000	6	1.45350051504014
5	21570001	34200000	1262	2.02604167414144
5	34200001	34230000	3	2.85699632725631
5	34230001	55420000	1816	2.22697705728119
5	55420001	56220000	80	2.58596040135998
5	56220001	135080000	7692	2.18700303102724
5	135080001	135160000	8	1.90418752188002
5	135160001	139480000	425	2.21956583241242
5	139480001	139520000	4	2.64936429500981
5	139520001	172110000	3249	2.20122606211253
5	172110001	173440000	132	2.54339754715703
5	173440001	180915260	729	2.13395750668823
6	1	390000	20	1.20100139200915
6	390001	1590000	120	1.02502788860776
6	1590001	57960000	5617	1.25130688661629
6	57960001	58020000	6	0.889929928426016
6	58020001	58240000	16	1.19696762409827
6	58240001	58290000	5	0.878813706837839
6	58290001	105330000	4369	1.1875815539714
6	105330001	105390000	6	0.873423019733532
6	105390001	119030000	1361	1.23539010528442
6	119030001	119080000	5	0.907305788463984
6	119080001	125680000	659	1.24444838241029
6	125680001	125720000	4	0.968948515462371
6	125720001	139050000	1331	1.24616122614158
6	139050001	139080000	3	0.908193109405419
6	139080001	141490000	241	1.29425668592371
6	141490001	141530000	4	0.956206824274629
6	141530001	148640000	711	1.24034239820253
6	148640001	148800000	16	0.968948515462371
6	148800001	151990000	319	1.19797543706439
6	151990001	152220000	23	2.48352677946429
6	152220001	168230000	1575	1.21618792715756
6	168230001	168340000	11	1.51530289308394
6	168340001	171115067	267	1.160633242131
7	1	5930000	583	1.38077669251415
7	5930001	6000000	6	0.895510037575258
7	6000001	6230000	22	1.37951227725794
7	6230001	6320000	9	1.63170618695519
7	6320001	6780000	46	1.36438705043903
7	6780001	6850000	4	0.55651786734858
7	6850001	26270000	1939	1.43831504817974
7	26270001	26310000	4	1.24684669613402
7	26310001	38290000	1197	1.5181543635144
7	38290001	38370000	8	2.62793525441848
7	38370001	38400000	3	1.94766063389594
7	38400001	56980000	1850	1.46653218298615
7	56980001	57120000	10	0.561714162374258
7	57120001	61945000	119	1.41386775291458
7	61945001	62470000	50	0.827373216695209
7	62470001	62710000	23	0.607261006991968
7	62710001	63050000	20	0.857189274681178
7	63050001	63240000	14	0.339950060654965
7	63240001	66700000	332	0.695063542149274
7	66700001	68780000	208	0.490324780278935
7	68780001	69070000	29	1.28275430362224
7	69070001	69220000	15	1.53073611432508
7	69220001	70290000	106	0.707351981620952
7	70290001	72050000	176	0.441778061963806
7	72050001	72310000	26	0.609295071573532
7	72310001	72360000	5	0.403615082032629
7	72360001	72420000	6	0.702534127245548
7	72420001	72700000	6	0.216182268677145
7	72700001	74200000	146	0.655141436516177
7	74200001	74805000	13	0.248319585402443
7	74805001	76180000	113	0.590817591321887
7	76180001	76230000	5	0.976720815013613
7	76230001	76280000	5	0.489254535767903
7	76280001	76570000	29	0.896980931833032
7	76570001	101960000	2525	0.679944873679516
7	101960001	101995000	3	0.387096774193548
7	101995001	102390000	18	0.687356659742177
7	102390001	102420000	3	1.01599712877797
7	102420001	110780000	836	0.713928964656822
7	110780001	110900000	11	1.11736070936587
7	110900001	135040000	2400	0.692934410016403
7	135040001	135100000	6	0.92646475016879
7	135100001	138310000	321	0.653577558534387
7	138310001	138560000	25	0.509342938969258
7	138560001	142075000	344	0.665600598473452
7	142075001	142490000	34	1.0096351837689
7	142490001	158810000	1581	0.625392406161952
7	158810001	159030000	22	0.848544328113871
7	159030001	159138663	10	0.448727792528774
X	1	200000	7	2.07944465277882
X	200001	400000	15	2.65958479125977
X	400001	1030000	63	2.14538808070553
X	1030001	1200000	4	0.936783106316839
X	1200001	1370000	11	2.24810234765542
X	1370001	10620000	903	2.85614742055147
X	10620001	19770000	907	2.23200661995566
X	19770001	21210000	144	2.98051725316813
X	21210001	33120000	1190	2.20146361413781
X	33120001	33160000	4	1.8812746067984
X	33160001	122860000	8414	2.27954689811621
X	122860001	123120000	26	1.98438619941963
X	123120001	143160000	1968	2.27081078953711
X	143160001	143290000	11	2.82626574562427
X	143290001	155270560	1117	2.141417972479
8	1	300000	15	0
8	300001	650000	35	0
8	650001	2190000	153	0
8	2190001	7135000	484	0
8	7135001	7260000	6	0.387432202864597
8	7260001	7940000	20	0
8	7940001	7985000	4	0
8	7985001	8090000	9	0
8	8090001	8680000	59	0
8	8680001	9480000	80	1.48996087014269
8	9480001	9640000	16	0.0614146479469417
8	9640001	9840000	20	0
8	9840001	10200000	36	0.725661647946468
8	10200001	10590000	39	1.32908124916926
8	10590001	10950000	36	0
8	10950001	11900000	95	0
8	11900001	11940000	3	1.79379863011321
8	11940001	12190000	11	0
8	12190001	12390000	10	0
8	12390001	13060000	67	0
8	13060001	15740000	268	0
8	15740001	15800000	6	0
8	15800001	18670000	287	0
8	18670001	21760000	306	0
8	21760001	22030000	27	0
8	22030001	22300000	27	0
8	22300001	22640000	34	0
8	22640001	23870000	123	0
8	23870001	24380000	51	0.0355358794446743
8	24380001	26150000	177	0
8	26150001	26240000	9	0.118963952851747
8	26240001	26630000	38	0
8	26630001	27090000	45	0
8	27090001	27590000	50	0
8	27590001	27690000	10	0.0389502462838969
8	27690001	27960000	27	0
8	27960001	28040000	8	0
8	28040001	28360000	32	0
8	28360001	28440000	8	0.0674065161824597
8	28440001	28610000	17	0
8	28610001	28750000	14	0
8	28750001	28910000	16	0.0591859952952161
8	28910001	30510000	160	0
8	30510001	30680000	17	0
8	30680001	30760000	8	0.00249091911553356
8	30760001	30850000	9	0
8	30850001	33240000	239	0
8	33240001	33660000	42	0
8	33660001	34920000	126	0
8	34920001	34950000	3	0.170542847612352
8	34950001	36000000	104	0
8	36000001	36950000	95	4.04257526729453
8	36950001	37390000	44	5.04025917399818
8	37390001	37420000	3	6.27819381643774
8	37420001	37630000	21	5.14095574460968
8	37630001	37730000	10	4.11389795294405
8	37730001	41850000	411	3.28179474048145
8	41850001	41890000	4	5.42421907902032
8	41890001	42730000	84	7.72278044600893
8	42730001	43480000	75	5.82779410851544
8	43480001	43760000	28	6.93583809062263
8	43760001	43800000	4	5.54515112173473
8	43800001	75300000	2843	7.2500542604001
8	75300001	75330000	3	10.6714736104526
8	75330001	95910000	2026	6.99431596647479
8	95910001	96250000	34	8.30738902799642
8	96250001	128980000	3267	7.24124631166416
8	128980001	129350000	37	8.63263701189745
8	129350001	137690000	830	7.63267789005126
8	137690001	137720000	3	5.13213565311256
8	137720001	146364022	828	7.34992589622436
9	1	135000	8	1.05723947141689
9	135001	200000	5	1.73822319838398
9	200001	830000	63	1.335997154256
9	830001	870000	4	0.943088049386355
9	870001	11780000	1091	1.39854307473642
9	11780001	141213431	9915	0.693865614782742
10	1	2690000	262	1.33173900039908
10	2690001	3140000	45	1.02050797045124
10	3140001	18010000	1469	1.44090158259984
10	18010001	18130000	3	0.393818618127371
10	18130001	28830000	1064	1.4188125219101
10	28830001	28920000	9	1.75635812832463
10	28920001	39060000	1006	1.46802554654313
10	39060001	42380000	11	1.12794156538442
10	42380001	42410000	3	2.05411184932889
10	42410001	47150000	399	1.49957823401829
10	47150001	47380000	5	1.15600610274068
10	47380001	47700000	20	1.52005699154142
10	47700001	48010000	6	0.783726005509452
10	48010001	51925000	237	1.43979276049573
10	51925001	51995000	3	2.60795316242477
10	51995001	63160000	1114	1.40127308442687
10	63160001	63220000	6	1.78522938629226
10	63220001	80810000	1759	1.45294342674285
10	80810001	81040000	23	1.82810848786037
10	81040001	89020000	793	1.42266485636524
10	89020001	89140000	8	0.908341032109871
10	89140001	91730000	254	1.53264746638037
10	91730001	91790000	6	1.19545669031431
10	91790001	98660000	687	1.45108730217531
10	98660001	98690000	3	1.95691274982969
10	98690001	135534747	3644	1.43075462021566
11	1	200000	2	1.42781003283635
11	200001	3270000	302	2.14515441540532
11	3270001	3345000	3	0.758534427017968
11	3345001	34910000	3153	2.18984290705956
11	34910001	35410000	50	2.59442455436656
11	35410001	48010000	1259	2.15662308349574
11	48010001	48900000	88	1.43075462021566
11	48900001	48930000	3	0.715946796668194
11	48930001	50965000	183	1.42744218897703
11	50965001	51190000	3	32.6987930631
11	51190001	55420000	110	2.09828455220345
11	55420001	56890000	147	1.38493552195802
11	56890001	56970000	8	1.1533660523154
11	56970001	58350000	138	1.4041882250629
11	58350001	58390000	4	1.78230887615955
11	58390001	58810000	42	1.44441589642684
11	58810001	59260000	45	2.20051350482379
11	59260001	76480000	1705	1.51283401571494
11	76480001	76520000	4	1.88536926500061
11	76520001	84840000	831	1.44682309503648
11	84840001	88500000	360	0.732436654412452
11	88500001	89360000	86	1.44256568064482
11	89360001	89480000	12	0.686163538679774
11	89480001	89585000	8	0
11	89585001	89760000	5	1.56263673969677
11	89760001	120240000	3025	0.689479602520565
11	120240001	120310000	7	0.973669579327742
11	120310001	130790000	1047	0.698528421997726
11	130790001	134470000	368	1.25697948547056
11	134470001	134860000	39	1.51321369821561
11	134860001	135006516	9	1.1375870883844
12	1	9640000	944	2.18298391469542
12	9640001	9725000	5	37.0314067045894
12	9725001	25470000	1573	2.19244820264768
12	25470001	25550000	8	1.36115737205473
12	25550001	34670000	912	2.25557495646589
12	34670001	36360000	19	1.47719048980321
12	36360001	56040000	1812	2.21360062715002
12	56040001	56090000	5	1.79149717378739
12	56090001	99160000	4304	2.18180272267645
12	99160001	99280000	12	2.82514242838874
12	99280001	132350000	3294	2.22817390824482
12	132350001	133510000	107	2.68091901868558
12	133510001	133630000	3	4.64134356000473
12	133630001	133851895	19	2.07646766112169
13	1	19170000	15	1.12402923534716
13	19170001	19200000	3	0.288397857968327
13	19200001	28120000	892	0.634783163484774
13	28120001	28230000	11	0.889490019153887
13	28230001	28750000	52	0.603072866480065
13	28750001	28850000	10	0.926017244483903
13	28850001	41540000	1267	0.692668434489161
13	41540001	41600000	6	1.00932530723502
13	41600001	57730000	1609	0.708692409441742
13	57730001	57790000	4	0
13	57790001	63600000	581	0.684176656847774
13	63600001	63650000	5	1.00530081903597
13	63650001	79880000	1619	0.689745135951194
13	79880001	79940000	6	0.928255703760581
13	79940001	81790000	185	0.643703148233
13	81790001	81820000	3	1.09569772971731
13	81820001	100640000	1866	0.655141436516177
13	100640001	100740000	10	0.470809321296565
13	100740001	111530000	1078	0.661933292700952
13	111530001	111570000	4	0.845957847270081
13	111570001	113630000	189	0.505618528712613
13	113630001	113690000	6	0.78302967530279
13	113690001	114190000	50	0.584909038148048
13	114190001	114930000	56	0.972907431100823
13	114930001	115169878	18	0.685236070077581
14	1	19135000	12	0.962568396414371
14	19135001	19190000	4	1.86516403575418
14	19190001	19320000	13	1.12810472041905
14	19320001	22380000	246	1.4639207885404
14	22380001	22630000	25	1.91657839859826
14	22630001	22960000	33	2.52983641323068
14	22960001	22990000	3	2.08632488026719
14	22990001	38030000	1502	1.43499318994242
14	38030001	38420000	39	2.23248600785982
14	38420001	68310000	2981	1.45517247516024
14	68310001	69450000	114	1.72551257544794
14	69450001	102170000	3270	1.45870559584363
14	102170001	102200000	3	1.16311576338976
14	102200001	106530000	432	1.45870559584363
14	106530001	106570000	4	2.27323530009356
14	106570001	106780000	21	1.32731094957277
14	106780001	106820000	4	0.910709190350903
14	106820001	107349540	47	1.2530244859484
15	1	21210000	76	1.14644983431453
15	21210001	21240000	3	0
15	21240001	21270000	3	0.610822101095419
15	21270001	21640000	3	0.972450268935968
15	21640001	21960000	7	1.24770380092932
15	21960001	22035000	4	0.920059385534758
15	22035001	22580000	39	1.4043705287205
15	22580001	22760000	7	1.05455082817377
15	22760001	24600000	155	1.36798031116821
15	24600001	24660000	6	2.17661033835632
15	24660001	30405000	532	1.39490747437482
15	30405001	30595000	7	0.747287808759129
15	30595001	30720000	5	1.12272657097084
15	30720001	32440000	157	1.48450731640615
15	32440001	32630000	9	1.00159233880432
15	32630001	32785000	4	0.282740792936301
15	32785001	34800000	191	1.44645261558976
15	34800001	34860000	3	0.802618434199323
15	34860001	55710000	2074	1.4837559620321
15	55710001	55750000	4	1.15551087023582
15	55750001	67330000	1158	1.53016296700616
15	67330001	67450000	12	1.85062933374727
15	67450001	100290000	3184	1.51036736202792
15	100290001	100430000	14	1.25182204141405
15	100430001	102320000	189	1.55973904405066
15	102320001	102531392	21	1.09055417516121
16	1	14170000	1401	1.44238072959281
16	14170001	14360000	19	1.84807149032297
16	14360001	16320000	166	1.57891962964563
16	16320001	16450000	3	0
16	16450001	16880000	26	1.21212891663908
16	16880001	18190000	130	1.54011441120035
16	18190001	18770000	36	1.15815330065979
16	18770001	19940000	116	1.60685832318274
16	19940001	19970000	3	0.844091839260855
16	19970001	20505000	53	1.59334283944835
16	20505001	20550000	4	2.29586392041929
16	20550001	20600000	5	2.84117913919044
16	20600001	21040000	44	3.1252323403884
16	21040001	26900000	551	2.23320521433498
16	26900001	27200000	30	1.31319264098674
16	27200001	27260000	6	1.772109380231
16	27260001	28365000	109	1.47363304091416
16	28365001	31950000	300	2.26741929683069
16	31950001	33940000	134	1.94744067354297
16	33940001	34095000	8	1.43020226130248
16	34095001	34200000	3	0.975194668431839
16	34200001	35050000	84	0.690807637857758
16	35050001	35275000	23	0.889343403056806
16	46395000	46440000	5	0.0858227068824273
16	46440001	50780000	434	0.689612364634532
16	50780001	50840000	6	0.951825106239145
16	50840001	52070000	123	0.595861331533452
16	52070001	55550000	348	0.759497468834194
16	55550001	55630000	8	0.936483328525371
16	55630001	68380000	1273	0.654880699844387
16	68380001	68410000	3	0.996503241255548
16	68410001	70710000	228	0.626162458240032
16	70710001	70800000	9	0.884218236882065
16	70800001	71060000	25	0.628217496830129
16	71060001	71140000	8	0.959839740451855
16	71140001	82360000	1120	0.663766055893339
16	82360001	82390000	3	1.16925036294324
16	82390001	85260000	286	0.683911895318758
16	85260001	85830000	57	0.870660196943661
16	85830001	87010000	118	0.559980382922064
16	87010001	87070000	6	0.373958421611877
16	87070001	87330000	26	0.517903254571387
16	87330001	88800000	142	0.708692409441742
16	88800001	90160000	136	1.05455082817377
16	90160001	90354753	14	1.53915598216919
17	1	18860000	1872	0.626547604391597
17	18860001	19035000	7	0.882171649323903
17	19035001	20240000	110	1.45127285674189
17	20240001	20320000	8	1.72755898305937
17	20320001	20750000	42	1.28518980768573
17	20750001	21350000	60	1.57289942721185
17	21350001	25300000	82	1.33227088232379
17	25300001	25420000	12	0.74127933909121
17	25420001	26750000	133	2.25460984638176
17	26750001	26790000	4	1.87374591718448
17	26790001	36230000	913	2.23992502488506
17	36230001	36330000	6	1.91309531406877
17	36330001	43870000	748	2.30637603280919
17	43870001	45610000	138	3.05701009001423
17	45610001	52890000	728	2.18936943033468
17	52890001	64180000	1119	3.06592522268242
17	64180001	64300000	12	2.569088313656
17	64300001	67360000	305	2.96538341612542
17	67360001	67390000	3	2.40693799403376
17	67390001	77460000	1005	2.95899704156223
17	77460001	77620000	6	1.572123568738
17	77620001	78780000	115	3.07128320754982
17	78780001	81170000	235	3.85782653780769
17	81170001	81195210	2	1.62478222027418
18	1	100000	8	1.0510761071074
18	100001	6970000	686	1.38801370353465
18	6970001	7170000	20	1.12810472041905
18	7170001	11590000	442	1.44404575066558
18	11590001	11660000	7	1.08830745508024
18	11660001	14770000	310	1.43093876537927
18	14770001	14850000	8	1.7507822343671
18	14850001	35120000	1717	1.41203870415534
18	35120001	35250000	13	1.16162594090977
18	35250001	77110000	4153	1.41350184173169
18	77110001	77950000	84	1.76194446732402
18	77950001	78077248	7	1.30668935363042
20	1	680000	61	1.40345913678266
20	680001	940000	26	0.551336677872887
20	940001	2420000	146	0
20	2420001	13810000	1137	0.672430221320597
20	13810001	13950000	14	0.492586379089081
20	13950001	26020000	1197	0.684309051376823
20	26020001	26080000	3	1.19898366925531
20	26080001	26300000	22	0.838933199200161
20	26300001	29725000	25	1.18457233204708
20	29725001	30260000	46	0.538694097870807
20	30260001	31680000	142	1.43259664635645
20	31680001	32890000	121	0.652796107207193
20	32890001	33100000	21	1.49372833387045
20	33100001	34700000	160	2.3196217472484
20	34700001	35130000	38	1.45145842417055
20	35130001	36690000	156	0.674273175740065
20	36690001	36850000	16	0
20	36850001	36900000	5	9.01430760516035
20	36900001	37400000	50	13.5397096538941
20	37400001	38070000	67	8.08276563956607
20	38070001	39520000	145	0.708960606517581
20	39520001	40860000	134	1.48676262985069
20	40860001	43320000	245	2.02536554163477
20	43320001	43640000	32	1.53226508997411
20	43640001	43710000	7	1.79233386397226
20	43710001	43900000	19	1.54145677000569
20	43900001	44090000	19	8.09761755932177
20	44090001	44220000	13	11.1801398421125
20	44220001	44640000	42	4.76670133868323
20	44640001	44940000	30	2.15545102586173
20	44940001	45290000	35	1.35936484668785
20	45290001	45360000	7	2.08150721899547
20	45360001	45850000	49	1.33032118920077
20	45850001	46460000	61	2.08219502704961
20	46460001	46720000	26	23.2648557690569
20	46720001	46930000	21	32.4878191446482
20	46930001	47260000	33	26.356283644155
20	47260001	47370000	11	33.1795164663787
20	47370001	47580000	21	38.2790983424813
20	47580001	47780000	20	33.2439662283055
20	47780001	49150000	137	3.00507974244087
20	49150001	49170000	2	3.99025143149902
20	49170001	49270000	10	5.54796766946976
20	49270001	49440000	17	6.79117912894019
20	49440001	49530000	9	5.64824132736581
20	49530001	50020000	49	4.09099974432581
20	50020001	50720000	70	3.31377686246469
20	50720001	51180000	46	3.92093703102602
20	51180001	51650000	47	3.39184691820198
20	51650001	51820000	17	24.1021693897673
20	51820001	51970000	15	31.2379913496782
20	51970001	52130000	16	22.4913620821734
20	52130001	52600000	47	18.9878705939303
20	52600001	52690000	9	23.0940006290227
20	52690001	52790000	10	18.8774857751147
20	52790001	52960000	17	16.5268114033736
20	52960001	52990000	3	7.70914493209931
20	52990001	53670000	68	1.97084152487089
20	53670001	53720000	5	2.67469572849471
20	53720001	53750000	3	7.22482928949363
20	53750001	54280000	53	2.06549890080148
20	54280001	55160000	87	1.43905380191052
20	55160001	56120000	96	4.04476678133623
20	56120001	56330000	21	6.826822616363
20	56330001	56680000	35	1.47850231032342
20	56680001	61620000	484	2.06527077280534
20	61620001	61810000	19	1.77273284412352
20	61810001	61890000	8	2.07990288963747
20	61890001	62180000	29	2.61566725601603
20	62180001	62340000	16	3.96392497381881
20	62340001	62450000	11	3.24724663160153
20	62450001	62890000	44	4.49952763141876
20	62890001	63025520	8	3.33237981186711
Y	1	6865000	99	20.5863405642735
Y	6865001	13895000	73	0.677436689955339
Y	13895001	28740000	12	8.54691166570531
Y	28740001	59373566	19	0.4538426625875
19	1	1680000	144	0.681134114126532
19	1680001	1740000	6	0.377177386074563
19	1740001	3830000	209	0.709228840776016
19	3830001	3950000	12	0.508982162308887
19	3950001	4010000	6	0.798124229904097
19	4010001	4240000	23	2.19837672177465
19	4240001	4280000	4	3.26122059239694
19	4280001	4720000	44	3.87406145339987
19	4720001	5640000	92	4.51383206817906
19	5640001	6650000	101	2.21956583241242
19	6650001	7470000	69	4.54694807538332
19	7470001	8230000	76	2.30784533171832
19	8230001	8340000	11	0.708960606517581
19	8340001	8370000	3	0
19	8370001	8960000	49	0.658926182955726
19	8960001	9330000	37	0.430144428580645
19	9330001	13280000	395	0.676909072055097
19	13280001	13820000	54	0.468693833290016
19	13820001	16770000	295	0.657620238502097
19	16770001	16930000	16	0.477998135531774
19	16930001	21970000	497	0.669537760996565
19	21970001	22620000	65	2.98547669698313
19	22620001	23370000	75	2.19150059258998
19	23370001	23660000	29	1.51055702571753
19	23660001	24350000	69	2.36761930596987
19	24350001	27740000	26	1.6279453779784
19	27740001	27830000	9	6.07198477567882
19	27830001	27910000	8	4.01780170227477
19	27910001	30440000	252	0.613369974544758
19	30440001	30520000	8	0.89036992918421
19	30520001	37775000	720	0.619627212413548
19	37775001	40480000	269	1.5109363925385
19	40480001	45690000	521	0.681134114126532
19	45690001	45740000	5	0.451283277611742
19	45740001	48290000	255	0.67730477176558
19	48290001	48530000	19	0.458506100689371
19	48530001	49520000	99	0.742234006655113
19	49520001	49590000	7	4.6662035502259
19	49590001	50490000	90	13.1419199665681
19	50490001	50615000	10	10.4938622264699
19	50615001	51330000	69	0.583152761165645
19	51330001	51360000	3	5.00906527661066
19	51360001	51620000	26	1.23198052626211
19	51620001	51790000	17	5.20125772989068
19	51790001	51860000	7	12.8072744828204
19	51860001	52280000	42	9.97600293678764
19	52280001	52550000	27	11.0178272130359
19	52550001	53240000	69	7.24711725989523
19	53240001	53300000	6	11.5368777595474
19	53300001	54290000	99	0.692934410016403
19	54290001	54610000	32	4.10132868617932
19	54610001	54950000	33	5.14492877667306
19	54950001	54970000	2	2.68308596803195
19	54970001	55235000	26	1.35954404331794
19	55235001	55310000	6	0.0959532164325678
19	55310001	55570000	25	1.18875282126381
19	55570001	56790000	122	5.54327407390016
19	56790001	57190000	40	1.42799397388963
19	57190001	57280000	9	5.07859707022132
19	57280001	58100000	82	25.5110858039213
19	58100001	58230000	13	19.712311715019
19	58230001	58300000	7	15.7353176094653
19	58300001	58990000	69	4.49794045178779
19	58990001	59128983	11	7.47204988217456
22	1	24350000	685	0.665469500670597
22	24350001	24400000	5	0
22	24400001	31470000	700	0.7021331817835
22	31470001	31540000	7	0.951976053387984
22	31540001	39630000	805	0.679680698759565
22	39630001	39710000	8	0.954392631260742
22	39710001	45530000	582	0.715946796668194
22	45530001	45700000	17	0.871968448918194
22	45700001	46080000	38	0.706548170789758
22	46080001	46470000	39	0.882171649323903
22	46470001	46530000	6	1.11087306845703
22	46530001	46740000	21	0.693067411607677
22	46740001	47070000	33	0.855601675123903
22	47070001	49120000	205	0.662456757857839
22	49120001	49690000	56	0.466229097571677
22	49690001	50310000	62	0.815877955762048
22	50310001	50390000	6	1.35184979334929
22	50390001	50610000	20	0.945344266763581
22	50610001	50790000	18	1.33493195160608
22	50790001	50870000	8	0.933787197692677
22	50870001	51070000	20	1.21991462324006
22	51070001	51190000	12	0.943990254846677
22	51190001	51304566	6	0.415176077788548
21	1	14450000	112	1.24017146371453
21	14450001	25100000	1041	2.03800989399442
21	25100001	25390000	29	1.74480492319594
21	25390001	47310000	2178	2.09897584936873
21	47310001	47990000	68	2.47376940266274
21	47990001	48129895	13	1.99664780500492
