# Supplementary material for: Aromatase inhibition remodels the clonal architecture of estrogen-receptor-positive breast cancers
Source: Nat Commun. 2016 Aug 9;7:12498. doi: 10.1038/ncomms12498 (PMC4980485; doi:10.1038/ncomms12498)
Supplement: Supplementary Software 1 — All data and scripts used for clonal clustering [file ncomms12498-s14.zip › clonalClustering/BRC17/tumor.cn]

1	1	325000	3	0
1	325001	50380000	4835	2.3236877058912
1	50380001	51290000	91	3.06171098574003
1	51290001	121475000	6908	2.13630742208437
1	142545000	142755000	19	1.65658041528313
1	142755001	143020000	4	0.636174710831833
1	143020001	143200000	8	2.17745588993287
1	143200001	143340000	8	2.72789994147697
1	143340001	143710000	13	1.23804083002873
1	143710001	169170000	2230	2.44587694801217
1	169170001	169200000	3	3.54153168486943
1	169200001	240780000	7085	2.46809676158873
1	240780001	240840000	6	1.7093950513225
1	240840001	243710000	285	2.39038510643567
1	243710001	243960000	25	2.95214289401497
1	243960001	249140000	504	2.2360563465492
1	249140001	249220000	8	1.30264919203013
1	249220001	249250621	3	0
2	1	90000	8	0.289296942924033
2	90001	87420000	8682	1.20132000514917
2	87420001	87470000	5	0.579870749765733
2	87470001	91725000	248	1.1173254829045
2	91725001	91820000	8	1.62510185562297
2	91820001	92280000	36	1.05036227671333
2	92280001	92310000	3	0.0880705015414334
2	92310001	102470000	680	1.21353483601243
2	102470001	102510000	4	1.9603777743231
2	102510001	203030000	9896	1.18101831353513
2	203030001	239000000	3589	0.0128696832540003
2	239000001	239080000	8	0.686028870799767
2	239080001	243199373	400	0.0973075137494002
3	1	120000	6	0.2934209124405
3	120001	46800000	4665	1.2208759358434
3	46800001	46850000	4	2.4335625218481
3	46850001	75695000	2866	1.25895120777713
3	75695001	75770000	4	1.83750616650257
3	75770001	87660000	1187	1.00654461627967
3	87660001	88280000	62	1.56650131834303
3	88280001	92005000	221	0.915656299503167
3	92005001	98320000	481	1.97187152294557
3	98320001	98350000	3	1.27128600404453
3	98350001	198022430	9936	2.14763395015517
4	1	70000	6	0.216325941936133
4	70001	3540000	341	1.9838461684297
4	3540001	3640000	10	1.43695523165603
4	3640001	9170000	549	2.27925236881997
4	9170001	9285000	3	0
4	9285001	49090000	3963	2.15283157598523
4	49090001	49410000	20	1.40067936901077
4	49410001	51170000	16	0.481167553945233
4	51170001	90020000	3711	2.12876686453573
4	90020001	91580000	156	3.5199400727957
4	91580001	119980000	2834	2.32078110368933
4	119980001	122360000	236	3.47015625446773
4	122360001	147280000	2486	2.15188625831523
4	147280001	147540000	26	3.80570332741437
4	147540001	156130000	859	2.4661188593352
4	156130001	156200000	7	2.98336433416883
4	156200001	190930000	3472	2.216467322512
4	190930001	191154276	3	0.2635997041575
5	1	110000	10	1.1672532983014
5	110001	21510000	2132	2.26050100291527
5	21510001	21580000	7	1.30389060543517
5	21580001	98840000	7234	2.57020202046367
5	98840001	98880000	4	1.7537440677667
5	98880001	180795000	8157	2.54116637716227
5	180795001	180915260	3	0
6	1	250000	6	0.3334632976194
6	250001	390000	14	1.3994178310406
6	390001	770000	38	0.146764281787867
6	770001	860000	9	0
6	860001	151990000	14750	0.428274878081467
6	151990001	152210000	22	1.46664215250417
6	152210001	171115067	1854	0.624425667195867
7	1	38300000	3811	2.060810522655
7	38300001	38370000	7	4.37798908902093
7	38370001	61945000	1982	2.1320648294773
7	61945001	62950000	85	0.9059912474887
7	62950001	63105000	11	1.5354711928798
7	63105001	68780000	551	0.890947169509067
7	68780001	69220000	44	2.0949376535218
7	69220001	110800000	4023	0.851027884708866
7	110800001	110900000	9	0.0781935763574331
7	110900001	142340000	3115	0.863663425968666
7	142340001	142490000	15	1.8754867611157
7	142490001	143940000	115	0.921463374985966
7	143940001	144090000	5	0.1815883770886
7	144090001	159070000	1487	0.8288898830722
7	159070001	159138663	6	0.0190365973246336
X	1	160000	3	1.0773725307392
X	160001	1890000	148	2.25666083034403
X	1890001	10620000	852	3.18209795134217
X	10620001	19770000	907	2.17176547573347
X	19770001	21220000	145	3.3609158748761
X	21220001	122850000	9606	2.28744191808383
X	122850001	123120000	27	1.6675472668087
X	123120001	151970000	2812	2.25618095848187
X	151970001	155240000	281	1.69923818653957
X	155240001	155270560	3	0
8	1	7135000	687	0
8	7135001	7230000	3	0
8	7230001	7765000	19	0
8	7765001	7985000	10	0
8	7985001	8680000	68	0
8	8680001	9480000	80	2.21455917708217
8	9480001	9840000	36	0
8	9840001	10200000	36	1.0917237012135
8	10200001	10590000	39	1.95762223705887
8	10590001	11925000	133	0
8	11925001	11980000	3	0
8	11980001	12180000	9	0
8	12180001	21900000	959	0
8	21900001	22080000	18	0
8	22080001	22410000	33	0
8	22410001	22650000	24	0
8	22650001	36000000	1332	0
8	36000001	36950000	95	4.05295532949053
8	36950001	37630000	68	5.1631573904558
8	37630001	37670000	4	3.91802069053673
8	37670001	41850000	417	2.97594429858763
8	41850001	42720000	87	7.99210568816793
8	42720001	43480000	76	6.2583652865059
8	43480001	47370000	88	7.20265510003573
8	47370001	75310000	2788	8.40676149335973
8	75310001	75340000	3	12.3062852580138
8	75340001	115620000	3992	8.32726027959
8	115620001	115650000	3	11.5428098427548
8	115650001	120880000	523	8.62330012129327
8	120880001	121640000	76	7.1738948463348
8	121640001	126370000	472	8.5406510580926
8	126370001	126450000	8	7.36751048285327
8	126450001	137680000	1118	8.6122504337556
8	137680001	137710000	3	5.9662508037533
8	137710001	142080000	437	8.2026682663847
8	142080001	146280000	389	6.57953247960527
8	146280001	146364022	3	5.12100424022737
9	1	110000	7	0.200106702181733
9	110001	11780000	1164	0.831938111765
9	11780001	140270000	9828	0.232599234698166
9	140270001	141213431	88	0
10	1	17930000	1775	1.1769664116227
10	17930001	18220000	7	0.455540466385
10	18220001	42370000	2086	1.2212840433427
10	42370001	42400000	3	2.45031536788123
10	42400001	47250000	401	1.28735963306067
10	47250001	47370000	3	0.543991431401833
10	47370001	47855000	24	1.39857695145397
10	47855001	48170000	5	0
10	48170001	88990000	3931	1.18588430459157
10	88990001	89125000	9	0.125790687776067
10	89125001	135510000	4593	1.23026956887693
10	135510001	135534747	2	0
11	1	200000	2	0.882863341224834
11	200001	5770000	545	2.67580398576637
11	5770001	5910000	14	3.65150001373203
11	5910001	31640000	2572	3.05742665117553
11	31640001	31670000	3	4.08990166921723
11	31670001	48010000	1633	3.0767248795048
11	48010001	50965000	274	1.17615636821343
11	50965001	55420000	113	3.03123687792463
11	55420001	84840000	2924	1.2634709884935
11	84840001	88500000	360	0.0663683450211998
11	88500001	89360000	86	1.06464596353253
11	89360001	89480000	12	0.174871925025633
11	89480001	89520000	4	0
11	89520001	89585000	4	0
11	89585001	96520000	660	0.2721506114002
11	96520001	96800000	28	0.9900526780393
11	96800001	99770000	296	0.1889872364945
11	99770001	102570000	280	1.16806210739753
11	102570001	120270000	1769	0.0627609615809332
11	120270001	121260000	99	1.19237859185113
11	121260001	130790000	952	0.546881635038
11	130790001	134890000	410	2.05568303263063
11	134890001	135006516	6	0.915269375770567
12	1	220000	8	1.5955160084136
12	220001	9640000	936	2.21599023655493
12	9640001	9700000	3	0
12	9700001	9730000	3	9.2830662401362
12	9730001	76480000	6366	2.34066699906017
12	76480001	76520000	4	1.47046950333683
12	76520001	99170000	2264	2.27443949283253
12	99170001	99290000	12	3.34035435667927
12	99290001	132530000	3311	2.34747025849143
12	132530001	133851895	111	1.5346114535996
13	1	19130000	11	0.557372068343867
13	19130001	57730000	3854	0.051301204981367
13	57730001	57790000	4	0
13	57790001	63600000	581	0
13	63600001	63650000	5	0.806840703154833
13	63650001	115169878	5090	0
14	1	22400000	277	1.2143500615368
14	22400001	22630000	23	1.9824633769401
14	22630001	22980000	35	2.84204604413043
14	22980001	106530000	8342	1.22986083857007
14	106530001	106570000	4	2.31206854649717
14	106570001	106780000	21	0.970872666757
14	106780001	106820000	4	0.2254730065303
14	106820001	107240000	42	0.9265010599101
14	107240001	107349540	5	0.210237402347766
15	1	23290000	195	0.811775056033767
15	23290001	23550000	3	0.3265364480806
15	23550001	24600000	99	1.01559628155187
15	24600001	24660000	6	2.42569248058293
15	24660001	102460000	7557	1.06385148996443
15	102460001	102531392	7	0
16	1	20450000	1948	2.4789850319094
16	20450001	20550000	9	3.42852699258673
16	20550001	21040000	49	4.6774973261843
16	21040001	26900000	551	3.61755176657153
16	26900001	28365000	145	2.03753521974843
16	28365001	33910000	431	2.96800224669723
16	33910001	34095000	11	1.85737318265797
16	34095001	35275000	110	0.2827743357516
16	46395000	46440000	5	0
16	46440001	46580000	14	0.5022630803212
16	46580001	68380000	2178	0.1002803626771
16	68380001	68420000	4	0.7068464001677
16	68420001	85400000	1692	0.105900806470866
16	85400001	85450000	5	0.863663425968666
16	85450001	88830000	333	0.1812523333037
16	88830001	90100000	127	0
16	90100001	90354753	20	0.593343522504033
17	1	19035000	1879	0.0709635400865332
17	19035001	22240000	296	2.22219493413013
17	22240001	25340000	10	1.14223574933257
17	25340001	25420000	8	0.00865489283929977
17	25420001	44510000	1855	2.95636883067807
17	44510001	44665000	3	2.28647794075143
17	44665001	44840000	7	3.86285947148453
17	44840001	79410000	3433	3.1560276691773
17	79410001	81100000	165	2.56167947700507
17	81100001	81160000	6	2.00508501764387
17	81160001	81195210	3	0.8057026376256
18	1	70000	5	0
18	70001	14270000	1418	0.9877006037343
18	14270001	14300000	3	0.0739199496610998
18	14300001	14540000	24	0.904832566326933
18	14540001	14570000	3	0.1889872364945
18	14570001	77910000	5991	0.987308686444166
18	77910001	78077248	11	0.441712435896767
20	1	680000	61	0.4074813136489
20	680001	950000	27	0
20	950001	2420000	146	0
20	2420001	20540000	1809	0
20	20540001	21020000	48	0.7622547239513
20	21020001	21300000	28	0.215987490410167
20	21300001	21340000	4	0.7928210875604
20	21340001	21420000	8	0.3213476090285
20	21420001	21460000	4	0
20	21460001	27870000	474	0.3703363469911
20	27870001	30250000	68	1.3308513822413
20	30250001	31280000	103	1.92053443094993
20	31280001	32890000	161	1.2319047734442
20	32890001	33120000	23	2.28406858199527
20	33120001	34700000	158	3.24984902375167
20	34700001	35490000	74	1.6237936551604
20	35490001	36670000	118	0.891717671787233
20	36670001	36850000	18	0
20	36850001	37410000	56	8.75754621402767
20	37410001	38070000	66	6.85730085222143
20	38070001	38100000	3	1.00104196804537
20	38100001	40860000	276	2.41537628820853
20	40860001	43310000	244	3.62387057610633
20	43310001	43900000	59	2.82437109323967
20	43900001	44240000	34	9.21650792731413
20	44240001	44640000	40	6.82778383802533
20	44640001	44710000	7	4.127614108066
20	44710001	44870000	16	5.34607802223853
20	44870001	44940000	7	4.5309852112775
20	44940001	45850000	91	3.33868951656807
20	45850001	46460000	61	4.7138383448315
20	46460001	46720000	26	17.1894562036671
20	46720001	47370000	65	21.4421577384502
20	47370001	47470000	10	26.4791305230165
20	47470001	47500000	3	34.7563315006357
20	47500001	47780000	28	28.5829451909305
20	47780001	49270000	149	5.62329422633017
20	49270001	49570000	30	7.72042498878043
20	49570001	50090000	52	6.0387244082662
20	50090001	51650000	156	7.07663024221723
20	51650001	51820000	17	20.9119368135372
20	51820001	51950000	13	24.3813064341668
20	51950001	51980000	3	20.6947880389626
20	51980001	52170000	19	17.039989473818
20	52170001	52570000	40	14.5390726289188
20	52570001	52730000	16	16.2875051081455
20	52730001	52960000	23	13.1587709973935
20	52960001	52990000	3	8.0863407097869
20	52990001	53670000	68	3.39604759221237
20	53670001	53750000	8	6.05060365292517
20	53750001	54140000	39	3.5403938658299
20	54140001	55160000	101	2.58979172569813
20	55160001	56120000	96	5.08308582000327
20	56120001	56330000	21	7.7806735781655
20	56330001	58420000	209	2.9484471212312
20	58420001	58500000	8	3.97234093842547
20	58500001	62200000	360	2.8436075993965
20	62200001	62320000	12	3.6751730625647
20	62320001	62520000	20	2.97064867987857
20	62520001	63025520	45	4.09293699049467
Y	1	59373566	283	1.92647277587287
19	1	4010000	377	0.209561366747
19	4010001	4250000	24	2.62508583623127
19	4250001	4410000	16	4.56227742164737
19	4410001	5640000	123	5.56568320120513
19	5640001	6650000	101	2.94422557607883
19	6650001	7470000	69	6.2826246773921
19	7470001	8230000	76	2.91631688821373
19	8230001	15040000	671	0.128448927371033
19	15040001	15200000	16	0.8003947931284
19	15200001	21970000	670	0.118819818000866
19	21970001	22620000	65	3.37762613147177
19	22620001	23380000	76	2.30046870012477
19	23380001	23660000	28	1.21557311174467
19	23660001	24350000	69	2.4522888878691
19	24350001	27740000	26	1.4794092792971
19	27740001	27830000	9	7.46129836791423
19	27830001	27910000	8	4.81647832553807
19	27910001	33880000	596	0.239055718752066
19	33880001	33910000	3	0.757740951570233
19	33910001	37775000	381	0.141428975111733
19	37775001	40480000	269	1.46834290255347
19	40480001	48435000	793	0.144762848348633
19	48435001	49520000	106	0.994367355690434
19	49520001	49590000	7	5.50980538720433
19	49590001	50615000	100	9.9016834458569
19	50615001	51330000	69	0.933095654866333
19	51330001	51360000	3	6.06621516828163
19	51360001	51620000	26	4.60073944518547
19	51620001	51800000	18	8.17682525360197
19	51800001	51860000	6	12.1202526922308
19	51860001	51950000	9	10.0774306584676
19	51950001	52540000	59	12.1621939000078
19	52540001	52890000	35	10.3050276680008
19	52890001	53240000	35	8.73616186721967
19	53240001	53300000	6	11.7861831823798
19	53300001	54290000	99	1.12856202536863
19	54290001	54750000	45	5.7589845344102
19	54750001	54950000	20	7.61271146134507
19	54950001	55235000	28	2.4247093389814
19	55235001	55290000	5	0.7897945439387
19	55290001	55570000	26	2.0459050375706
19	55570001	56220000	65	6.727042605877
19	56220001	56580000	36	8.0166978434528
19	56580001	56790000	21	7.14684186739307
19	56790001	57190000	40	2.27107246402977
19	57190001	57280000	9	7.2323099568768
19	57280001	57570000	29	19.7749124797784
19	57570001	57750000	18	22.477411680427
19	57750001	58230000	48	18.9570752284226
19	58230001	58300000	7	15.2784767781652
19	58300001	58850000	55	5.90085814191303
19	58850001	58990000	14	4.5055192250763
19	58990001	59128983	11	7.8048549849879
22	1	24340000	684	0.2281865370683
22	24340001	24400000	6	0
22	24400001	49670000	2515	0.221066727390633
22	49670001	51200000	149	0
22	51200001	51304566	5	0
21	1	14450000	112	1.03927735808377
21	14450001	18760000	407	2.22314999932783
21	18760001	18900000	14	1.60898637972573
21	18900001	47280000	2824	2.30819978673477
21	47280001	47850000	57	1.63164693998137
21	47850001	48030000	18	2.2131284151589
21	48030001	48129895	9	1.2237332824727
