# Supplementary material for: Aromatase inhibition remodels the clonal architecture of estrogen-receptor-positive breast cancers
Source: Nat Commun. 2016 Aug 9;7:12498. doi: 10.1038/ncomms12498 (PMC4980485; doi:10.1038/ncomms12498)
Supplement: Supplementary Software 1 — All data and scripts used for clonal clustering [file ncomms12498-s14.zip › clonalClustering/BRC17/sciclone.R]

library(sciClone)
v0 = read.table("tumor.vars")
v0 = v0[,c(1,2,6:8)]
v1 = read.table("post.vars")
v1 = v1[,c(1,2,6:8)]
v2 = read.table("tumor_cs.vars")
v2 = v2[,c(1,2,6:8)]
v3 = read.table("post_cs.vars")
v3 = v3[,c(1,2,6:8)]
cn0 = read.table("tumor.cn")
cn0 = cn0[,c(1,2,3,5)]
cn1 = read.table("post.cn")
cn1 = cn1[,c(1,2,3,5)]
cn2 = read.table("tumor_cs.cn")
cn2 = cn2[,c(1,2,3,5)]
cn3 = read.table("post_cs.cn")
cn3 = cn3[,c(1,2,3,5)]

lohfiles = Sys.glob("*.loh")
exclude = Sys.glob("exclude")

reg = NULL
for(f in c(lohfiles,exclude)){
  tmp = read.table(f,sep="\t")[,1:3];
  tmp[,1]=as.character(tmp[,1])
  for(j in 2:3){
    tmp[,j]=as.numeric(as.character(tmp[,j]))
  }
  reg = rbind(reg,tmp)
}

sc = sciClone(vafs=list(v0,v1,v2,v3),
  sampleNames=c("Baseline core 1","Surgical core 1","Baseline core 2","Surgical core 2"),
  minimumDepth=30, doClusteringAlongMargins=FALSE,
  maximumClusters=10, doClustering=FALSE)
  #regionsToExclude=reg,  #no cn clustering, since it removes all points
  #copyNumberMargins=0.5) #copyNumberCalls=list(cn0,cn1,cn2,cn3),

save.image("noClustering.Rdata")
source("plot.R")
