# Supplementary material for: Aromatase inhibition remodels the clonal architecture of estrogen-receptor-positive breast cancers
Source: Nat Commun. 2016 Aug 9;7:12498. doi: 10.1038/ncomms12498 (PMC4980485; doi:10.1038/ncomms12498)
Supplement: Supplementary Software 1 — All data and scripts used for clonal clustering [file ncomms12498-s14.zip › clonalClustering/BRC17/post.loh]

19	57278505	57828118	180	0.9944
19	57835794	58309569	175	0.9771
20	46533065	47131077	224	0.9866
20	47133738	47775915	191	0.9895
