# Supplementary material for: Aromatase inhibition remodels the clonal architecture of estrogen-receptor-positive breast cancers
Source: Nat Commun. 2016 Aug 9;7:12498. doi: 10.1038/ncomms12498 (PMC4980485; doi:10.1038/ncomms12498)
Supplement: Supplementary Software 1 — All data and scripts used for clonal clustering [file ncomms12498-s14.zip › clonalClustering/BRC17/post_cs.loh]

8	46852450	62072966	6728	0.9728
8	62127121	146301152	32213	0.9705
19	49589966	50568808	221	1
19	51616343	53301245	692	0.9653
19	57290852	57828118	210	1
19	57835794	58310857	206	1
20	36237573	36466330	61	0.9836
20	36854645	38064459	349	0.9914
20	43912390	44223123	115	0.9826
20	46457988	47131691	300	0.9933
20	47132541	47775915	203	1
20	51655068	52986402	461	0.9913
