# Supplementary material for: Aromatase inhibition remodels the clonal architecture of estrogen-receptor-positive breast cancers
Source: Nat Commun. 2016 Aug 9;7:12498. doi: 10.1038/ncomms12498 (PMC4980485; doi:10.1038/ncomms12498)
Supplement: Supplementary Software 1 — All data and scripts used for clonal clustering [file ncomms12498-s14.zip › clonalClustering/BRC17/tumor.loh]

19	57278505	57828118	186	0.9892
19	57835912	58307274	177	0.9831
20	46473438	46517984	16	1
20	46533065	47131039	238	0.9958
20	47133738	47775915	191	0.9948
