# Supplementary material for: Aromatase inhibition remodels the clonal architecture of estrogen-receptor-positive breast cancers
Source: Nat Commun. 2016 Aug 9;7:12498. doi: 10.1038/ncomms12498 (PMC4980485; doi:10.1038/ncomms12498)
Supplement: Supplementary Software 1 — All data and scripts used for clonal clustering [file ncomms12498-s14.zip › clonalClustering/BRC17/tumor_cs.loh]

8	36030040	36544713	131	0.9542
8	46852450	146301152	38280	0.9823
19	49550100	50568808	225	0.9956
19	51616343	53301245	691	0.9522
19	57278505	57828118	209	1
19	57835794	58337866	206	1
20	36854535	38064459	342	0.9912
20	46455469	47131691	299	0.9933
20	47132541	47775915	203	1
20	51655068	52967173	469	0.9979
