# Supplementary material for: Aromatase inhibition remodels the clonal architecture of estrogen-receptor-positive breast cancers
Source: Nat Commun. 2016 Aug 9;7:12498. doi: 10.1038/ncomms12498 (PMC4980485; doi:10.1038/ncomms12498)
Supplement: Supplementary Software 1 — All data and scripts used for clonal clustering [file ncomms12498-s14.zip › clonalClustering/BRC18/post.cn]

1	1	2580000	191	1.7040937973142
1	2580001	2660000	3	0.767902221686
1	2660001	24260000	2057	1.81320658654233
1	24260001	24350000	3	5.2500710165303
1	24350001	25590000	123	1.74307225175813
1	25590001	25650000	6	2.47700411120477
1	25650001	85980000	6003	1.8632545878773
1	85980001	86010000	3	2.8451694794126
1	86010001	110710000	2415	1.92875817988817
1	110710001	110810000	10	2.4148854154104
1	110810001	117120000	630	1.88093063508927
1	117120001	117180000	6	2.64127741122813
1	117180001	120510000	332	1.95349107930883
1	120510001	121150000	32	2.7130508540633
1	121150001	121320000	16	1.79929786690297
1	121320001	142550000	8	0.9009720354547
1	142550001	143020000	22	1.9778561481255
1	143020001	143340000	16	3.6688151517472
1	143340001	143600000	12	2.00046211413583
1	143600001	145120000	54	3.4066730179581
1	145120001	149370000	228	4.04147932331833
1	149370001	149580000	6	4.935537383992
1	149580001	149710000	7	2.8119197127917
1	149710001	152560000	281	3.72795667402143
1	152560001	152590000	3	1.8913773919888
1	152590001	161490000	887	3.8841700300422
1	161490001	161540000	5	2.52120969916767
1	161540001	163800000	224	4.17712839727737
1	163800001	163850000	5	5.04262193991567
1	163850001	166180000	233	4.250995796646
1	166180001	166240000	5	3.2756814387129
1	166240001	169220000	298	4.17100046968653
1	169220001	169250000	3	2.29419350250557
1	169250001	171320000	207	4.21152339736263
1	171320001	171450000	13	3.3325880638517
1	171450001	186840000	1533	4.141645470889
1	186840001	186900000	6	5.07092898120583
1	186900001	212990000	2567	4.1777414236844
1	212990001	213020000	3	3.15711220005417
1	213020001	249250621	3585	4.11603984251923
2	1	80000	7	2.35622701272377
2	80001	180000	10	1.749740056174
2	180001	220000	4	1.01993044265417
2	220001	65370000	6483	1.95349107930883
2	65370001	65440000	7	1.35584629803667
2	65440001	87605000	2197	1.9626749309519
2	87605001	87750000	3	0
2	87750001	88130000	28	2.63925149975877
2	88130001	89850000	149	1.92692979331327
2	89850001	89880000	3	0
2	89880001	92260000	95	2.26002086488183
2	92260001	93825000	6	0.6782431064667
2	93825001	114235000	1753	1.98615145999367
2	114235001	114300000	5	2.7886291304425
2	114300001	134370000	1978	2.01572986410097
2	134370001	134410000	4	1.54149270618287
2	134410001	162310000	2775	2.04916278794763
2	162310001	162430000	12	1.54450565478567
2	162430001	170030000	758	2.0687425192104
2	170030001	170090000	6	2.5913008206991
2	170090001	184000000	1386	1.95440889166057
2	184000001	184060000	6	1.39017456386427
2	184060001	243199373	5892	1.96083714196037
3	1	14970000	1491	1.97049122125463
3	14970001	15070000	10	1.42976726333267
3	15070001	32700000	1760	1.99261052842453
3	32700001	32870000	17	1.38555821331937
3	32870001	46810000	1394	1.94202915398733
3	46810001	46850000	3	1.08255076736803
3	46850001	90320000	4322	1.9755537309994
3	90320001	93570000	24	1.13459057847437
3	93570001	108860000	1527	2.01758287469677
3	108860001	109300000	43	1.4951920094827
3	109300001	129480000	2013	1.9778561481255
3	129480001	129590000	11	1.3960550120049
3	129590001	129770000	18	1.8922865929582
3	129770001	129800000	3	4.64968820179287
3	129800001	137060000	724	1.97693508551913
3	137060001	137190000	13	1.50202952025233
3	137190001	147060000	987	1.996304239814
3	147060001	147130000	7	2.6824232042591
3	147130001	169430000	2226	1.9967660977704
3	169430001	169480000	5	1.34416906728967
3	169480001	198022430	2837	1.88819618099337
4	1	9160000	905	1.92692979331327
4	9160001	9285000	4	3.33203361698127
4	9285001	25460000	1605	2.03892946429657
4	25460001	25640000	18	1.4416107854127
4	25640001	49090000	2341	1.9903029987059
4	49090001	49160000	7	0.234976950131333
4	49160001	49630000	26	2.06827567240153
4	49630001	51170000	3	0
4	51170001	57600000	490	1.87730088267603
4	57600001	57900000	30	1.440764057046
4	57900001	82160000	2406	2.0087856482772
4	82160001	82200000	4	1.29066216186557
4	82200001	105020000	2277	2.00600998292997
4	105020001	105130000	11	1.49647346520423
4	105130001	128600000	2343	2.03103257727087
4	128600001	129080000	48	1.5729854428205
4	129080001	142530000	1341	2.0958750758916
4	142530001	142570000	4	2.68548024046207
4	142570001	151940000	935	1.99584241387007
4	151940001	152040000	10	1.31300219577693
4	152040001	191154276	3891	2.02546390392147
5	1	22160000	2207	2.07014325380877
5	22160001	22210000	5	2.73405312775553
5	22210001	45900000	2368	1.9884575506493
5	45900001	49660000	73	1.28859786676073
5	49660001	52980000	332	2.01943639912743
5	52980001	53060000	8	1.47685372961747
5	53060001	61640000	857	1.97279188354447
5	61640001	61690000	5	1.2960326785507
5	61690001	68260000	655	1.96175597276323
5	68260001	68810000	55	1.47046950333683
5	68810001	75050000	446	1.94936249790547
5	75050001	75150000	10	1.2976861190515
5	75150001	114150000	3890	2.09962606518433
5	114150001	114280000	13	1.59768669167533
5	114280001	130590000	1630	2.13112239049013
5	130590001	130640000	5	1.26470425417303
5	130640001	148890000	1815	2.03381865138683
5	148890001	148970000	8	1.50202952025233
5	148970001	180915260	3166	1.9778561481255
6	1	820000	63	2.0314968424956
6	820001	860000	4	0.373130229098034
6	860001	15490000	1462	1.95670397927377
6	15490001	15530000	4	2.5973403397568
6	15530001	32460000	1681	1.86144436023697
6	32460001	32510000	4	3.05742665117553
6	32510001	56350000	2383	1.90457315039233
6	56350001	56480000	13	2.4242178192879
6	56480001	58770000	223	1.87186002659033
6	58770001	61920000	5	0.8774806558327
6	61920001	76250000	1426	1.9875350184783
6	76250001	76520000	27	1.53031454452193
6	76520001	100100000	2340	1.9870738003494
6	100100001	100180000	8	1.3608577674169
6	100180001	170970000	7042	1.99214895850027
6	170970001	171115067	9	2.8269677390295
7	1	38290000	3810	3.0622466946241
7	38290001	38390000	10	4.26336687482997
7	38390001	72700000	2996	2.98866876975317
7	72700001	74120000	142	2.33387033835077
7	74120001	75150000	28	2.8639373947075
7	75150001	76080000	93	2.31303607168673
7	76080001	94240000	1811	3.15982418510963
7	94240001	94300000	6	3.90315744268487
7	94300001	127130000	3249	3.06492579610277
7	127130001	127170000	4	2.31206854649717
7	127170001	143245000	1579	2.9807134948411
7	143245001	143365000	3	1.84472352641483
7	143365001	143870000	35	3.15548546011673
7	143870001	144080000	6	4.0559778439232
7	144080001	159100000	1491	3.0115197858872
7	159100001	159138663	3	4.16426465345037
X	1	210000	8	2.14668935297917
X	210001	1030000	77	1.39479443554277
X	1030001	1200000	4	2.83268352850493
X	1200001	25180000	2362	1.95899986244153
X	25180001	25230000	5	2.63064763975103
X	25230001	55490000	2910	1.9930721303435
X	55490001	55560000	4	2.82904570370743
X	55560001	58320000	273	1.82444508583733
X	58320001	61910000	45	1.0977139328301
X	61910001	100530000	3806	1.9347039384997
X	100530001	100600000	7	1.40446555727987
X	100600001	154380000	5202	1.9916874205685
X	154380001	155180000	72	1.4687681637503
X	155180001	155270560	9	2.4606824549296
8	1	7680000	702	4.24358137753133
8	7680001	7985000	17	5.4402118912162
8	7985001	12120000	401	4.11299651579077
8	12120001	12180000	3	0
8	12180001	43760000	3141	4.07898321874133
8	43760001	46920000	15	2.72687490792937
8	46920001	61670000	1471	4.29934013711337
8	61670001	61790000	12	5.07903185499163
8	61790001	70770000	896	4.3223642694981
8	70770001	71010000	24	3.53243354760877
8	71010001	74150000	314	4.36608530175547
8	74150001	74180000	3	3.32482930382613
8	74180001	143530000	6885	4.32797366828313
8	143530001	144990000	146	3.6077958051647
8	144990001	145030000	4	2.3299894924592
8	145030001	146210000	95	3.26302952922187
8	146210001	146364022	10	4.4890041566761
9	1	190000	12	2.1419683308346
9	190001	960000	77	1.46961877457963
9	960001	36240000	3527	1.95349107930883
9	36240001	36720000	48	1.3583515116739
9	36720001	140210000	7329	1.90229612681727
9	140210001	141080000	87	1.3047183577972
9	141080001	141213431	7	2.49882447582193
10	1	100000	3	2.48195744295897
10	100001	17930000	1772	1.89365063076293
10	17930001	18220000	7	2.93262839003953
10	18220001	38770000	2052	1.8123083476298
10	38770001	38880000	6	0.658643641152
10	38880001	39080000	20	1.6794128313604
10	39080001	42380000	9	0.2061825941625
10	42380001	42400000	2	1.8163514035311
10	42400001	42610000	15	1.14827852668647
10	42610001	42790000	18	2.10666477879353
10	42790001	42830000	4	0.863280105982533
10	42830001	82580000	3688	1.92921535574617
10	82580001	82640000	6	1.30720230349963
10	82640001	101400000	1863	1.90366224626247
10	101400001	101450000	5	1.1418331208536
10	101450001	135534747	3369	1.95762223705887
11	1	48680000	4835	1.9260157901094
11	48680001	48970000	28	1.1426384057206
11	48970001	50410000	142	1.9296725632943
11	50410001	51340000	59	1.1798024480485
11	51340001	51530000	19	1.7129316711534
11	51530001	54710000	7	0.626993544129633
11	54710001	55020000	29	1.13740604902877
11	55020001	57900000	288	1.83209839696903
11	57900001	57930000	3	2.4849310904566
11	57930001	89490000	3132	1.84291843596353
11	89490001	91710000	203	2.70129519731003
11	91710001	127940000	3602	1.94477820492197
11	127940001	127980000	4	1.35083899534637
11	127980001	135006516	697	2.0161930685857
12	1	9655000	944	1.8078190204277
12	9655001	9710000	3	0
12	9710001	33730000	2400	1.91049710626173
12	33730001	33790000	6	2.54266535975487
12	33790001	34580000	79	1.86234941131943
12	34580001	36360000	28	1.30761639489413
12	36360001	37980000	12	1.75463418738337
12	37980001	38450000	47	1.16604029487167
12	38450001	47160000	868	1.93882337256497
12	47160001	47240000	8	2.45130205947817
12	47240001	96830000	4953	1.8895593681324
12	96830001	96860000	3	1.07060802722197
12	96860001	130290000	3330	1.8348017194788
12	130290001	130330000	4	1.13459057847437
12	130330001	132290000	196	2.02500005685367
12	132290001	133510000	113	1.48793545825543
12	133510001	133630000	3	4.59367609423637
12	133630001	133851895	19	1.4251207363686
13	1	20290000	127	1.93104437610137
13	20290001	20530000	24	1.3914341795512
13	20530001	58180000	3757	1.96359401654403
13	58180001	58250000	7	2.7222640150441
13	58250001	100660000	4221	2.0449745420389
13	100660001	100790000	13	1.34958782031303
13	100790001	115169878	1396	2.05568303263063
14	1	19080000	7	1.24213508017713
14	19080001	22310000	261	1.8510452857109
14	22310001	23000000	69	2.48195744295897
14	23000001	52170000	2914	1.9273868424328
14	52170001	52250000	8	2.49683805521793
14	52250001	74510000	2218	1.8664236941999
14	74510001	74610000	10	1.13740604902877
14	74610001	89650000	1503	1.95349107930883
14	89650001	89680000	3	2.74380614592233
14	89680001	107349540	1760	1.91049710626173
15	1	20060000	6	1.11492048833323
15	20060001	21140000	65	2.00832295721793
15	21140001	21640000	14	2.8540262702658
15	21640001	23250000	106	1.86144436023697
15	23250001	23620000	8	2.5892887637621
15	23620001	30495000	639	1.99076444067353
15	30495001	30660000	8	2.61952827175847
15	30660001	34810000	363	1.95394996958023
15	34810001	34870000	3	2.85037809241727
15	34870001	64550000	2957	1.85240074673517
15	64550001	64720000	17	1.29892650030723
15	64720001	84820000	1935	1.8334499176889
15	84820001	84920000	3	2.64735851693823
15	84920001	89490000	439	1.9214476742234
15	89490001	89600000	11	1.40152054007457
15	89600001	102500000	1290	1.894560146892
15	102500001	102531392	3	3.4268438193975
16	1	15290000	1491	2.69261827115567
16	15290001	15360000	5	3.88298471453437
16	15360001	33860000	1632	2.72789994147697
16	33860001	34095000	16	1.7328617402594
16	34095001	35150000	97	3.1995263899644
16	35150001	35210000	6	2.4104690910032
16	35210001	46510000	19	1.627282794335
16	46510001	56290000	977	0.815573738838767
16	56290001	56410000	12	1.23804083002873
16	56410001	66780000	1036	0.775441358415
16	66780001	66850000	7	0.167494573990633
16	66850001	86580000	1967	0.761125928851933
16	86580001	86610000	3	1.67281810962157
16	86610001	89240000	258	0.870567731082966
16	89240001	90150000	91	0.2472234409249
16	90150001	90180000	3	0.968137979104033
16	90180001	90354753	12	2.71458558274453
17	1	22220000	2173	1.69835574590693
17	22220001	25270000	5	0.817854212705233
17	25270001	25320000	5	2.3635326584113
17	25320001	27420000	210	1.6794128313604
17	27420001	27460000	4	2.40507510125377
17	27460001	59490000	3124	1.715585423308
17	59490001	59580000	9	2.3014346171227
17	59580001	65750000	608	1.6802926457654
17	65750001	65840000	9	1.08454363961393
17	65840001	79090000	1312	1.77023127215423
17	79090001	81120000	199	1.29851301122943
17	81120001	81195210	7	2.70589300508503
18	1	150000	13	2.160872069479
18	150001	880000	73	1.47132035003827
18	880001	33790000	2979	1.93378885764517
18	33790001	33850000	6	1.3258648610935
18	33850001	60290000	2625	2.0055474842585
18	60290001	60350000	6	1.39437430163633
18	60350001	77530000	1704	2.0370705359898
18	77530001	77880000	35	1.321712593993
18	77880001	78077248	14	1.99261052842453
20	1	26260000	2603	1.91825187657503
20	26260001	27870000	6	0.979084695496767
20	27870001	29725000	23	2.03288983126793
20	29725001	29830000	3	0.334503153527766
20	29830001	63025520	3297	1.8163514035311
Y	1	6940000	108	0
Y	6940001	13640000	80	3.21262311138417
Y	13640001	13885000	11	0
Y	13885001	28780000	57	6.10123767921103
Y	28780001	58935000	12	0
Y	58935001	59373566	8	1.80557552346877
19	1	5730000	549	1.47217131470027
19	5730001	5770000	4	0.9125616604586
19	5770001	27740000	1854	1.53246262676197
19	27740001	27960000	22	0.9206887493636
19	27960001	42020000	1398	1.6649134890079
19	42020001	42110000	9	2.20359760181407
19	42110001	53720000	1151	1.54752006563497
19	53720001	53850000	13	2.07902134017953
19	53850001	55200000	135	1.57125568372017
19	55200001	55370000	14	2.2012169622176
19	55370001	59128983	373	1.5290260524774
22	1	16630000	27	2.24515308103157
22	16630001	18650000	175	1.6592107267352
22	18650001	18950000	15	2.2898524461518
22	18950001	30420000	1068	1.79481755475417
22	30420001	30450000	3	2.3781667570372
22	30450001	40060000	957	1.70321068359767
22	40060001	40110000	5	2.33581156844493
22	40110001	50770000	1061	1.76354217366737
22	50770001	50830000	6	0.694940775426866
22	50830001	51130000	30	1.28117232534027
22	51130001	51304566	12	1.87231325843223
21	1	10675000	53	2.3280498763635
21	10675001	10770000	7	1.3872364790103
21	10770001	10860000	9	0.663074952417633
21	10860001	12765000	32	1.9379077206752
21	12765001	14370000	3	0.995937145208067
21	14370001	34720000	2011	1.95899986244153
21	34720001	34890000	17	1.4606932393999
21	34890001	45800000	1077	1.90184081679333
21	45800001	45850000	5	0.9090822421123
21	45850001	46950000	110	1.9778561481255
21	46950001	48060000	111	1.44796499108107
21	48060001	48129895	6	2.24659050298933
