# Supplementary material for: Aromatase inhibition remodels the clonal architecture of estrogen-receptor-positive breast cancers
Source: Nat Commun. 2016 Aug 9;7:12498. doi: 10.1038/ncomms12498 (PMC4980485; doi:10.1038/ncomms12498)
Supplement: Supplementary Software 1 — All data and scripts used for clonal clustering [file ncomms12498-s14.zip › clonalClustering/BRC18/tumor.loh]

4	9631533	165193917	11	1
5	9171892	179997023	10	1
6	9954726	135162794	11	1
7	6923491	151972337	23	1
8	2901196	103126958	15	1
11	2209072	114643351	13	1
