# Supplementary material for: Aromatase inhibition remodels the clonal architecture of estrogen-receptor-positive breast cancers
Source: Nat Commun. 2016 Aug 9;7:12498. doi: 10.1038/ncomms12498 (PMC4980485; doi:10.1038/ncomms12498)
Supplement: Supplementary Software 1 — All data and scripts used for clonal clustering [file ncomms12498-s14.zip › clonalClustering/BRC18/exclude]

2	43183500	43183500
2	148538808	148538808
6	138829060	138829060
9	99984310	99984310
10	51978294	51978294
10	115511590	115511590
13	48286264	48286264
13	90703802	90703802
14	21386056	21386056
14	21386665	21386665
14	62120767	62120767
15	21914455	21914455
15	24651708	24651708
21	11146375	11146375
