# Supplementary material for: Aromatase inhibition remodels the clonal architecture of estrogen-receptor-positive breast cancers
Source: Nat Commun. 2016 Aug 9;7:12498. doi: 10.1038/ncomms12498 (PMC4980485; doi:10.1038/ncomms12498)
Supplement: Supplementary Software 1 — All data and scripts used for clonal clustering [file ncomms12498-s14.zip › clonalClustering/BRC21/tumor.cn]

1	1	640000	3	3.40734701318563
1	640001	120530000	11770	1.53843412075389
1	120530001	121350000	45	1.93306610798409
1	121350001	121475000	4	3.64082444284953
1	142545000	142965000	22	1.88513198802953
1	142965001	143340000	16	2.85556853826711
1	143340001	143760000	11	2.0744264662507
1	143760001	144540000	10	3.90058638874827
1	144540001	144770000	10	2.06266447292631
1	144770001	145120000	29	3.4271977298989
1	145120001	148860000	178	4.75975346202883
1	148860001	149040000	11	4.06939168581483
1	149040001	149250000	21	5.99366048902903
1	149250001	149525000	16	4.68396009756924
1	149525001	149710000	7	2.43738830479713
1	149710001	149770000	6	3.7207166025529
1	149770001	152230000	241	4.8145254896068
1	152230001	152270000	4	5.98274737583799
1	152270001	161570000	926	4.72753155165634
1	161570001	161620000	5	6.2811207180193
1	161620001	166370000	473	4.97559474443963
1	166370001	166420000	5	6.24558482120734
1	166420001	166700000	28	5.1325132458122
1	166700001	166760000	6	6.02650441165711
1	166760001	169220000	246	5.18672941971171
1	169220001	169250000	3	7.48127212244706
1	169250001	196720000	2735	5.21444209494373
1	196720001	196810000	9	3.36440822949071
1	196810001	206410000	926	5.04514045669377
1	206410001	206580000	6	4.14232025274713
1	206580001	207370000	79	4.95581791511719
1	207370001	207470000	10	6.0480091457334
1	207470001	234910000	2718	5.14997584781019
1	234910001	234950000	4	3.59738699659244
1	234950001	249250621	1405	4.99827923778816
2	1	24310000	2401	1.70415169248323
2	24310001	24360000	5	2.08705203195163
2	24360001	31810000	745	1.69847685529957
2	31810001	31910000	10	2.1595611995616
2	31910001	35960000	405	1.74910297752944
2	35960001	36000000	4	2.38168810150291
2	36000001	89725000	5302	1.718929600267
2	89725001	89880000	5	3.74425809128359
2	89880001	90340000	37	1.4763210827421
2	90340001	91670000	9	2.03166284445401
2	91670001	91820000	11	2.71297864108916
2	91820001	92260000	34	1.68910555025653
2	92260001	93825000	6	2.97904447440016
2	93825001	243199373	14544	1.72608190032153
3	1	90310000	8990	2.05215936408766
3	90310001	93520000	19	3.15833914344777
3	93520001	198022430	10414	2.06509411070653
4	1	49090000	4873	2.05942809793561
4	49090001	49160000	6	3.60016674387854
4	49160001	49630000	24	1.8817126814085
4	49630001	51170000	3	3.56968469114017
4	51170001	88950000	3599	2.0909320310649
4	88950001	89690000	74	0.990739833436057
4	89690001	191154276	10102	2.0791038143899
5	1	21470000	2136	3.56723061718969
5	21470001	21580000	10	2.94568642063927
5	21580001	43910000	2227	3.6652087771363
5	43910001	43980000	7	4.53542779306507
5	43980001	45910000	193	3.71120710207226
5	45910001	47915000	49	4.87578916639697
5	47915001	49550000	12	2.49056392897683
5	49550001	52980000	343	1.53992902567576
5	52980001	53040000	6	1.94488863978414
5	53040001	59340000	629	1.51809694302047
5	59340001	59410000	7	1.90171891116436
5	59410001	98530000	3722	1.53627645936841
5	98530001	98570000	4	1.04321770587029
5	98570001	99680000	110	1.58470476118356
5	99680001	99710000	3	1.01160661633476
5	99710001	135100000	3533	1.55610010720037
5	135100001	135140000	4	0.952209229099657
5	135140001	177260000	4184	1.52683886177946
5	177260001	177340000	8	1.05338748864097
5	177340001	180795000	337	1.56380695698891
5	180795001	180890000	2	1.1803191717266
5	180890001	180915260	2	2.48778054249103
6	1	57960000	5759	2.0435010028448
6	57960001	57990000	3	1.4634174207474
6	57990001	58730000	68	1.96888007532834
6	58730001	61960000	13	2.9488508409727
6	61960001	62150000	16	2.15872490753704
6	62150001	62270000	9	2.80724743646357
6	62270001	98870000	3640	2.09174952430703
6	98870001	100490000	161	1.0066908830683
6	100490001	100640000	15	1.94566563558643
6	100640001	101080000	44	0.988691601943528
6	101080001	101110000	3	2.16228075054443
6	101110001	106610000	547	1.03284003158767
6	106610001	106660000	5	2.00773408898294
6	106660001	107010000	35	0.992021132126014
6	107010001	107300000	29	2.03667310307669
6	107300001	109080000	178	0.983580950280629
6	109080001	109280000	20	1.51217732501756
6	109280001	118730000	941	1.00024250819461
6	118730001	118770000	4	1.41834071819411
6	118770001	121110000	234	1.02082604456446
6	121110001	121230000	12	2.15600855925036
6	121230001	121750000	51	1.05312265125401
6	121750001	130530000	877	2.06347412765056
6	130530001	135660000	512	0.9931750605426
6	135660001	135790000	13	2.02266622882774
6	135790001	136780000	99	1.0225190287208
6	136780001	136810000	3	1.86826694114824
6	136810001	137500000	69	1.01238396902673
6	137500001	137540000	4	1.67801076549243
6	137540001	138400000	86	1.01199525226926
6	138400001	144770000	637	2.07523938254407
6	144770001	145260000	49	1.04915449300664
6	145260001	145300000	4	1.58115297125631
6	145300001	149970000	467	0.990996022128686
6	149970001	150000000	3	1.6965290353051
6	150000001	152020000	202	1.00927649706939
6	152020001	154760000	274	2.08073246678794
6	154760001	155650000	89	1.01316164507783
6	155650001	155670000	2	1.26375210504014
6	155670001	155710000	4	2.0356703566625
6	155710001	161190000	532	1.00475402348626
6	161190001	161240000	5	1.99703091300436
6	161240001	161710000	47	1.01523702977076
6	161710001	161830000	12	1.88665304978021
6	161830001	162130000	30	0.946324327898814
6	162130001	162160000	3	1.77087152830777
6	162160001	162630000	47	0.9458243699331
6	162630001	169520000	677	2.03526935539383
6	169520001	169570000	5	1.45907855959983
6	169570001	169840000	27	1.07710566670023
6	169840001	169870000	3	2.01389662978224
6	169870001	171000000	108	1.0749617055272
6	171000001	171115067	6	2.1771770004919
7	1	57940000	5750	2.25039759773574
7	57940001	62460000	90	3.12673432828051
7	62460001	143900000	7889	2.26161851884213
7	143900001	144080000	5	1.7716002696328
7	144080001	159138663	1493	2.22743523808966
X	1	23440000	2273	2.09727353616953
X	23440001	23600000	16	2.39856934203004
X	23600001	45920000	2224	2.10917494676526
X	45920001	45980000	6	2.62571880990283
X	45980001	51100000	478	2.08725611506317
X	51100001	51140000	4	2.61054291408421
X	51140001	58210000	623	2.26399736233571
X	58210001	58320000	11	1.79318928850944
X	58320001	62040000	57	3.07542912426514
X	62040001	84890000	2229	2.28374660926377
X	84890001	85050000	16	2.69176021713463
X	85050001	133430000	4762	2.18602343826691
X	133430001	133470000	4	2.86149220638513
X	133470001	155270560	2053	2.33510610877777
8	1	43430000	4209	2.2469531354566
8	43430001	47000000	55	3.01913818100897
8	47000001	47200000	20	2.08970621610551
8	47200001	47320000	12	2.66431586742931
8	47320001	47360000	4	1.94838681802499
8	47360001	47450000	9	2.91732477036284
8	47450001	146364022	9800	2.27548452006699
9	1	141213431	10993	2.04289789361949
10	1	130000	6	1.22486162262273
10	130001	6970000	683	0.996769667055971
10	6970001	18130000	1085	1.86467999441124
10	18130001	18220000	3	0.765306191792257
10	18220001	18840000	62	1.80663388734341
10	18840001	18870000	3	3.20368303435989
10	18870001	38770000	1982	1.89312698029071
10	38770001	38890000	7	4.04894535107287
10	38890001	39070000	18	1.79080217284499
10	39070001	42400000	12	4.22231024675256
10	42400001	42610000	15	2.69717615228134
10	42610001	57880000	1230	1.8830419048502
10	57880001	58060000	18	1.08247598374343
10	58060001	62450000	439	2.07036526388981
10	62450001	62540000	9	0.956478358463771
10	62540001	62600000	6	1.9487757739816
10	62600001	67710000	511	0.986517843502543
10	67710001	81530000	1378	2.03988422797151
10	81530001	81690000	15	1.64727131926687
10	81690001	81900000	21	2.1256693954013
10	81900001	81980000	8	1.49515894808051
10	81980001	82120000	14	0.984346645001714
10	82120001	85150000	301	2.09399879977546
10	85150001	85380000	23	1.01653531450953
10	85380001	85410000	3	2.03386628864837
10	85410001	88910000	348	1.00346390208661
10	88910001	90540000	150	0
10	90540001	90590000	5	0.960505563709243
10	90590001	91030000	44	0
10	91030001	94710000	368	1.0008863404704
10	94710001	94770000	6	2.03486840971187
10	94770001	95110000	34	1.04321770587029
10	95110001	99210000	410	2.05236102853993
10	99210001	101270000	204	1.01018230912217
10	101270001	104620000	335	2.03306484182227
10	104620001	104670000	5	1.69352168770446
10	104670001	105220000	55	1.01393964462259
10	105220001	105280000	6	1.48409769534163
10	105280001	105920000	64	2.00138663073263
10	105920001	127570000	2150	0.989971480415457
10	127570001	127620000	5	1.28933780108429
10	127620001	132510000	473	0.989715433744614
10	132510001	132560000	5	1.82237452114853
10	132560001	134000000	134	1.08193828175583
10	134000001	135534747	153	2.09604508440066
11	1	13530000	1321	2.04390314534123
11	13530001	13650000	12	2.44035831620394
11	13650001	48670000	3499	2.0443053435903
11	48670001	48960000	28	2.91261843606806
11	48960001	50315000	134	2.01987300016206
11	50315001	51380000	68	2.86974955720623
11	51380001	51560000	18	2.07951089282614
11	51560001	55030000	30	3.0017130483032
11	55030001	89000000	3372	2.05397484747636
11	89000001	89370000	37	0.987156918347657
11	89370001	134870000	4503	2.02766088398806
11	134870001	135006516	8	2.40534644908166
12	1	11240000	1102	2.01369763138651
12	11240001	11270000	3	4.12467809890224
12	11270001	34560000	2327	2.03827822036769
12	34560001	36360000	30	2.85556853826711
12	36360001	37990000	13	2.02966117073416
12	37990001	38440000	45	3.02963100687416
12	38440001	133851895	9489	2.02266622882774
13	1	33190000	1415	2.02546216937504
13	33190001	33850000	66	0.964667985424271
13	33850001	40060000	618	2.04933752898717
13	40060001	42380000	231	0.990227562584357
13	42380001	42420000	4	1.47745356122649
13	42420001	43160000	74	0.959497924809357
13	43160001	48800000	563	1.8661897120236
13	48800001	49270000	46	1.0350684059606
13	49270001	49470000	20	1.97064359018511
13	49470001	51950000	247	0.9870290856591
13	51950001	51990000	4	2.17507449899334
13	51990001	52410000	42	1.01212481554059
13	52410001	52450000	4	1.7900681083599
13	52450001	52800000	35	0.986517843502543
13	52800001	52910000	10	0.6427642696683
13	52910001	53060000	15	1.00385084461523
13	53060001	53130000	7	1.56918275525739
13	53130001	55690000	256	0.983198222319843
13	55690001	55770000	8	2.09706875872733
13	55770001	56310000	54	1.04176930559254
13	56310001	59630000	328	2.08317713935487
13	59630001	60080000	45	0.9870290856591
13	60080001	60110000	3	1.81347429576051
13	60110001	60290000	18	1.02173746185237
13	60290001	60320000	3	1.62566595720971
13	60320001	61920000	160	0.975306303446886
13	61920001	115169878	5258	2.04812900909823
14	1	19065000	6	3.16168051692604
14	19065001	22810000	301	2.578721716011
14	22810001	22840000	3	3.84322338517176
14	22840001	69420000	4646	2.59662992332983
14	69420001	93480000	2400	0.992533900329728
14	93480001	107240000	1373	2.49753253242793
14	107240001	107349540	5	3.18430762969743
15	1	20040000	4	2.23000198535376
15	20040001	20240000	18	1.18498496743011
15	20240001	22105000	62	0.508966686302937
15	22105001	22240000	6	0.26151834898991
15	22240001	22635000	29	0.483916572965427
15	22635001	75050000	5054	0.992149310848857
15	75050001	75160000	11	1.26654712061573
15	75160001	102420000	2625	0.992790337750071
15	102420001	102531392	11	1.21464053171027
16	1	10790000	1063	2.19701191272451
16	10790001	10820000	3	1.74819987805763
16	10820001	31290000	1856	2.20527929938974
16	31290001	31340000	5	2.7300944139899
16	31340001	32490000	94	2.24480228558503
16	32490001	32600000	11	2.94779574172684
16	32600001	33870000	72	2.12608292964524
16	33870001	33910000	4	4.54066331614489
16	33910001	33990000	8	2.16835627917591
16	33990001	34200000	6	3.13170797418689
16	34200001	35160000	95	2.19743533782697
16	35160001	46460000	19	3.32566919078697
16	46460001	75240000	2863	1.00527032248651
16	75240001	75310000	7	1.30366856754851
16	75310001	88350000	1303	1.02186770042561
16	88350001	88830000	43	1.33763233318214
16	88830001	90200000	137	0.869264804889357
16	90200001	90354753	10	1.36641997612284
17	1	21760000	2125	2.02106976626327
17	21760001	21790000	3	2.61872484797316
17	21790001	25470000	68	2.00991928145573
17	25470001	25530000	6	2.52508339868517
17	25530001	81195210	5450	2.01548911361221
18	1	15380000	1532	2.03166284445401
18	15380001	18530000	5	2.74729224283249
18	18530001	78077248	5913	2.02466305234259
20	1	25680000	2557	2.03026152717413
20	25680001	25710000	3	2.84374949564773
20	25710001	26260000	43	1.96711766026631
20	26260001	27870000	6	3.23987213718807
20	27870001	29725000	23	1.84625373501381
20	29725001	29830000	3	4.23323648811633
20	29830001	44270000	1437	2.02266622882774
20	44270001	44350000	8	2.42394260666906
20	44350001	63025520	1851	2.0063443791914
Y	1	4510000	123	7.44781687356613
Y	4510001	5020000	19	34.9028160317814
Y	5020001	8455000	95	11.8315642682595
Y	8455001	13690000	74	2.36288500753413
Y	13690001	59373566	83	8.52666304729838
19	1	24380000	2384	2.0850119786755
19	24380001	27740000	23	2.69545200425594
19	27740001	28120000	38	3.16837160749381
19	28120001	59128983	3075	2.04169205134279
22	1	16640000	22	1.77415245600251
22	16640001	16870000	3	3.2786764980657
22	16870001	20310000	315	2.01290177572446
22	20310001	20350000	2	1.51037149717799
22	20350001	20595000	3	2.89333174621073
22	20595001	24280000	319	2.01807878397847
22	24280001	24330000	4	2.69471333972554
22	24330001	50680000	2619	2.01509090986397
22	50680001	50760000	8	1.51793230964923
22	50760001	51304566	49	1.97495903856084
21	1	10670000	40	1.96731342987257
21	10670001	10770000	7	2.61198538398584
21	10770001	10860000	9	4.23747230800947
21	10860001	12765000	32	1.93751791425961
21	12765001	14370000	3	2.79456960915157
21	14370001	47990000	3322	2.00892580560299
21	47990001	48129895	13	2.38370921974951
