# Supplementary material for: Aromatase inhibition remodels the clonal architecture of estrogen-receptor-positive breast cancers
Source: Nat Commun. 2016 Aug 9;7:12498. doi: 10.1038/ncomms12498 (PMC4980485; doi:10.1038/ncomms12498)
Supplement: Supplementary Software 1 — All data and scripts used for clonal clustering [file ncomms12498-s14.zip › clonalClustering/BRC21/sciclone.R]

library(sciClone)
v0 = read.table("tumor.vars")
v0 = v0[,c(1,2,6:8)]
v1 = read.table("post.vars")
v1 = v1[,c(1,2,6:8)]
cn0 = read.table("tumor.cn")
cn0 = cn0[,c(1,2,3,5)]
cn1 = read.table("post.cn")
cn1 = cn1[,c(1,2,3,5)]

lohfiles = Sys.glob("*.loh")
exclude = Sys.glob("exclude")

reg = NULL
for(f in c(lohfiles,exclude)){
  tmp = read.table(f,sep="\t")[,1:3];
  tmp[,1]=as.character(tmp[,1])
  for(j in 2:3){
    tmp[,j]=as.numeric(as.character(tmp[,j]))
  }
  reg = rbind(reg,tmp)
}

sc = sciClone(vafs=list(v0,v1), sampleNames=c("Baseline","Surgical"),
  copyNumberCalls=list(cn0,cn1),
  minimumDepth=30, doClusteringAlongMargins=FALSE, maximumClusters=10,
  doClustering=TRUE, regionsToExclude=reg,)

save.image("postClustering.Rdata")
print("saved image")
writeClusterTable(sc, "clusters.output")
source("plot.R")
#source("plot.noclusters.R")
writeClusterSummaryTable(sc,"clusters.summary")
