# Supplementary material for: Aromatase inhibition remodels the clonal architecture of estrogen-receptor-positive breast cancers
Source: Nat Commun. 2016 Aug 9;7:12498. doi: 10.1038/ncomms12498 (PMC4980485; doi:10.1038/ncomms12498)
Supplement: Supplementary Software 1 — All data and scripts used for clonal clustering [file ncomms12498-s14.zip › clonalClustering/BRC21/post.cn]

1	1	2570000	190	1.34780795337915
1	2570001	2700000	5	0.410712929292899
1	2700001	17770000	1407	1.32128009845245
1	17770001	17830000	6	0.44752136915625
1	17830001	18950000	112	1.6707521106716
1	18950001	19390000	44	2.6459153502436
1	19390001	25620000	615	1.16813377399145
1	25620001	25650000	3	10.9736863028091
1	25650001	59990000	3416	1.2819510864474
1	59990001	60050000	6	2.4608493979253
1	60050001	85980000	2581	1.53761200859255
1	85980001	86010000	3	2.87940758622805
1	86010001	143020000	3471	1.54488684739415
1	143020001	143445000	20	2.85906584404865
1	143445001	143600000	8	1.9861466610103
1	143600001	144550000	14	3.3563561526393
1	144550001	144760000	10	1.5568031001263
1	144760001	149040000	225	3.87065876580595
1	149040001	149260000	22	6.0288815991471
1	149260001	149580000	17	4.48503616257525
1	149580001	149760000	12	2.48189818017135
1	149760001	196720000	4678	4.6883106647112
1	196720001	196810000	9	3.1164797278375
1	196810001	203750000	694	4.6601982802264
1	203750001	203810000	6	3.1651296198257
1	203810001	231910000	2754	4.70767413174405
1	231910001	231960000	5	1.82207674351945
1	231960001	231990000	3	4.01802643201935
1	231990001	234910000	292	4.90294153426825
1	234910001	234950000	4	3.4353458563209
1	234950001	246830000	1180	4.6988688952631
1	246830001	246890000	6	2.47753978763415
1	246890001	249200000	217	4.33279673570035
1	249200001	249250621	5	6.3057982408307
2	1	4430000	436	2.0333264742883
2	4430001	4470000	4	1.15035740485355
2	4470001	7600000	302	2.02637431204515
2	7600001	7640000	4	0.55535722409945
2	7640001	57370000	4956	1.6513321972328
2	57370001	57520000	15	2.71922052186255
2	57520001	70390000	1286	1.573378134962
2	70390001	70490000	10	0.50215225593055
2	70490001	87605000	1692	1.78945195164315
2	87605001	87750000	3	0
2	87750001	112570000	1876	1.71778891230085
2	112570001	112650000	7	0.48625538031585
2	112650001	161430000	4824	1.8234384668651
2	161430001	161480000	5	0.6160587961088
2	161480001	232690000	7111	1.68081222145755
2	232690001	232760000	7	0.13210078267105
2	232760001	243199373	1026	1.67812850243845
3	1	52580000	5248	2.0110965069616
3	52580001	52800000	22	1.0953433129284
3	52800001	66570000	1365	2.0131784724158
3	66570001	66600000	3	1.1700404320467
3	66600001	72880000	628	2.1031137788156
3	72880001	73110000	23	1.3432734688318
3	73110001	75750000	254	2.19385685662975
3	75750001	75790000	4	4.7217752111909
3	75790001	125160000	4626	2.17338649243285
3	125160001	125320000	16	1.1516260016712
3	125320001	196510000	7108	2.05490882665915
3	196510001	196560000	5	0
3	196560001	198022430	133	1.5019795044176
4	1	26190000	2588	2.1825577743068
4	26190001	26410000	22	1.3978327634695
4	26410001	39200000	1276	2.2597814533714
4	39200001	39330000	13	1.2935390787161
4	39330001	39370000	4	0
4	39370001	49090000	971	2.08841829270745
4	49090001	49150000	6	0.28687462259415
4	49150001	49630000	27	2.13467622916665
4	49630001	51170000	3	0
4	51170001	77970000	2509	2.1536610086943
4	77970001	78050000	8	1.356234978314
4	78050001	88970000	1089	2.05351501693215
4	88970001	89670000	70	0.7855225300012
4	89670001	128780000	3903	2.1691563796227
4	128780001	129100000	32	1.37636086185665
4	129100001	151790000	2263	2.19385685662975
4	151790001	152250000	46	1.4010903685785
4	152250001	191154276	3870	2.2065833118053
5	1	50000	4	5.0604083024351
5	50001	18500000	1837	3.7421777410301
5	18500001	18560000	6	4.6146484388094
5	18560001	37200000	1863	3.6586439957585
5	37200001	37650000	45	2.8380108760808
5	37650001	47915000	875	3.59899654505435
5	47915001	56390000	696	1.57205107493635
5	56390001	56570000	18	0.7618049273654
5	56570001	62400000	581	1.67008180844685
5	62400001	62480000	8	2.48916619695355
5	62480001	71290000	702	1.5151611797541
5	71290001	71330000	4	2.76687813556465
5	71330001	78430000	710	1.45402116750745
5	78430001	78550000	12	0.3682624268339
5	78550001	130550000	5189	1.65936328924845
5	130550001	130650000	10	0.61187927234615
5	130650001	139230000	849	1.4500901681221
5	139230001	139290000	6	2.44273782427415
5	139290001	150060000	1076	1.5468718571947
5	150060001	150140000	8	0.808083190307
5	150140001	172370000	2214	1.7164418340782
5	172370001	172560000	19	0.8503106471739
5	172560001	174100000	153	1.66204180472435
5	174100001	174240000	14	0.4833147779177
5	174240001	180890000	647	1.39978719105335
5	180890001	180915260	2	4.4798448615816
6	1	28780000	2850	1.86301067304455
6	28780001	28820000	4	0.97012503380495
6	28820001	89230000	5710	2.04167543238975
6	89230001	89320000	9	3.0649735309227
6	89320001	98810000	934	2.2413081042185
6	98810001	100490000	168	1.2203920481008
6	100490001	100640000	15	2.18114626990465
6	100640001	121110000	2042	1.12249272244995
6	121110001	121230000	12	2.19244378595075
6	121230001	121750000	51	1.0532016857989
6	121750001	130530000	877	2.1818519976462
6	130530001	132160000	163	1.0569675895764
6	132160001	132220000	6	0.29837063674345
6	132220001	135660000	343	1.0425401264778
6	135660001	135790000	13	1.90342871933025
6	135790001	138400000	261	1.0450475985487
6	138400001	144770000	637	1.9806107005241
6	144770001	152000000	723	1.02062937595215
6	152000001	154750000	275	2.10031298917315
6	154750001	161190000	629	1.03502188022945
6	161190001	161230000	4	2.75419845450495
6	161230001	162620000	139	1.3491039245524
6	162620001	169570000	684	2.29540083433995
6	169570001	169840000	27	1.3109481983023
6	169840001	169870000	3	2.716248934838
6	169870001	170920000	100	1.1364144407745
6	170920001	170950000	3	0
6	170950001	171040000	9	1.29418328008315
6	171040001	171115067	2	2.6717738558572
7	1	61945000	5800	2.20870593182455
7	61945001	62000000	3	0.8705778918181
7	62000001	148730000	8433	2.1171293811075
7	148730001	148930000	20	1.33162346340285
7	148930001	159138663	1010	2.2583592442362
X	1	9350000	876	2.09471373898145
X	9350001	9420000	7	1.2864558099697
X	9420001	73090000	5875	2.08632068319905
X	73090001	73260000	17	1.35299291620505
X	73260001	155240000	8006	2.22145092523275
X	155240001	155270560	3	6.2365541977593
8	1	43360000	4221	2.19880414695025
8	43360001	43440000	8	3.15120796580155
8	43440001	43800000	36	2.20233939569655
8	43800001	46880000	7	0.9570775366958
8	46880001	48920000	200	2.2143684102389
8	48920001	49020000	10	1.1986879314405
8	49020001	98690000	4931	2.28612791636105
8	98690001	98860000	17	1.35947816423075
8	98860001	120900000	2202	2.2051684769873
8	120900001	120950000	5	1.0000192979351
8	120950001	124310000	336	2.0465488659063
8	124310001	124500000	19	1.2421473751819
8	124500001	146270000	2140	2.29111998774205
8	146270001	146364022	4	4.244212598733
9	1	19070000	1900	2.04306760068805
9	19070001	19420000	35	1.25496859691315
9	19420001	110130000	6084	2.02567936082205
9	110130001	110350000	22	1.2421473751819
9	110350001	125010000	1458	1.98337829704365
9	125010001	125050000	4	1.0325171874926
9	125050001	129620000	457	1.72924662014725
9	129620001	129660000	4	0.375806393984701
9	129660001	135150000	534	1.6119430116768
9	135150001	135220000	7	0.842339300935
9	135220001	136960000	171	1.88833825403105
9	136960001	136990000	3	0.95211205511435
9	136990001	140220000	312	2.00138639045615
9	140220001	140290000	7	0.3578281499149
9	140290001	141213431	86	1.67008180844685
10	1	21840000	2144	1.56608158091875
10	21840001	21880000	4	0.633994027865201
10	21880001	37950000	1604	1.70499920586785
10	37950001	38030000	8	2.6017321730046
10	38030001	39140000	106	1.7036539005521
10	39140001	42380000	3	0
10	42380001	51925000	670	2.08492251916585
10	51925001	51995000	3	4.99989526428975
10	51995001	57880000	586	2.05909141536615
10	57880001	58050000	17	1.2293439151238
10	58050001	62450000	440	2.1192333977707
10	62450001	65520000	307	0.956456700908501
10	65520001	88140000	2259	1.78402503162835
10	88140001	88410000	27	0.716373965602801
10	88410001	88470000	6	1.7528785738183
10	88470001	91030000	245	0.100034736320449
10	91030001	102510000	1147	1.2948275261044
10	102510001	102550000	4	2.92096241465275
10	102550001	104610000	206	1.61794112446945
10	104610001	105200000	59	0.46686622483995
10	105200001	135534747	2994	1.26202784870445
11	1	17050000	1675	2.00346633653845
11	17050001	17390000	34	1.28709952034495
11	17390001	51560000	3378	2.0912157839825
11	51560001	53145000	3	0.778217976095199
11	53145001	66820000	1205	1.86984956098855
11	66820001	67000000	18	1.0018909939329
11	67000001	89000000	2181	1.93505596891065
11	89000001	89380000	38	1.09282189785745
11	89380001	107670000	1792	2.1283558607684
11	107670001	107790000	12	1.0012670520211
11	107790001	134910000	2710	2.1339737712869
11	134910001	135006516	4	4.26289833344295
12	1	3540000	339	1.7955608348224
12	3540001	3740000	20	2.66659713486725
12	3740001	57640000	5078	1.90205590774955
12	57640001	57820000	18	1.07016059342825
12	57820001	58030000	21	1.8568597255885
12	58030001	58120000	9	1.11048649295575
12	58120001	102180000	4402	2.01803807576625
12	102180001	102260000	8	1.17830720001625
12	102260001	133510000	3104	1.90548829356945
12	133510001	133565000	3	0
12	133565001	133851895	20	2.1241444717777
13	1	28650000	963	2.0493347469019
13	28650001	28780000	13	1.2069805250574
13	28780001	33090000	430	2.00346633653845
13	33090001	33850000	76	1.08022530344505
13	33850001	40060000	620	2.1122217100181
13	40060001	43160000	310	0.9260884025884
13	43160001	48650000	549	1.84525173337415
13	48650001	49270000	61	1.0557121142915
13	49270001	49480000	21	2.1024135086023
13	49480001	55690000	620	1.1029117540065
13	55690001	55760000	7	2.24769895787615
13	55760001	56310000	55	1.3835127059193
13	56310001	59640000	329	2.39939788393355
13	59640001	61900000	226	1.2967605321241
13	61900001	86700000	2476	2.24627842361435
13	86700001	86940000	9	3.17674427395285
13	86940001	99260000	1231	2.2405982554365
13	99260001	99300000	4	1.2203920481008
13	99300001	100680000	138	1.99307092990455
13	100680001	100780000	10	0.5375853430815
13	100780001	115169878	1397	2.27187819466935
14	1	22480000	285	2.3756376347552
14	22480001	22990000	51	3.68048354749605
14	22990001	69430000	4634	2.4593993167863
14	69430001	93430000	2398	1.0081327922876
14	93430001	107250000	1379	2.5037173526674
14	107250001	107349540	4	4.3063250123404
15	1	25420000	379	0.96825994266615
15	25420001	25500000	8	2.11011915124285
15	25500001	30510000	452	1.2037901816375
15	30510001	30595000	3	0
15	30595001	34210000	309	1.0877811644852
15	34210001	34230000	2	0
15	34230001	40900000	662	1.0181286731117
15	40900001	40970000	7	0
15	40970001	41290000	32	0.76241227045225
15	41290001	41740000	45	0.0675359126577995
15	41740001	71025000	2917	0.87180770027105
15	71025001	71150000	12	0.22165078627195
15	71150001	74740000	353	0.8576751910236
15	74740001	74830000	9	0.15467903923525
15	74830001	74940000	11	1.09786542718095
15	74940001	75020000	8	0.18128860600115
15	75020001	102500000	2655	1.0012670520211
15	102500001	102531392	3	5.31267047643425
16	1	20505000	1953	1.85822627121365
16	20505001	20570000	6	3.0557737712785
16	20570001	33185000	1117	1.8657456593926
16	33185001	33320000	3	0.142253251707
16	33320001	35230000	170	2.4492543755331
16	35230001	57640000	1129	1.0745625306283
16	57640001	57690000	5	1.95366680983925
16	57690001	68570000	1087	1.0569675895764
16	68570001	70680000	209	0.3294895974002
16	70680001	71630000	94	1.0852618457964
16	71630001	72050000	42	0.3491428583098
16	72050001	90280000	1815	1.0168785816707
16	90280001	90354753	2	3.85421393981455
17	1	22240000	2175	1.6868533105025
17	22240001	25270000	3	0.35435294960195
17	25270001	29070000	380	1.6707521106716
17	29070001	29140000	7	0.7218132190529
17	29140001	37400000	789	1.71172853064155
17	37400001	37690000	29	0.923613908438101
17	37690001	38270000	58	1.7305954736132
17	38270001	38440000	17	1.0400333495294
17	38440001	38510000	7	2.31969262273835
17	38510001	44360000	581	1.46713631236715
17	44360001	44560000	3	0
17	44560001	45190000	44	1.58200851083795
17	45190001	45260000	7	0.70429887727215
17	45260001	47010000	175	1.53761200859255
17	47010001	47090000	8	0.73209662700265
17	47090001	73140000	2592	1.7407178371437
17	73140001	73230000	9	0.752699830991501
17	73230001	75400000	217	1.52175887322055
17	75400001	75460000	6	2.8117495657434
17	75460001	81120000	551	1.6801412219432
17	81120001	81195210	7	3.2225459244187
18	1	20560000	1742	1.9882234377504
18	20560001	20700000	14	1.15289477436595
18	20700001	78077248	5699	2.17550220864985
20	1	3880000	381	1.83297581781565
20	3880001	4020000	14	0.9969006693828
20	4020001	63025520	5538	1.9723125135207
Y	1	21355000	341	5.88473844003295
Y	21355001	23155000	8	94.595816574412
Y	23155001	59373566	36	5.31267047643425
19	1	13130000	1266	1.3167584821785
19	13130001	13210000	8	2.29326018849675
19	13210001	27960000	1155	1.56342966757825
19	27960001	32790000	482	2.33544137236855
19	32790001	39170000	631	1.46319985968045
19	39170001	39230000	6	2.24769895787615
19	39230001	41940000	271	1.37961102408195
19	41940001	42270000	33	2.1649280257012
19	42270001	54900000	1253	1.4651678813832
19	54900001	54930000	3	0
19	54930001	59050000	409	1.5475336188604
19	59050001	59128983	5	2.96267596530125
22	1	18120000	148	1.7467963089155
22	18120001	18190000	7	0.6711785685787
22	18190001	29010000	989	1.77860112010275
22	29010001	29210000	19	0.8454043533154
22	29210001	50790000	2149	1.70836328520315
22	50790001	50840000	5	0.55772960166105
22	50840001	51110000	27	1.50263815427475
22	51110001	51304566	14	2.38715096827975
21	1	38300000	2473	2.0305450311131
21	38300001	38400000	10	1.0000192979351
21	38400001	45790000	725	1.96747509096995
21	45790001	45860000	7	0.18072154194125
21	45860001	48129895	226	1.9591878253167
