# Supplementary material for: Aromatase inhibition remodels the clonal architecture of estrogen-receptor-positive breast cancers
Source: Nat Commun. 2016 Aug 9;7:12498. doi: 10.1038/ncomms12498 (PMC4980485; doi:10.1038/ncomms12498)
Supplement: Supplementary Software 1 — All data and scripts used for clonal clustering [file ncomms12498-s14.zip › clonalClustering/BRC22/tumor_cs.cn]

1	1	640000	3	4.37753981232428
1	640001	1340000	63	1.9567063539402
1	1340001	1390000	5	1.53546505599782
1	1390001	2230000	84	1.9206694120441
1	2230001	2300000	7	1.28980027484986
1	2300001	2390000	9	1.82007244970774
1	2390001	2700000	23	2.14536748020268
1	2700001	2740000	4	1.8664243882599
1	2740001	2800000	6	1.3923852118665
1	2800001	6000000	304	2.01973389876076
1	6000001	6070000	7	1.40416272016944
1	6070001	12965000	688	1.9908609135092
1	12965001	13800000	11	1.62756131573258
1	13800001	21680000	778	2.02949767276858
1	21680001	21730000	5	1.35171620735598
1	21730001	24260000	253	1.99030770105782
1	24260001	24350000	3	0.53625534434078
1	24350001	32260000	775	1.99196756851316
1	32260001	32310000	5	1.52469885238678
1	32310001	40110000	779	1.9950124523411
1	40110001	40170000	6	1.43664301978874
1	40170001	52340000	1215	2.00749299892698
1	52340001	52400000	6	1.16564614399542
1	52400001	55890000	349	1.97705358365794
1	55890001	75320000	1934	0.89728177365726
1	75320001	75440000	12	0.74251592886404
1	75440001	85980000	1051	0.90411785094152
1	85980001	86010000	3	1.76957009749852
1	86010001	90250000	420	0.90613152984922
1	90250001	120530000	2975	2.04741280410772
1	120530001	120810000	19	2.40670401988512
1	120810001	121015000	6	2.00693748093878
1	121015001	121150000	5	2.42875134964672
1	121150001	143020000	46	1.97154403651046
1	143020001	143340000	16	2.88954425290318
1	143340001	143600000	12	2.02056986584054
1	143600001	144550000	14	3.045509635325
1	144550001	144760000	10	2.43059359861192
1	144760001	145120000	30	2.7922394635586
1	145120001	148860000	184	3.20428510857634
1	148860001	148985000	9	2.81454679477662
1	148985001	149220000	20	1.92828608357424
1	149220001	149320000	10	2.72855704039856
1	149320001	149710000	18	2.14594218999388
1	149710001	249250621	9855	3.17443018536028
2	1	180000	17	1.9542388018216
2	180001	230000	5	0.73681895263022
2	230001	280000	5	1.65887467284462
2	280001	3730000	339	2.00888213086796
2	3730001	3760000	3	1.57464506404706
2	3760001	7590000	372	2.04236613804378
2	7590001	7610000	2	1.5838245240881
2	7610001	7650000	4	0.79142152824434
2	7650001	15800000	815	2.05162317169234
2	15800001	15830000	3	1.57365409937122
2	15830001	20740000	482	2.05893152026706
2	20740001	20810000	7	2.34633687810752
2	20810001	24070000	323	2.04657125577616
2	24070001	24110000	4	1.61300687499704
2	24110001	29980000	587	1.9916908759962
2	29980001	30070000	9	1.75809099685604
2	30070001	37170000	709	2.0077707868016
2	37170001	37260000	9	1.77506111337378
2	37260001	55680000	1841	2.03201218846114
2	55680001	55730000	5	1.2145125872727
2	55730001	68110000	1237	2.03257118278286
2	68110001	68170000	6	1.45479474430494
2	68170001	68630000	46	1.97402238756426
2	68630001	71720000	309	0.91662518973708
2	71720001	89850000	1749	2.00860426596352
2	89850001	89880000	3	1.07844117330612
2	89880001	91750000	54	2.02754302254236
2	91750001	91830000	8	2.49649230571258
2	91830001	97100000	203	2.01750550288556
2	97100001	97180000	8	1.66623687196676
2	97180001	110780000	1287	2.01973389876076
2	110780001	110830000	2	1.35962451342298
2	110830001	161420000	4965	2.02196353066366
2	161420001	161470000	5	1.40888516434532
2	161470001	181860000	2033	2.01110574360432
2	181860001	181910000	5	1.64798551240312
2	181910001	232680000	5073	2.0077707868016
2	232680001	232770000	9	1.40251141075786
2	232770001	242955000	1006	2.02782220022688
2	242955001	243050000	9	2.46698063386874
2	243050001	243199373	10	2.0166701729559
3	1	990000	93	1.96906723105038
3	990001	1020000	3	1.31383093262756
3	1020001	8450000	743	2.03173272035884
3	8450001	8530000	8	2.36203093066104
3	8530001	17090000	856	2.05302760063634
3	17090001	17140000	5	1.67055952924546
3	17140001	60510000	4332	2.03704592820316
3	60510001	60580000	7	1.37339206002588
3	60580001	150520000	8659	2.04348707530806
3	150520001	150560000	4	1.3761991359285
3	150560001	152730000	217	2.0755647864669
3	152730001	152810000	8	1.66954197511942
3	152810001	162610000	977	2.03872523758328
3	162610001	162650000	4	2.51179025186494
3	162650001	196500000	3380	2.02810139726318
3	196500001	196570000	7	0.887858391045
3	196570001	197710000	114	1.96686692295318
3	197710001	197770000	6	1.59626666153792
3	197770001	198022430	12	1.96219531742778
4	1	2290000	222	1.98201871068246
4	2290001	2320000	3	1.64545779767084
4	2320001	7430000	511	2.0272638642083
4	7430001	7470000	4	1.34359474849322
4	7470001	16090000	840	2.04741280410772
4	16090001	16120000	3	1.56697226952418
4	16120001	49100000	3291	2.03536731708298
4	49100001	49150000	5	1.53791650314204
4	49150001	49630000	27	2.10419705275098
4	49630001	51170000	3	1.27796397675276
4	51170001	70070000	1730	2.02363656614646
4	70070001	70100000	3	2.57699272875124
4	70100001	96000000	2574	2.04264634322398
4	96000001	96030000	3	2.38324706579076
4	96030001	138710000	4258	2.05415149429554
4	138710001	138790000	8	1.6654745787014
4	138790001	151560000	1275	2.03704592820316
4	151560001	151590000	3	1.47063584755076
4	151590001	191154276	3936	2.0208485601659
5	1	174140000	16889	2.04516906404306
5	174140001	174200000	6	0.87766768838408
5	174200001	177220000	299	2.00305101058632
5	177220001	177250000	3	1.31291227095988
5	177250001	180915260	351	1.9613714877321
6	1	800000	61	1.9542388018216
6	800001	860000	6	0.89487288439378
6	860001	4990000	413	2.01889810549736
6	4990001	5080000	9	1.71818872671316
6	5080001	19600000	1451	2.02056986584054
6	19600001	19670000	7	1.61952404417256
6	19670001	23600000	392	1.98726640305626
6	23600001	23660000	6	1.63763300720294
6	23660001	24210000	55	1.97732926155994
6	24210001	24270000	6	1.17047719569068
6	24270001	25040000	76	1.93755479451088
6	25040001	25100000	6	1.5509375794327
6	25100001	27570000	241	2.0119399163231
6	27570001	27660000	9	0.7066343475514
6	27660001	32460000	476	0.91662518973708
6	32460001	32500000	4	1.87178810757494
6	32500001	39870000	737	0.93060798959666
6	39870001	39930000	6	0.43800316693198
6	39930001	51830000	1189	0.9253312549149
6	51830001	51890000	6	0.53660696836116
6	51890001	57370000	548	0.88705781767252
6	57370001	57610000	24	1.14138333036188
6	57610001	64100000	327	0.89026144338976
6	64100001	64240000	14	0.67752491564
6	64240001	76470000	1222	0.89226551443818
6	76470001	76510000	4	0.59385889566906
6	76510001	78970000	245	0.88585737372326
6	78970001	79030000	6	0
6	79030001	101180000	2198	0.89306753189098
6	101180001	101210000	3	0.5983576073307
6	101210001	106990000	578	0.90331277011442
6	106990001	107050000	6	0.65001403409042
6	107050001	129890000	2279	0.89567562486326
6	129890001	129980000	9	0.6333513077889
6	129980001	160450000	3035	0.88865918641432
6	160450001	160550000	10	1.10824451476174
6	160550001	166290000	569	0.88365785606172
6	166290001	166350000	6	0.62915646239024
6	166350001	170950000	445	0.95078744007672
6	170950001	171115067	11	1.4192976146859
7	1	6780000	666	1.90873018353722
7	6780001	6850000	4	1.47689620678828
7	6850001	98170000	8612	1.98892500540828
7	98170001	109430000	1095	0.86612195829662
7	109430001	109460000	3	1.62982501225132
7	109460001	128460000	1898	0.8882587609762
7	128460001	128550000	9	1.14792244985944
7	128550001	131690000	302	0.85620592961764
7	131690001	131770000	8	0.40010912186796
7	131770001	141770000	994	0.87288451463174
7	141770001	141800000	3	0
7	141800001	142305000	43	0.89467223405008
7	142305001	142490000	16	0.59475801445562
7	142490001	143900000	114	0.9363012720682
7	143900001	144050000	4	0.52223028008492
7	144050001	151930000	785	0.89969266741202
7	151930001	151990000	6	1.2499105270497
7	151990001	152070000	8	0.7867817102975
7	152070001	152130000	6	1.26775540442846
7	152130001	159138663	690	0.9111718378727
X	1	2095000	169	1.31268264533818
X	2095001	2170000	5	0.63061478059586
X	2170001	2280000	11	1.11990045819936
X	2280001	155270560	14598	1.67922013963088
8	1	2110000	195	2.0077707868016
8	2110001	2160000	5	1.29779106907244
8	2160001	6500000	434	1.97484884821412
8	6500001	6560000	6	1.65304620114006
8	6560001	7020000	42	2.05443251640268
8	7020001	7060000	3	1.3510193100246
8	7060001	7900000	28	1.95917544587816
8	7900001	7960000	3	1.14857710999468
8	7960001	35350000	2706	2.0150000341122
8	35350001	35400000	4	1.6122556494476
8	35400001	96550000	5774	2.02335767857794
8	96550001	96640000	8	1.63360097934662
8	96640001	145230000	4841	2.05443251640268
8	145230001	145395000	6	1.27433061350802
8	145395001	146364022	81	2.01305241647788
9	1	500000	43	1.95533530161242
9	500001	540000	4	1.25171315985456
9	540001	44585000	3925	2.00749299892698
9	44585001	44760000	3	0.0865218087183401
9	44760001	44850000	9	1.24788375961008
9	44850001	114310000	4448	2.0002772684815
9	114310001	114420000	11	1.61776826614108
9	114420001	129600000	1512	2.01388699403802
9	129600001	129670000	7	1.25329128374496
9	129670001	140220000	1026	2.0008318631042
9	140220001	140290000	7	1.11968421067338
9	140290001	141213431	86	2.33009897004256
10	1	500000	43	1.98892500540828
10	500001	560000	6	1.11061533649158
10	560001	8790000	822	2.04124551152624
10	8790001	8870000	8	1.65659285985596
10	8870001	17930000	896	1.98726640305626
10	17930001	18115000	3	1.061205718903
10	18115001	23590000	541	1.9814667239357
10	23590001	23650000	6	1.42689027690844
10	23650001	26140000	249	1.97181933250652
10	26140001	26180000	4	1.50132261717572
10	26180001	39130000	1287	1.99556631705472
10	39130001	42380000	4	1.04638863165756
10	42380001	51830000	667	2.03984516523564
10	51830001	51925000	3	0.24606549941218
10	51925001	52010000	3	8.65161290589096
10	52010001	73880000	2185	2.03340981957838
10	73880001	73970000	9	1.67285005781412
10	73970001	135534747	6102	2.03257118278286
11	1	3260000	303	2.02307881033976
11	3260001	3345000	4	1.44331937484374
11	3345001	50945000	4736	2.01110574360432
11	50945001	51190000	7	0
11	51190001	51570000	38	0.93264003643438
11	51570001	54780000	9	2.14737931308382
11	54780001	55110000	32	0.84060848174458
11	55110001	55400000	29	1.932099966375
11	55400001	55450000	5	2.30436374625342
11	55450001	56170000	72	1.95835224408184
11	56170001	60650000	447	0.89708095634786
11	60650001	60700000	5	1.26617026420524
11	60700001	62020000	128	0.96719553087606
11	62020001	62090000	7	0.59763728949274
11	62090001	62850000	76	0.93833726655662
11	62850001	65260000	241	1.9867136888753
11	65260001	65300000	4	1.22120393300292
11	65300001	67730000	243	2.00499377433076
11	67730001	68030000	30	10.6696081509881
11	68030001	68450000	42	1.96659197022008
11	68450001	68570000	12	9.13863082105194
11	68570001	68910000	34	5.80717170737532
11	68910001	68970000	6	14.6910174964777
11	68970001	69450000	43	17.1995421179714
11	69450001	70050000	53	14.5080750817358
11	70050001	70400000	35	18.610391436998
11	70400001	70600000	20	11.6686608441414
11	70600001	70820000	22	5.99113263410944
11	70820001	71790000	97	2.05555679964124
11	71790001	71990000	20	3.14153806899768
11	71990001	72070000	8	9.04560089350766
11	72070001	73470000	140	10.9735374245519
11	73470001	74250000	78	10.008632780115
11	74250001	74800000	55	8.77488076945084
11	74800001	74840000	4	7.7838345004371
11	74840001	75170000	33	6.14548159811696
11	75170001	75280000	11	9.23555900590398
11	75280001	75640000	36	10.9591572866471
11	75640001	75690000	5	16.0997767811285
11	75690001	75870000	18	11.4422245130798
11	75870001	77040000	117	10.1982306894687
11	77040001	77530000	49	14.9698275623116
11	77530001	79040000	150	12.9596031640233
11	79040001	89480000	1038	0.87667053756474
11	89480001	89540000	6	1.47232021916556
11	89540001	89980000	27	0.84001785522732
11	89980001	90030000	5	0.51193650980668
11	90030001	99670000	943	0.89226551443818
11	99670001	99740000	7	0.63663889833008
11	99740001	135006516	3519	0.90633297451832
12	1	8560000	836	2.03285070900498
12	8560001	8590000	3	0.16820324547286
12	8590001	9655000	105	2.00277354985032
12	9655001	9730000	3	0.12005251254392
12	9730001	117270000	10436	2.02391547304666
12	117270001	120480000	321	1.60275363458956
12	120480001	122080000	160	1.95451289826862
12	122080001	122130000	5	1.6252990309408
12	122130001	130290000	810	1.97236998174814
12	130290001	130350000	6	0.99883054063166
12	130350001	132620000	227	2.04180578594706
12	132620001	133190000	48	2.89293460158588
12	133190001	133530000	34	2.16957402050018
12	133530001	133630000	2	5.96127777456066
12	133630001	133851895	19	2.04460832340522
13	1	19330000	31	0.97234174648534
13	19330001	19360000	3	1.52201242808596
13	19360001	22730000	337	0.86135797551388
13	22730001	22830000	10	2.43274385764858
13	22830001	22930000	10	0.93752269940808
13	22930001	23020000	9	2.43950861079978
13	23020001	23170000	15	0.85957352417912
13	23170001	23550000	38	8.89126783099166
13	23550001	23650000	10	4.34579097112522
13	23650001	23850000	20	7.14637455217492
13	23850001	24160000	31	6.3466657616069
13	24160001	24240000	8	3.2263364412764
13	24240001	24390000	15	6.51024107129472
13	24390001	24450000	6	8.0568040565538
13	24450001	24630000	18	6.56587129244716
13	24630001	24840000	21	8.29734139409788
13	24840001	24880000	4	6.49668452625888
13	24880001	24960000	8	7.7418785668303
13	24960001	25180000	22	6.17942824487938
13	25180001	26190000	101	0.8695012442995
13	26190001	26230000	4	1.16740203774702
13	26230001	27740000	151	0.87129189080052
13	27740001	28040000	30	6.15282472892112
13	28040001	28900000	86	7.45645858631896
13	28900001	29010000	11	6.57537641749004
13	29010001	29580000	57	9.06782628258844
13	29580001	29670000	9	8.03660890916358
13	29670001	29930000	26	6.1392733458312
13	29930001	30100000	17	5.30406700413308
13	30100001	30440000	33	6.9061382073283
13	30440001	31230000	79	8.0945171575308
13	31230001	31580000	35	9.12011651976716
13	31580001	31710000	13	7.7398530107403
13	31710001	31950000	24	12.8295200363085
13	31950001	53090000	2111	0.89868788463922
13	53090001	53120000	3	0.40961056388068
13	53120001	58140000	498	0.9178384323225
13	58140001	58200000	6	1.28091905288456
13	58200001	63600000	540	0.91541245162014
13	63600001	63650000	5	1.36801835310006
13	63650001	89720000	2588	0.91460423969888
13	89720001	91580000	186	0
13	91580001	99250000	766	0.8750758148986
13	99250001	99290000	4	0.59403869449836
13	99290001	100670000	138	0.89627782629178
13	100670001	100750000	8	0.18782902735174
13	100750001	114030000	1310	0.9178384323225
13	114030001	114090000	6	0.5570847909106
13	114090001	114190000	10	0.92735964293096
13	114190001	114930000	56	1.25532142562612
13	114930001	115169878	18	0.96575618783962
14	1	20440000	81	1.95067727637268
14	20440001	20500000	6	1.61776826614108
14	20500001	34950000	1443	1.9958432782061
14	34950001	35030000	8	1.6220337767653
14	35030001	106370000	7123	2.00305101058632
14	106370001	106400000	3	2.76871313798758
14	106400001	107270000	87	2.02224232159388
14	107270001	107349540	2	2.3680821829826
15	1	59890000	3703	1.98975456529264
15	59890001	59940000	5	1.59726389661646
15	59940001	77300000	1725	2.01221801244524
15	77300001	77370000	7	1.45431584125346
15	77370001	93300000	1504	1.99861394583764
15	93300001	93350000	5	1.73938236660332
15	93350001	101200000	785	2.00749299892698
15	101200001	102040000	84	2.30734833810946
15	102040001	102531392	49	2.03145327162712
16	1	2650000	257	2.01333058971532
16	2650001	2700000	3	1.47882474208464
16	2700001	15210000	1224	1.95012963417014
16	15210001	15260000	4	1.55561717272678
16	15260001	22800000	659	1.947392561658
16	22800001	22860000	6	1.53228071397858
16	22860001	23980000	112	1.93919271808638
16	23980001	24020000	4	1.39426687132104
16	24020001	46460000	992	1.947118958738
16	46460001	46510000	5	1.28866031450878
16	46510001	56410000	989	0.87248627587592
16	56410001	56550000	14	0.66142700871422
16	56550001	58580000	203	0.90834818936492
16	58580001	58640000	6	0.51036997094782
16	58640001	67170000	852	0.85679992270036
16	67170001	67340000	17	1.11536240638226
16	67340001	67410000	7	0.70438396842734
16	67410001	68560000	115	0.9589801122618
16	68560001	69340000	78	0.77386966160552
16	69340001	69390000	5	1.05611747368822
16	69390001	70160000	76	0.8268591464927
16	70160001	70230000	6	1.14073016597554
16	70230001	71930000	169	0.89808518210524
16	71930001	72030000	10	0.60792069696424
16	72030001	74390000	236	0.83097694455694
16	74390001	74460000	5	1.18016142814924
16	74460001	85390000	1092	0.8760724129334
16	85390001	85650000	26	1.15578736340986
16	85650001	85850000	20	0.93162383695208
16	85850001	85930000	8	0.65369028119432
16	85930001	86970000	104	0.94567854289094
16	86970001	87120000	15	0.73435393955504
16	87120001	88830000	166	1.03753282660046
16	88830001	89270000	44	1.4610265292404
16	89270001	89670000	40	1.20739047179392
16	89670001	89750000	8	0.7809927815969
16	89750001	90190000	44	1.18192537311556
16	90190001	90354753	11	0.75222801775002
17	1	78730000	7423	1.9916908759962
17	78730001	79020000	29	2.67867494600338
17	79020001	79110000	9	3.4445016454859
17	79110001	79550000	44	2.8503874678351
17	79550001	79610000	6	2.21432039600056
17	79610001	80370000	72	2.85846306081722
17	80370001	81010000	64	2.39663570759086
17	81010001	81195210	18	2.8158818556614
18	1	500000	48	1.98533223859964
18	500001	530000	3	1.38885991148062
18	530001	36120000	3246	2.02503129399112
18	36120001	36180000	6	1.75002444493258
18	36180001	47080000	1089	2.06653491264856
18	47080001	47150000	7	1.58034844595422
18	47150001	62030000	1470	2.038445304184
18	62030001	62070000	4	1.69480954445464
18	62070001	74410000	1226	2.06512580323806
18	74410001	74540000	13	1.7753227897394
18	74540001	75960000	137	2.08971412243968
18	75960001	76030000	7	1.70892218574186
18	76030001	77140000	111	2.2157812212779
18	77140001	77370000	23	2.7479343931825
18	77370001	77910000	54	2.258956515915
18	77910001	77950000	4	2.6235468262192
18	77950001	78077248	7	2.1724651508503
20	1	1550000	148	1.95122499449982
20	1550001	1590000	3	1.2957344415112
20	1590001	4810000	322	1.97319609875416
20	4810001	4840000	3	1.5125043207466
20	4840001	18020000	1316	2.03872523758328
20	18020001	18090000	7	1.66725350959658
20	18090001	37690000	1617	2.00943791846058
20	37690001	37750000	6	1.50326470110622
20	37750001	40310000	256	2.08121863699384
20	40310001	40360000	5	1.6746325681824
20	40360001	55110000	1473	2.0241943992799
20	55110001	55180000	7	1.65912829550076
20	55180001	60860000	568	2.05162317169234
20	60860001	60920000	6	1.60375266848828
20	60920001	62440000	142	2.0033284905551
20	62440001	62810000	37	2.70208298269394
20	62810001	63025520	16	2.06653491264856
Y	1	5990000	53	7.4015589383655
Y	5990001	9710000	23	0
Y	9710001	13650000	64	1.57737163403024
Y	13650001	59373566	79	0
19	1	2350000	211	1.94137767609036
19	2350001	2430000	8	1.42760295280432
19	2430001	3300000	87	1.90981406391052
19	3300001	3340000	4	1.51664572047028
19	3340001	8340000	487	1.92257219428882
19	8340001	8370000	3	1.06864126602716
19	8370001	11710000	324	1.92121296990956
19	11710001	11740000	3	1.53472995313998
19	11740001	19800000	806	1.93782773447056
19	19800001	19900000	10	1.60475197941644
19	19900001	33870000	1076	1.94657180978882
19	33870001	33900000	3	2.3820319401126
19	33900001	40380000	641	1.92937538674604
19	40380001	40410000	3	1.56400657896508
19	40410001	40620000	21	1.98312291376734
19	40620001	40710000	9	1.61952404417256
19	40710001	54880000	1407	1.96246996539754
19	54880001	54950000	7	1.14247223954382
19	54950001	56210000	123	1.9209411815577
19	56210001	56250000	4	1.32188009636358
19	56250001	59128983	285	1.91659512904616
22	1	20320000	354	1.9867136888753
22	20320001	20600000	5	1.36381881508702
22	20600001	21660000	79	1.99695131480638
22	21660001	21875000	5	1.55882255250382
22	21875001	24305000	238	2.04769335910828
22	24305001	24350000	4	1.6065014403738
22	24350001	38480000	1402	2.0216847590571
22	38480001	38530000	5	1.49647211626292
22	38530001	38800000	27	2.06907254058204
22	38800001	39060000	26	2.3780851075982
22	39060001	39980000	92	2.04937709755136
22	39980001	40010000	3	1.59851082934478
22	40010001	46850000	684	2.00860426596352
22	46850001	46910000	6	1.63889393322356
22	46910001	49910000	299	2.06287224372386
22	49910001	50310000	40	2.4731774782655
22	50310001	50390000	6	3.3450372417008
22	50390001	50610000	20	2.4781411427683
22	50610001	50760000	15	3.23213584914684
22	50760001	51190000	43	2.50273009034466
22	51190001	51304566	6	2.15831774070112
21	1	14370000	104	1.92257219428882
21	14370001	14450000	8	1.41053956707182
21	14450001	37810000	2312	2.04741280410772
21	37810001	37910000	10	1.3900346043741
21	37910001	45800000	775	2.06287224372386
21	45800001	45840000	4	0.65516220761046
21	45840001	45870000	3	1.58134126695436
21	45870001	48129895	225	2.19566647878142
