# Supplementary material for: Aromatase inhibition remodels the clonal architecture of estrogen-receptor-positive breast cancers
Source: Nat Commun. 2016 Aug 9;7:12498. doi: 10.1038/ncomms12498 (PMC4980485; doi:10.1038/ncomms12498)
Supplement: Supplementary Software 1 — All data and scripts used for clonal clustering [file ncomms12498-s14.zip › clonalClustering/BRC22/tumor.cn]

1	1	53150000	5105	1.94624852382974
1	53150001	53300000	15	1.70912751095354
1	53300001	55890000	259	1.96379165228709
1	55890001	85980000	2995	0.964036703298929
1	85980001	86010000	3	1.7928218999246
1	86010001	90250000	420	0.969219681029943
1	90250001	92350000	210	2.06428400688987
1	92350001	92430000	8	1.76450365304574
1	92430001	113090000	2015	2.10075692526109
1	113090001	113670000	58	1.85507519957024
1	113670001	121230000	717	2.08154713171831
1	121230001	142965000	37	1.71322202096056
1	142965001	143340000	16	2.37585639296036
1	143340001	143760000	11	1.75253761141356
1	143760001	144540000	10	2.71941845329713
1	144540001	144770000	10	2.22209470012477
1	144770001	145100000	27	2.68930115731826
1	145100001	148880000	182	3.01779499714211
1	148880001	149710000	53	2.19489566747623
1	149710001	161540000	1172	2.94700460924677
1	161540001	161620000	7	3.95131132734503
1	161620001	167030000	539	3.16920877673346
1	167030001	167070000	4	2.80014244038364
1	167070001	194280000	2708	3.21467541043607
1	194280001	194500000	22	4.48187055361817
1	194500001	196720000	222	3.3867056959178
1	196720001	196740000	2	1.20704342560504
1	196740001	196800000	6	0
1	196800001	196820000	2	1.40418969819303
1	196820001	199790000	297	3.39406610052879
1	199790001	210070000	980	2.97373007404696
1	210070001	210100000	3	1.6736214831496
1	210100001	234910000	2458	3.09263953680719
1	234910001	234950000	4	2.58253432552653
1	234950001	242060000	705	3.02263263843963
1	242060001	242210000	15	2.64096112114344
1	242210001	248620000	636	3.01296338783624
1	248620001	248650000	3	2.36534109230997
1	248650001	248730000	8	3.60016674387854
1	248730001	248800000	7	6.54310285059671
1	248800001	249250621	31	3.28929701781741
2	1	140000	13	2.43145630471249
2	140001	55660000	5521	2.0441042374962
2	55660001	55770000	11	1.75289941502309
2	55770001	65330000	955	2.05801331213846
2	65330001	65480000	15	1.7920872755299
2	65480001	68630000	315	2.06165272015053
2	68630001	70170000	154	0.9698527597498
2	70170001	70230000	6	1.14670527399999
2	70230001	71680000	145	0.971880086707957
2	71680001	71720000	4	1.18201459000646
2	71720001	92280000	1834	2.04651843088433
2	92280001	93825000	4	1.35259184637133
2	93825001	132920000	3567	2.03647252599086
2	132920001	133100000	18	1.81125386244093
2	133100001	160530000	2727	2.1130841005008
2	160530001	160560000	3	1.79116928141679
2	160560001	213120000	5244	2.08399248218637
2	213120001	213190000	7	2.42758346543814
2	213190001	219270000	607	2.06813400122411
2	219270001	219420000	15	1.7810923163697
2	219420001	243000000	2342	2.0053521420907
2	243000001	243090000	9	2.39811803576661
2	243090001	243199373	6	1.96848833251694
3	1	390000	33	2.37652874615839
3	390001	10100000	971	2.08746021232116
3	10100001	10200000	10	1.77908152924201
3	10200001	18350000	814	2.0370742989596
3	18350001	18610000	26	2.38123913531413
3	18610001	42000000	2335	2.07951089282614
3	42000001	42050000	5	1.76977879509396
3	42050001	72900000	3070	2.03146261464081
3	72900001	73020000	12	1.81532606821169
3	73020001	90290000	1712	2.14329525517873
3	90290001	93570000	26	1.70361914162687
3	93570001	108990000	1539	2.12546264977634
3	108990001	109120000	13	1.67081633147609
3	109120001	133230000	2403	2.06671499232096
3	133230001	133290000	6	1.79521083636784
3	133290001	136400000	311	2.02806083042551
3	136400001	136440000	4	1.65022413561416
3	136440001	155480000	1900	2.08582783030301
3	155480001	155550000	7	1.7572449728153
3	155550001	159770000	420	2.08276955270419
3	159770001	159820000	5	1.7783507139589
3	159820001	198022430	3801	2.06165272015053
4	1	190000	18	2.29618061856009
4	190001	9040000	875	1.96496508996073
4	9040001	9160000	12	1.72876912949953
4	9160001	9190000	3	2.48708505753746
4	9190001	9390000	3	1.29097503488717
4	9390001	25270000	1584	2.0909320310649
4	25270001	25940000	67	1.8492535609243
4	25940001	48700000	2271	2.10096195835636
4	48700001	52800000	84	1.81866249489149
4	52800001	62330000	944	2.04712229305749
4	62330001	62360000	3	2.48894000551087
4	62360001	111040000	4842	2.11184907467021
4	111040001	111280000	24	1.88665304978021
4	111280001	113400000	212	2.11411368112387
4	113400001	113820000	42	1.87886651628164
4	113820001	165690000	5171	2.12050505149914
4	165690001	166120000	43	1.8205178647749
4	166120001	191154276	2482	2.06610705638409
5	1	16590000	1657	2.08603182855641
5	16590001	17750000	108	1.83242273416817
5	17750001	21370000	361	2.1034234643412
5	21370001	21510000	13	1.83615384939573
5	21510001	21580000	7	1.58470476118356
5	21580001	31330000	975	2.13830801607454
5	31330001	32660000	133	1.86204000218089
5	32660001	37270000	456	2.07259822845701
5	37270001	37590000	32	1.83540721249894
5	37590001	43120000	552	2.08643986748593
5	43120001	43230000	11	1.84869084011959
5	43230001	45930000	270	2.09338519092017
5	45930001	49690000	73	1.75615790554831
5	49690001	108400000	5677	2.10075692526109
5	108400001	108440000	4	2.50055676370197
5	108440001	125750000	1729	2.11596782568453
5	125750001	126110000	36	1.84176022950101
5	126110001	130540000	443	2.10383391443049
5	130540001	130660000	12	1.7889673931728
5	130660001	180915260	4979	2.01787949570794
6	1	27570000	2728	2.0258618109848
6	27570001	29460000	189	0.907985591982457
6	29460001	31960000	249	1.05683371775406
6	31960001	32020000	3	1.72339746365954
6	32020001	32200000	18	1.19762181254624
6	32200001	32460000	26	0.927546737616557
6	32460001	32500000	4	1.93906803299151
6	32500001	33520000	102	1.03244706155381
6	33520001	34230000	71	1.18314565256277
6	34230001	34340000	11	0.873458180541086
6	34340001	34560000	22	1.11843290358371
6	34560001	35010000	45	0.889365048089957
6	35010001	35500000	49	1.0814007288302
6	35500001	36050000	55	0.912273018888343
6	36050001	36120000	7	1.12103641065053
6	36120001	36160000	4	0.870701387788686
6	36160001	36370000	21	1.0728201207652
6	36370001	36590000	22	0.877902253389657
6	36590001	37140000	55	1.07362293673254
6	37140001	37440000	30	0.901147307070743
6	37440001	37790000	35	1.11815904961256
6	37790001	38120000	33	0.903586505143229
6	38120001	38160000	4	1.23020807704963
6	38160001	38990000	83	0.905173798154971
6	38990001	41760000	276	1.06734313855213
6	41760001	41860000	10	0.820078577482457
6	41860001	57370000	1548	0.976576900720657
6	57370001	57620000	25	1.14184980021954
6	57620001	58730000	105	0.8574584790757
6	58730001	60330000	5	0.642556352801128
6	60330001	78970000	1700	0.940707785031486
6	78970001	79030000	6	0
6	79030001	111030000	3181	0.951707639719043
6	111030001	111090000	6	0.730705537619329
6	111090001	119760000	863	0.9514568971752
6	119760001	119930000	17	1.08597468290437
6	119930001	157530000	3755	0.950078434352157
6	157530001	157710000	8	1.22255388568424
6	157710001	158030000	32	0.997926558686971
6	158030001	158120000	9	1.16190229309906
6	158120001	158360000	24	0.961261659650986
6	158360001	158510000	15	1.14490043709647
6	158510001	160440000	193	0.994201379190471
6	160440001	160560000	12	1.18201459000646
6	160560001	161550000	95	0.927917891973143
6	161550001	161610000	6	1.13120913118729
6	161610001	166650000	502	0.958994314853314
6	166650001	170950000	415	1.10274780626367
6	170950001	171000000	5	2.48476781857384
6	171000001	171115067	6	0.55616246711889
7	1	44020000	4379	2.06205737918371
7	44020001	44070000	5	1.67765934293459
7	44070001	55620000	1148	2.06145041166959
7	55620001	56990000	135	1.75760742904891
7	56990001	57100000	5	2.2223081440052
7	57100001	61945000	119	1.80718786174131
7	61945001	62080000	11	1.48685812268683
7	62080001	69060000	653	1.7858511849646
7	69060001	70200000	113	1.99525094201247
7	70200001	76090000	483	1.77725487088594
7	76090001	97490000	2132	2.11082027876393
7	97490001	98170000	68	1.82646369801291
7	98170001	109430000	1093	0.954468103100557
7	109430001	109460000	3	1.63238674971396
7	109460001	128430000	1895	0.9659312062217
7	128430001	128600000	17	1.19904656060676
7	128600001	129390000	79	0.885737060400414
7	129390001	129450000	6	1.23832613440401
7	129450001	141770000	1214	0.938092721030914
7	141770001	141800000	3	0.0409105644884056
7	141800001	143900000	167	0.988179898903471
7	143900001	144050000	4	0.645678134294472
7	144050001	149410000	532	0.925197884786257
7	149410001	149580000	17	1.27658054992659
7	149580001	150020000	44	0.952585512410429
7	150020001	150150000	13	1.16428283765183
7	150150001	150630000	48	0.975814436673528
7	150630001	150840000	21	1.32489052458794
7	150840001	151660000	82	1.10533064276824
7	151660001	151930000	27	0.906395766428857
7	151930001	151990000	6	1.20804521805317
7	151990001	152070000	8	0.781240735464929
7	152070001	152120000	5	1.31523215354647
7	152120001	154940000	272	0.941954392126357
7	154940001	156510000	157	1.09096448454743
7	156510001	156680000	17	0.835612133694443
7	156680001	156780000	10	1.0103117467255
7	156780001	156840000	6	1.26831429112396
7	156840001	156940000	10	1.03284003158767
7	156940001	157060000	12	0.858766295782728
7	157060001	157990000	93	1.1930692494867
7	157990001	158030000	4	0.903342433142757
7	158030001	158350000	32	1.20032967849829
7	158350001	158780000	43	1.00359287398931
7	158780001	158830000	5	1.31147097426671
7	158830001	159030000	20	0.9846019473488
7	159030001	159138663	10	1.21665197865316
X	1	350000	17	2.04853179321703
X	350001	1075000	69	1.65858030577569
X	1075001	1210000	3	2.30932223049154
X	1210001	3950000	252	1.78383677076384
X	3950001	16650000	1256	2.01131072622153
X	16650001	16830000	18	1.82683575066453
X	16830001	44240000	2730	2.02466305234259
X	44240001	44770000	53	1.7341519770264
X	44770001	58320000	1237	1.92495501329087
X	58320001	61940000	45	1.61741911461706
X	61940001	76990000	1450	1.95325264518616
X	76990001	77170000	18	1.7366678057083
X	77170001	114860000	3725	2.06874235869614
X	114860001	114985000	10	1.64310855641489
X	114985001	155270560	3871	2.02606165256643
8	1	43740000	4241	2.00674137032899
8	43740001	46900000	14	1.49874876548493
8	46900001	70770000	2380	2.0509496708745
8	70770001	70980000	21	1.79723392616724
8	70980001	109440000	3808	2.0846041376797
8	109440001	109540000	10	2.349521096853
8	109540001	146364022	3636	2.08888928931019
9	1	180000	8	2.33776245141091
9	180001	6420000	623	2.06549924685081
9	6420001	6820000	40	1.83242273416817
9	6820001	69895000	3368	2.07645917966523
9	69895001	70470000	8	1.52601277983333
9	70470001	140230000	6852	2.01111190706077
9	140230001	141040000	81	1.69140098667611
9	141040001	141213431	11	1.89656053701993
10	1	380000	31	2.24480228558503
10	380001	21570000	2080	2.00138663073263
10	21570001	21670000	10	1.69989438476447
10	21670001	22590000	91	1.96555199183004
10	22590001	22640000	5	2.27309692139149
10	22640001	42400000	1644	1.9735852274656
10	42400001	42570000	14	1.55158795285669
10	42570001	93980000	4818	2.05619531021006
10	93980001	94290000	31	1.74585328370164
10	94290001	123740000	2935	2.01489182868993
10	123740001	123840000	10	1.78365371834973
10	123840001	135534747	1136	2.04068756579506
11	1	50440000	5006	2.05155445459391
11	50440001	50975000	34	1.64276197199524
11	50975001	55110000	77	0.700833319315757
11	55110001	56170000	106	2.01927480373096
11	56170001	59230000	306	0.9702327123111
11	59230001	59290000	6	0.770938926859643
11	59290001	60500000	120	0.938466068591128
11	60500001	61140000	60	1.12914287467633
11	61140001	61250000	11	0.9817955671698
11	61250001	61700000	45	1.22500594117787
11	61700001	62850000	115	1.000500014329
11	62850001	67730000	488	1.91917581424184
11	67730001	67820000	9	9.94146308371793
11	67820001	68030000	21	13.0174465475386
11	68030001	68450000	42	1.96731342987257
11	68450001	68570000	12	9.96844281512579
11	68570001	68910000	34	5.02553556358033
11	68910001	68970000	6	15.2337577726454
11	68970001	69450000	43	18.797158447125
11	69450001	70060000	54	15.1082170720263
11	70060001	70390000	33	21.7792656441834
11	70390001	70600000	21	14.3162643189076
11	70600001	70820000	22	8.27955706128737
11	70820001	71790000	97	1.98833937866191
11	71790001	71990000	20	2.86974955720623
11	71990001	72070000	8	9.95794269677767
11	72070001	72220000	15	11.6196321751998
11	72220001	72280000	6	13.1052390441616
11	72280001	72540000	26	10.0105453307798
11	72540001	72850000	31	14.0411298745277
11	72850001	73000000	15	11.7116411319776
11	73000001	73120000	12	9.97670005924808
11	73120001	73350000	23	13.2883758258002
11	73350001	73380000	3	10.589662971304
11	73380001	73470000	9	13.0482555272465
11	73470001	73660000	19	11.3908477192633
11	73660001	73750000	9	10.0331675657157
11	73750001	73960000	21	11.2826607121321
11	73960001	74020000	6	9.90261102332807
11	74020001	74140000	12	11.2197144406352
11	74140001	74360000	22	10.0922060051099
11	74360001	74450000	9	7.47780499416603
11	74450001	74840000	39	9.4378660483287
11	74840001	75170000	33	4.52795728214074
11	75170001	75300000	13	8.43539829972959
11	75300001	75430000	13	11.1329686680478
11	75430001	75510000	7	9.64908717809931
11	75510001	75560000	5	11.221388764605
11	75560001	75640000	8	12.9819087475793
11	75640001	75690000	5	22.5353413258197
11	75690001	75860000	17	13.2492104400726
11	75860001	76050000	19	9.18484633881141
11	76050001	76160000	11	10.9793779195766
11	76160001	76270000	11	12.3209817906171
11	76270001	76300000	3	11.2272507267081
11	76300001	76520000	22	9.92052534326699
11	76520001	76750000	23	12.6558297669517
11	76750001	76930000	18	9.48435441192157
11	76930001	77040000	11	12.8663248855452
11	77040001	77530000	49	21.0112178590616
11	77530001	77990000	46	15.2437989304837
11	77990001	78360000	37	17.3114297195571
11	78360001	79040000	67	15.5661689268486
11	79040001	82400000	336	0.985751245993129
11	82400001	82450000	5	1.20947719357239
11	82450001	89485000	697	0.952961873975243
11	89485001	89540000	4	1.28191154216176
11	89540001	89890000	16	0.705483845610843
11	89890001	118730000	2858	0.968839939100657
11	118730001	119070000	34	1.11815904961256
11	119070001	119160000	9	0.848213419086557
11	119160001	120210000	105	1.11952869918951
11	120210001	126080000	586	0.972514087613957
11	126080001	126130000	5	0.805378844438171
11	126130001	133760000	763	1.0289140060408
11	133760001	133940000	18	1.27746812509809
11	133940001	134200000	26	1.01406934267359
11	134200001	134460000	26	1.22601645120766
11	134460001	134740000	28	0.946699387351543
11	134740001	135006516	21	1.19349562343853
12	1	240000	10	2.25449286135231
12	240001	7800000	748	2.01768022125056
12	7800001	8120000	32	1.71714462160416
12	8120001	8560000	44	1.9282352311354
12	8560001	8590000	3	3.26122635309056
12	8590001	34600000	2590	2.057407185477
12	34600001	38560000	96	1.71785846460237
12	38560001	53380000	1477	2.02506258316353
12	53380001	53420000	4	1.6896350827826
12	53420001	56900000	346	1.96594332754997
12	56900001	56950000	5	1.69334489523791
12	56950001	111960000	5483	2.06205737918371
12	111960001	112100000	14	1.70468435409194
12	112100001	117270000	516	1.93616226530467
12	117270001	118590000	132	0.966942413479557
12	118590001	118810000	22	0.768908892987071
12	118810001	120470000	166	0.921618752312314
12	120470001	132350000	1182	1.92264189147064
12	132350001	133520000	108	1.64744491804581
12	133520001	133851895	21	2.1555908767208
13	1	19340000	31	0.878383376735028
13	19340001	19370000	3	1.58843123329683
13	19370001	20670000	130	0.878864633494614
13	20670001	21100000	43	0.996512678021686
13	21100001	21270000	17	0.814275832139186
13	21270001	21320000	5	1.09650869182327
13	21320001	22730000	141	0.921125643237114
13	22730001	22830000	10	1.96300963158247
13	22830001	22930000	10	0.9514568971752
13	22930001	23020000	9	1.99307692932701
13	23020001	23170000	15	0.920263031266886
13	23170001	23530000	36	12.4347362629047
13	23530001	23560000	3	9.24278562983323
13	23560001	23650000	9	6.09989500767164
13	23650001	24160000	51	10.4422486106149
13	24160001	24240000	8	5.35966147784459
13	24240001	25180000	94	10.5303099724405
13	25180001	25340000	16	1.04928663204954
13	25340001	27740000	240	0.926681010867614
13	27740001	28040000	30	9.71849791401457
13	28040001	28290000	25	11.7710226834276
13	28290001	28720000	43	10.4320714128566
13	28720001	28870000	15	11.9632909362143
13	28870001	28990000	12	10.3641980124927
13	28990001	29020000	3	11.4129407374635
13	29020001	29670000	65	12.4679453021574
13	29670001	29770000	10	10.8593848484797
13	29770001	29930000	16	9.48937335519873
13	29930001	30100000	17	7.00146178284304
13	30100001	30330000	22	8.01002368811897
13	30330001	31490000	116	9.26100395736139
13	31490001	31590000	10	10.4219033815525
13	31590001	31710000	12	8.6260519513793
13	31710001	31950000	24	15.7896594738657
13	31950001	38060000	609	0.961009592730543
13	38060001	38090000	3	0.395237835857631
13	38090001	53080000	1493	0.954216977901757
13	53080001	53120000	4	0.418896805768091
13	53120001	58140000	498	0.975052289660357
13	58140001	58210000	7	1.4189717036731
13	58210001	63600000	539	0.969219681029943
13	63600001	63650000	5	1.411096945519
13	63650001	89720000	2585	0.9699794018249
13	89720001	91490000	177	0
13	91490001	91580000	9	0
13	91580001	100660000	906	0.947825033771786
13	100660001	100990000	33	0.778064024451586
13	100990001	113260000	1208	0.997412295528143
13	113260001	113610000	35	1.17862516306969
13	113610001	113820000	21	1.343420901756
13	113820001	114150000	33	1.11856984480654
13	114150001	115169878	78	0.887429182511657
14	1	19440000	30	1.69936271909833
14	19440001	34810000	1475	2.07056819032264
14	34810001	35780000	97	1.80903527525796
14	35780001	39980000	420	2.04933752898717
14	39980001	40000000	2	1.80663388734341
14	40000001	78220000	3810	2.03306484182227
14	78220001	78310000	9	1.81810613465879
14	78310001	107100000	2874	2.04028586904171
14	107100001	107349540	19	2.37652874615839
15	1	20560000	41	1.75706376354029
15	20560001	35290000	1177	1.96555199183004
15	35290001	35330000	4	1.71714462160416
15	35330001	91280000	5473	2.00932315462706
15	91280001	91360000	8	1.76341356760617
15	91360001	102531392	1117	2.04149112638201
16	1	2660000	257	1.97515535170886
16	2660001	2710000	3	2.42599009287141
16	2710001	35275000	2969	1.88836525274581
16	46395000	46500000	11	1.19406425997711
16	46500001	49440000	293	0.926310113686486
16	49440001	49960000	52	1.10465061912747
16	49960001	50270000	31	0.858052817601757
16	50270001	50760000	49	1.13107131390626
16	50760001	54310000	355	0.956352652177243
16	54310001	54340000	3	1.27465873624863
16	54340001	54960000	62	0.965299486373243
16	54960001	54980000	2	1.31583454729763
16	54980001	56340000	134	1.05510982685577
16	56340001	56410000	7	1.25626787035549
16	56410001	56580000	17	0.911537292513514
16	56580001	56780000	20	1.10900684572551
16	56780001	56880000	10	0.906151305009071
16	56880001	57190000	31	1.117885233603
16	57190001	57280000	9	0.895307009528428
16	57280001	58140000	86	1.11596958401863
16	58140001	58480000	34	0.9067625221073
16	58480001	58550000	7	1.17116012317296
16	58550001	66860000	829	0.945199617375671
16	66860001	67060000	20	1.12199646210911
16	67060001	67140000	8	0.817174690963586
16	67140001	67330000	19	1.24443539015584
16	67330001	67420000	9	0.878864633494614
16	67420001	67610000	19	1.1977642429162
16	67610001	67660000	5	0.890212664627629
16	67660001	68060000	40	1.12817935659781
16	68060001	68260000	20	0.861742317543014
16	68260001	68570000	31	1.10043972882367
16	68570001	70140000	155	0.891787901156386
16	70140001	70240000	9	1.25744011909151
16	70240001	70680000	44	0.9683337393473
16	70680001	71000000	29	1.16989519652221
16	71000001	71380000	38	0.934736084284571
16	71380001	71480000	10	1.06640959861929
16	71480001	72790000	130	0.894821194606129
16	72790001	73160000	37	1.04203256896249
16	73160001	74390000	123	0.877180818442328
16	74390001	74460000	4	1.21191383106104
16	74460001	75230000	77	0.888880880400829
16	75230001	75310000	8	1.24895602470157
16	75310001	81440000	613	0.945199617375671
16	81440001	81750000	31	1.21205725211256
16	81750001	85160000	340	1.01913458525436
16	85160001	85700000	54	1.30696615395634
16	85700001	86530000	83	1.10805309533933
16	86530001	86560000	3	1.45250542651581
16	86560001	88380000	182	1.14462291420039
16	88380001	88630000	20	1.44706868634996
16	88630001	88680000	5	1.09989704691876
16	88680001	88830000	15	1.39808495180013
16	88830001	90354753	147	0.743524109068857
17	1	43570000	3966	1.91072136436557
17	43570001	43650000	3	2.55475196307026
17	43650001	43720000	7	1.7013127004926
17	43720001	78850000	3446	1.95013754453411
17	78850001	80850000	196	1.6417225069705
17	80850001	81195210	34	1.90746177183527
18	1	740000	72	2.03787685759739
18	740001	790000	5	1.75235672841666
18	790001	15250000	1442	2.03206334571946
18	15250001	15310000	6	1.77488210711997
18	15310001	18530000	12	1.52998058551173
18	18530001	19250000	72	1.77688969112733
18	19250001	43690000	2441	2.09973197293477
18	43690001	43760000	7	1.75561454142829
18	43760001	72580000	2855	2.08256578056667
18	72580001	72760000	18	2.31151781768401
18	72760001	77140000	432	2.06874235869614
18	77140001	77840000	70	1.83316854347714
18	77840001	78077248	18	2.26616152183286
20	1	18030000	1793	2.04088843505531
20	18030001	18240000	21	1.83596717076374
20	18240001	26220000	784	2.06064131796079
20	26220001	29440000	12	1.64675059512193
20	29440001	50420000	2076	1.95305785016544
20	50420001	50490000	7	1.59454136755484
20	50490001	58450000	795	1.98518538714691
20	58450001	58530000	8	2.28788582178319
20	58530001	62410000	378	2.01628568673613
20	62410001	62870000	46	1.68804681548674
20	62870001	63025520	10	2.10137206718481
Y	1	59373566	236	2.3404210044469
19	1	8340000	797	1.8563914952891
19	8340001	8370000	3	2.3231798714237
19	8370001	14040000	557	1.81959001907764
19	14040001	14080000	4	2.06489156369483
19	14080001	19790000	571	1.83391455959701
19	19790001	19820000	3	1.54125861317536
19	19820001	24450000	456	1.83671396293544
19	24450001	28000000	42	1.60015573364357
19	28000001	59128983	3087	1.87412947883926
22	1	20350000	342	1.89274573836029
22	20350001	20595000	3	2.27809125022641
22	20595001	24290000	320	1.93964954915929
22	24290001	24330000	3	2.24480228558503
22	24330001	32070000	767	1.93538790403087
22	32070001	32120000	5	1.67765934293459
22	32120001	49960000	1779	1.9332595172348
22	49960001	51070000	107	1.70078073992666
22	51070001	51304566	18	1.98774773878134
21	1	10600000	36	1.963400614832
21	10600001	14370000	55	1.73361318843483
21	14370001	14460000	9	1.32973580110164
21	14460001	48129895	3326	2.05054655158991
