# Supplementary material for: Aromatase inhibition remodels the clonal architecture of estrogen-receptor-positive breast cancers
Source: Nat Commun. 2016 Aug 9;7:12498. doi: 10.1038/ncomms12498 (PMC4980485; doi:10.1038/ncomms12498)
Supplement: Supplementary Software 1 — All data and scripts used for clonal clustering [file ncomms12498-s14.zip › clonalClustering/BRC22/post_cs.loh]

2	1519679	241215701	227	1
4	4084885	191043877	174	1
11	68897007	70424411	403	0.9677
17	1695973	76435458	39	1
19	294174	57000173	31	1
21	9466478	48031587	30	1
