# Supplementary material for: Aromatase inhibition remodels the clonal architecture of estrogen-receptor-positive breast cancers
Source: Nat Commun. 2016 Aug 9;7:12498. doi: 10.1038/ncomms12498 (PMC4980485; doi:10.1038/ncomms12498)
Supplement: Supplementary Software 1 — All data and scripts used for clonal clustering [file ncomms12498-s14.zip › clonalClustering/BRC22/tumor.loh]

1	161643327	206267285	11676	0.9597
1	206593900	224188411	5260	0.9622
1	224203775	234912753	2389	0.9506
6	49134412	49211631	20	1
11	67731486	68024085	54	1
11	68903918	70798472	541	0.9926
11	72042137	74854669	666	0.9835
11	75201091	79040364	1013	0.998
13	23175751	23614385	226	0.9779
13	23651838	24159525	283	0.9823
13	24243360	25135808	433	0.9861
13	27750494	31954509	1418	0.9739
