# Supplementary material for: Aromatase inhibition remodels the clonal architecture of estrogen-receptor-positive breast cancers
Source: Nat Commun. 2016 Aug 9;7:12498. doi: 10.1038/ncomms12498 (PMC4980485; doi:10.1038/ncomms12498)
Supplement: Supplementary Software 1 — All data and scripts used for clonal clustering [file ncomms12498-s14.zip › clonalClustering/BRC22/tumor_cs.loh]

11	67731486	68021893	53	0.9811
11	68903918	70599499	443	0.9819
11	76457501	79040364	801	0.9675
13	31699488	31947325	124	0.9839
