# Supplementary material for: Aromatase inhibition remodels the clonal architecture of estrogen-receptor-positive breast cancers
Source: Nat Commun. 2016 Aug 9;7:12498. doi: 10.1038/ncomms12498 (PMC4980485; doi:10.1038/ncomms12498)
Supplement: Supplementary Software 1 — All data and scripts used for clonal clustering [file ncomms12498-s14.zip › clonalClustering/BRC22/exclude]

11	70822579	70822579
10	3157556	3157556
12	99163431	99163431
10	57257303	57257303
8	88189704	88189704
14	19677383	19677383
20	47133036	47133036
