# Supplementary material for: Aromatase inhibition remodels the clonal architecture of estrogen-receptor-positive breast cancers
Source: Nat Commun. 2016 Aug 9;7:12498. doi: 10.1038/ncomms12498 (PMC4980485; doi:10.1038/ncomms12498)
Supplement: Supplementary Software 1 — All data and scripts used for clonal clustering [file ncomms12498-s14.zip › clonalClustering/BRC24/exclude]

4	141283431	141283431
1	1	999999999
5	1	999999999
7	1	999999999
8	1	999999999
16	1	999999999
17	1	999999999
19	1	999999999
22	40417820	40417820
X	64092985	64092985
