# Supplementary material for: Aromatase inhibition remodels the clonal architecture of estrogen-receptor-positive breast cancers
Source: Nat Commun. 2016 Aug 9;7:12498. doi: 10.1038/ncomms12498 (PMC4980485; doi:10.1038/ncomms12498)
Supplement: Supplementary Software 1 — All data and scripts used for clonal clustering [file ncomms12498-s14.zip › clonalClustering/BRC26/tumor.cn]

1	1	325000	3	1.15435914344267
1	325001	2580000	188	1.87148032121981
1	2580001	2660000	3	1.5909752697899
1	2660001	16580000	1299	1.90516319443453
1	16580001	16680000	10	1.64570947162036
1	16680001	24260000	748	1.88950731493786
1	24260001	24350000	3	2.98064023166531
1	24350001	32310000	780	1.85188113909231
1	32310001	32400000	9	1.58047702581504
1	32400001	63840000	3141	1.9205232193195
1	63840001	63880000	4	1.69670604848707
1	63880001	77750000	1381	2.04088843505531
1	77750001	78550000	80	1.80515718533791
1	78550001	121320000	4185	2.02106976626327
1	121320001	121475000	7	1.57642528645354
1	142545000	161280000	1499	1.93654952646096
1	161280001	161350000	7	1.64952904223434
1	161350001	171470000	1006	2.02566198325466
1	171470001	171510000	4	1.65387653936477
1	171510001	202730000	3114	2.02826082443684
1	202730001	202780000	5	1.68998816564559
1	202780001	231910000	2857	1.98991768661261
1	231910001	231960000	5	1.68205562842124
1	231960001	249220000	1704	1.98636772407519
1	249220001	249250621	3	2.73307943533387
2	1	231300000	22392	2.02486281082971
2	231300001	231680000	38	0.904196833195514
2	231680001	231930000	25	1.0826104325361
2	231930001	232180000	25	0.877180818442328
2	232180001	232600000	42	1.0387443985379
2	232600001	232760000	16	0.856151659149028
2	232760001	232800000	4	1.1156960715124
2	232800001	233080000	27	0.838195425223614
2	233080001	233180000	10	1.05776261031316
2	233180001	233410000	23	1.25260877991357
2	233410001	233540000	13	0.976322710804143
2	233540001	233720000	18	0.809648093903114
2	233720001	239000000	523	1.03611796165397
2	239000001	239080000	8	1.32398323109554
2	239080001	241000000	186	1.12694123438291
2	241000001	241040000	4	0.748079519979929
2	241040001	243090000	204	1.14587207026241
2	243090001	243199373	6	2.22209470012477
3	1	240000	18	2.45547818884654
3	240001	15000000	1476	2.02646137728797
3	15000001	15090000	9	1.78054376782376
3	15090001	33290000	1817	2.04289789361949
3	33290001	33380000	9	1.64952904223434
3	33380001	52990000	1960	1.93945569700067
3	52990001	53070000	8	1.69475957815074
3	53070001	93740000	3741	2.03908111284963
3	93740001	93790000	5	1.66137187973477
3	93790001	129740000	3587	2.04531108318156
3	129740001	129770000	3	2.23621377916514
3	129770001	129800000	3	3.627438062618
3	129800001	137860000	804	2.02846083231117
3	137860001	137920000	6	1.7162525961354
3	137920001	155450000	1752	2.0370742989596
3	155450001	155730000	28	1.78951769354453
3	155730001	169860000	1409	2.06935084268569
3	169860001	170170000	31	1.77287605323553
3	170170001	195760000	2555	2
3	195760001	196510000	75	1.75018711012414
3	196510001	196560000	5	1.43989267393521
3	196560001	198022430	133	1.87299381077976
4	1	191154276	18688	2.04631717139601
5	1	16720000	1671	2.06793124351057
5	16720001	17310000	59	1.78145807877627
5	17310001	38480000	2108	2.05458026032897
5	38480001	38520000	4	1.74765816859084
5	38520001	56420000	1487	2.01469276131467
5	56420001	56600000	18	1.73433159812236
5	56600001	61620000	501	2.0258618109848
5	61620001	61780000	16	1.76123475631716
5	61780001	68320000	652	2.02786085027624
5	68320001	68835000	51	1.75923910405179
5	68835001	114450000	4374	2.0477262808133
5	114450001	114500000	5	1.79557855615256
5	114500001	118340000	384	2.06935084268569
5	118340001	118460000	12	1.70415169248323
5	118460001	148830000	3026	1.99881199474634
5	148830001	148980000	15	1.73522989038163
5	148980001	171630000	2256	2.03767619707654
5	171630001	171710000	8	1.66661443280419
5	171710001	180890000	899	1.94935930902726
5	180890001	180915260	2	3.11653018988417
6	1	32460000	3214	1.9741739220285
6	32460001	32500000	3	3.0558518880556
6	32500001	73960000	3822	2.01708248074761
6	73960001	74440000	48	1.76832252422586
6	74440001	90450000	1592	2.01608652274933
6	90450001	90630000	18	1.76286869487049
6	90630001	149860000	5902	2.04833039417791
6	149860001	150220000	36	1.72447090340821
6	150220001	170910000	2038	2.03587087814427
6	170910001	171115067	15	2.46076350881551
7	1	200000	17	2.94542283773526
7	200001	3290000	304	2.6329687524406
7	3290001	4070000	78	3.20143185856209
7	4070001	7040000	290	2.66455996480763
7	7040001	38330000	3125	3.13419712514943
7	38330001	38370000	4	3.70994066208861
7	38370001	61945000	1982	3.06100861738689
7	61945001	62470000	50	0.821590588311243
7	62470001	62580000	11	1.03782473143441
7	62580001	62970000	26	0.833032778485928
7	62970001	63105000	9	1.81236384823766
7	63105001	63160000	5	1.29216653469884
7	63160001	63250000	7	1.09299102555024
7	63250001	65260000	188	0.9106793317116
7	65260001	65290000	3	1.68135171070101
7	65290001	65420000	13	0.804687564857643
7	65420001	72410000	697	0.928784219006171
7	72410001	72870000	24	1.16246216889207
7	72870001	72940000	7	0.808031414420129
7	72940001	74080000	114	1.02199794802663
7	74080001	74170000	7	0.698567164765871
7	74170001	74380000	8	1.19861903249
7	74380001	81360000	633	1.96105552815504
7	81360001	102225000	2065	0.943077077541057
7	102225001	102380000	5	0.47197880868923
7	102380001	127650000	2524	0.930394227692443
7	127650001	128050000	40	1.10560271822131
7	128050001	128430000	38	0.879827547404429
7	128430001	128590000	16	1.21564601119169
7	128590001	128780000	19	0.831393417370471
7	128780001	128870000	9	1.06481029788833
7	128870001	129070000	20	0.7969877743619
7	129070001	129220000	15	1.0225190287208
7	129220001	129390000	17	0.821125209087629
7	129390001	129450000	6	1.19278504943814
7	129450001	131180000	161	0.872259034951343
7	131180001	131650000	47	1.04981527982244
7	131650001	131750000	10	0.866514692051843
7	131750001	132210000	46	1.14074163059827
7	132210001	138150000	593	0.940209384086243
7	138150001	138230000	8	0.709822378488343
7	138230001	139780000	152	0.9272993442528
7	139780001	139870000	9	0.781695054831214
7	139870001	141740000	185	0.946574358868157
7	141740001	141800000	6	1.5574386643383
7	141800001	149410000	710	0.956604073463886
7	149410001	149580000	17	1.26169497401914
7	149580001	150640000	106	0.991892962287543
7	150640001	150960000	32	1.25729355244839
7	150960001	151070000	11	0.958364998731643
7	151070001	151160000	9	1.201042867721
7	151160001	151380000	22	0.893849968757672
7	151380001	151600000	22	1.18795967171044
7	151600001	151990000	39	0.974798311085171
7	151990001	152070000	8	0.761935909207886
7	152070001	155130000	296	1.02421353909803
7	155130001	155390000	26	1.27141037864627
7	155390001	155520000	13	0.843255974531314
7	155520001	156470000	95	1.12556644860837
7	156470001	156720000	25	0.846087032660786
7	156720001	156940000	22	1.07108183114593
7	156940001	157060000	12	0.797217101453971
7	157060001	157190000	13	1.00462497110159
7	157190001	158000000	81	1.20790207508503
7	158000001	158030000	3	0.768120119130043
7	158030001	158370000	34	1.17510050068023
7	158370001	158710000	34	0.923715991821571
7	158710001	158830000	12	1.18441884785699
7	158830001	159010000	18	0.915587576703457
7	159010001	159138663	12	1.21464053171027
X	1	6430000	590	1.96125087755176
X	6430001	6470000	4	1.71714462160416
X	6470001	8820000	229	2.0356703566625
X	8820001	8880000	6	2.28984840486647
X	8880001	58400000	4822	2.00158477576524
X	58400001	61890000	35	1.70806045101567
X	61890001	122820000	5972	2.00594744308467
X	122820001	123190000	37	1.7379266358612
X	123190001	155230000	3085	2.03727491775861
X	155230001	155270560	4	2.68168889491953
8	1	7720000	705	2.07097408538811
8	7720001	7940000	10	2.73905693180021
8	7940001	11670000	371	2.00356698166483
8	11670001	11730000	6	1.73864624165611
8	11730001	11900000	17	2.00158477576524
8	11900001	11960000	4	1.0886702838096
8	11960001	43780000	3138	1.98439743566173
8	43780001	46880000	9	1.58470476118356
8	46880001	54110000	719	2.03246390251001
8	54110001	54170000	6	2.32869572850084
8	54170001	102440000	4791	2.03526935539383
8	102440001	102500000	6	1.64362852314043
8	102500001	126320000	2379	2.03406668507734
8	126320001	126430000	11	1.69847685529957
8	126430001	141390000	1491	2.03787685759739
8	141390001	141450000	6	1.67344607001231
8	141450001	146240000	448	1.94897027218111
8	146240001	146364022	7	2.51805756434301
9	1	135000	8	2.34796559119644
9	135001	140220000	10986	1.99228679014504
9	140220001	140830000	61	1.58318193241514
9	140830001	141213431	32	1.90171891116436
10	1	5810000	574	2.04671970432336
10	5810001	5850000	4	1.60954159592689
10	5850001	11990000	612	1.993472081078
10	11990001	12220000	23	1.70468435409194
10	12220001	18010000	563	1.94255894453316
10	18010001	18165000	3	2.80673947931319
10	18165001	81710000	5728	1.98085435625297
10	81710001	81870000	16	1.75815120762137
10	81870001	98440000	1645	1.99663526792869
10	98440001	98730000	29	1.75706376354029
10	98730001	118770000	1999	1.99623967769729
10	118770001	118820000	5	1.74621416060236
10	118820001	135534747	1636	2.03286451483339
11	1	3270000	304	1.92476217964457
11	3270001	3345000	3	2.48060083388211
11	3345001	9100000	573	2.01768022125056
11	9100001	9750000	65	1.72697733295791
11	9750001	18300000	855	2.02206745162146
11	18300001	18700000	40	1.7854848135864
11	18700001	51130000	3205	2.02966117073416
11	51130001	51190000	5	1.21636450957077
11	51190001	65250000	1088	1.93596865485777
11	65250001	65290000	4	1.57086513901716
11	65290001	135006516	6908	2.01071431008014
12	1	8560000	836	1.95715138239787
12	8560001	8590000	3	7.13771937223741
12	8590001	9630000	104	1.99505323599256
12	9630001	9680000	5	1.71411299592997
12	9680001	10280000	60	2.0533695605027
12	10280001	10370000	9	1.73846632150223
12	10370001	69860000	5640	1.99544866173681
12	69860001	69940000	8	1.66486570368759
12	69940001	98930000	2898	2.02506258316353
12	98930001	98960000	3	1.50873102988667
12	98960001	132240000	3315	1.9516946630155
12	132240001	133670000	122	1.67625413977703
12	133670001	133851895	18	2.24630772394807
13	1	19110000	9	1.993472081078
13	19110001	23500000	439	0.950830192870814
13	23500001	23570000	7	1.20604211911173
13	23570001	27320000	375	0.952460075946086
13	27320001	29960000	264	1.94935930902726
13	29960001	63600000	3356	0.935729988496786
13	63600001	63650000	5	1.59828285118607
13	63650001	99390000	3554	0.939212996658243
13	99390001	99470000	8	1.14226552227886
13	99470001	99990000	52	0.912150376576271
13	99990001	100100000	11	1.11091573534707
13	100100001	100530000	43	0.930518134615729
13	100530001	100660000	13	1.11091573534707
13	100660001	101080000	42	0.8071083017038
13	101080001	111930000	1084	0.981285775851529
13	111930001	114110000	201	1.13355348712911
13	114110001	114930000	64	0.782831404492571
13	114930001	115169878	18	0.950579571958514
14	1	22270000	264	1.96007898425447
14	22270001	22970000	70	2.36645811369583
14	22970001	31430000	844	2.01310071895376
14	31430001	31780000	35	1.73074154071116
14	31780001	34810000	303	2.00099038186813
14	34810001	35950000	114	1.74386935475323
14	35950001	77800000	4176	1.97829821338806
14	77800001	78320000	52	1.73720722955573
14	78320001	107349540	2895	2.01728171377136
15	1	32440000	1004	2.01847740196273
15	32440001	32785000	13	2.33842688237281
15	32785001	102310000	6828	1.95072136278144
15	102310001	102531392	22	2.27071114247517
16	1	170000	11	2.9880958802088
16	170001	4910000	470	2.54035625229589
16	4910001	9480000	452	1.97633351639513
16	9480001	10260000	78	3.14944238982347
16	10260001	16840000	600	2.79482273534419
16	16840001	17590000	74	2.00079227803434
16	17590001	21455000	357	2.87569585128161
16	21455001	21630000	12	1.98676194566836
16	21630001	22730000	86	2.75805140620393
16	22730001	27660000	493	1.93519434725674
16	27660001	29395000	141	2.72661502571199
16	29395001	32100000	241	1.8303728244693
16	32100001	32880000	48	2.59041119920219
16	32880001	35275000	191	2.02986127567647
16	46395000	46510000	12	1.12432995590199
16	46510001	84830000	3823	0.966815981905143
16	84830001	88050000	322	1.1375590637582
16	88050001	88620000	52	1.29559577930319
16	88620001	88680000	6	1.02786844396127
16	88680001	88830000	15	1.29604347526434
16	88830001	90120000	129	0.663702192891943
16	90120001	90354753	18	1.28680998477537
17	1	130000	13	2.10198733703701
17	130001	13980000	1373	1.83820816858666
17	13980001	16650000	267	0.9475748294341
17	16650001	16710000	6	1.25817310471493
17	16710001	16750000	4	2.06772849985064
17	16750001	17150000	40	1.14184980021954
17	17150001	17250000	10	0.843255974531314
17	17250001	17580000	33	1.09596709968217
17	17580001	17750000	17	1.29425324985874
17	17750001	18340000	58	1.83932936669556
17	18340001	18380000	3	1.20061492452701
17	18380001	22220000	349	1.88608255277896
17	22220001	23760000	4	1.54258893815927
17	23760001	27100000	184	1.910913224743
17	27100001	27180000	8	1.6064659193596
17	27180001	27580000	40	1.85733209761653
17	27580001	27850000	27	1.6035646351481
17	27850001	37410000	919	1.88627270526491
17	37410001	37700000	29	1.61244992724253
17	37700001	77450000	3922	1.89122129904221
17	77450001	77640000	8	2.25837756299674
17	77640001	78920000	128	1.8832318465672
17	78920001	80830000	187	1.5678376876179
17	80830001	81150000	32	1.8242324649044
17	81150001	81195210	4	2.39699004378907
18	1	50000	3	2.80217103237077
18	50001	29420000	2625	1.99841610277743
18	29420001	29740000	32	1.74603371589847
18	29740001	44460000	1471	2.06712035318271
18	44460001	44545000	8	1.75326126879271
18	44545001	78077248	3316	2.04873320621654
20	1	62410000	5877	1.97613712158577
20	62410001	62790000	38	1.55392653431753
20	62790001	63025520	18	1.91821378222921
Y	1	6190000	112	0.595191040231628
Y	6190001	8055000	33	4.46708816745584
Y	8055001	13910000	81	2.0308620084677
Y	13910001	21725000	48	5.66331455188846
Y	21725001	59373566	40	1.51595759903556
19	1	21050000	2051	1.79135285478809
19	21050001	21120000	7	2.14537572134806
19	21120001	26165000	348	1.87924583400997
19	26165001	27800000	7	1.57946345898547
19	27800001	43250000	1537	1.88589241347291
19	43250001	43890000	64	2.10383391443049
19	43890001	59020000	1500	1.82851062601524
19	59020001	59128983	8	2.26659453377113
22	1	20350000	354	1.93113275263404
22	20350001	20600000	4	2.51034600219909
22	20600001	24280000	320	1.92206391157817
22	24280001	24330000	4	2.71223633237597
22	24330001	50190000	2574	1.88551217439689
22	50190001	51050000	82	1.56699739902347
22	51050001	51304566	20	2.02866085404947
21	1	9880000	18	2.03266420172961
21	9880001	9990000	9	2.52954065622681
21	9990001	45790000	3181	2.00654286788086
21	45790001	45870000	8	1.71001706662799
21	45870001	46950000	108	2.00356698166483
21	46950001	47000000	5	1.61604730647511
21	47000001	47530000	53	1.85864948865486
21	47530001	47880000	35	1.62033673387963
21	47880001	47980000	10	1.88418175266366
21	47980001	48129895	14	2.22957404586824
