# Supplementary material for: Aromatase inhibition remodels the clonal architecture of estrogen-receptor-positive breast cancers
Source: Nat Commun. 2016 Aug 9;7:12498. doi: 10.1038/ncomms12498 (PMC4980485; doi:10.1038/ncomms12498)
Supplement: Supplementary Software 1 — All data and scripts used for clonal clustering [file ncomms12498-s14.zip › clonalClustering/BRC30/tumor.cn]

1	1	640000	4	2.95799988147525
1	640001	1500000	79	1.17833479460928
1	1500001	1550000	5	0.7961265688427
1	1550001	1710000	16	1.07677431951677
1	1710001	1820000	11	0.770427463251375
1	1820001	7850000	579	1.2372495415311
1	7850001	8460000	61	0.8869218326974
1	8460001	8520000	6	1.8788059241125
1	8520001	12900000	438	1.02120558157015
1	12900001	12965000	5	1.60093825312437
1	12965001	14070000	38	1.00673777684137
1	14070001	14150000	8	1.42147611321635
1	14150001	15840000	169	1.1205248018525
1	15840001	16040000	20	0.782206399153375
1	16040001	16090000	5	1.1940035857221
1	16090001	16250000	16	0.767553751656175
1	16250001	16580000	33	1.22141918359215
1	16580001	16690000	11	0.631657363486475
1	16690001	16990000	29	1.12195311442032
1	16990001	17280000	20	1.65450612117353
1	17280001	17760000	48	1.12795743570975
1	17760001	17860000	10	0.8029740507094
1	17860001	19510000	165	1.23460703204265
1	19510001	19550000	4	0.7118234589002
1	19550001	21920000	237	1.0455282449269
1	21920001	22000000	8	1.4089285429755
1	22000001	22050000	5	1.00312896632827
1	22050001	22130000	8	0.591105643289675
1	22130001	24610000	241	1.02204185470957
1	24610001	24700000	9	1.3921523411918
1	24700001	25210000	51	0.9020387226525
1	25210001	25400000	19	1.40556818418332
1	25400001	25590000	19	0.965569574172175
1	25590001	25690000	10	0.418416284719475
1	25690001	27860000	217	0.96639427692615
1	27860001	27950000	9	1.29044739322098
1	27950001	29540000	159	0.80033894333255
1	29540001	31390000	170	1.28836616011235
1	31390001	32130000	74	0.929996683185175
1	32130001	32240000	11	1.48630621268265
1	32240001	32590000	35	0.905556400569775
1	32590001	47700000	1509	1.7668231259909
1	47700001	47850000	15	1.21381826627693
1	47850001	70680000	2279	1.60668226496085
1	70680001	70960000	28	1.2220044371189
1	70960001	76130000	510	1.678117489157
1	76130001	76320000	19	1.29371994332517
1	76320001	77410000	109	1.76352016083362
1	77410001	107950000	3014	2.27301497868813
1	107950001	108050000	10	2.8890221297368
1	108050001	121210000	1265	2.29462348855785
1	121210001	121350000	13	1.85350875677965
1	121350001	142550000	5	1.23783698976357
1	142550001	143020000	22	1.9400583925902
1	143020001	143340000	16	2.6213946188931
1	143340001	143710000	13	1.85451812049483
1	143710001	155590000	876	2.3995085207823
1	155590001	155620000	3	2.81842263923112
1	155620001	157100000	148	2.29462348855785
1	157100001	160870000	377	2.70777353563388
1	160870001	161380000	51	2.26972652659737
1	161380001	167740000	630	3.01109614221675
1	167740001	167770000	3	4.66628745746035
1	167770001	168080000	31	3.04242681711275
1	168080001	168160000	8	2.61594222947355
1	168160001	169220000	106	3.19080962314925
1	169220001	169260000	4	2.16020397705705
1	169260001	181430000	1212	3.08783009331493
1	181430001	182230000	80	3.60074147675128
1	182230001	182330000	10	2.9799279204574
1	182330001	212930000	3017	3.54742711541783
1	212930001	213100000	17	2.80714112532817
1	213100001	220180000	706	3.43806924948138
1	220180001	220310000	13	2.68487290228112
1	220310001	231920000	1147	3.24771262190603
1	231920001	231950000	3	2.20907819831445
1	231950001	235490000	349	3.30470162239647
1	235490001	235600000	11	2.47981844372582
1	235600001	249250621	1348	3.2075677185249
2	1	30000	2	2.96957446818598
2	30001	170000	14	2.01735874254753
2	170001	240000	7	1.51406782293595
2	240001	3740000	344	2.1082463246461
2	3740001	3770000	3	3.05122863289537
2	3770001	10790000	691	2.18602116791125
2	10790001	10890000	10	1.56377635466737
2	10890001	24100000	1309	2.1978971758764
2	24100001	24260000	16	1.50812680046725
2	24260001	26210000	195	1.87745341938983
2	26210001	26340000	13	1.52252379927435
2	26340001	32010000	567	2.07296108984987
2	32010001	32920000	91	1.73717869782248
2	32920001	38360000	543	2.12491506427132
2	38360001	38430000	7	2.73195822394073
2	38430001	42680000	425	2.10329165590265
2	42680001	42920000	24	1.61979263151218
2	42920001	89850000	4624	2.1334477286
2	89850001	89880000	3	0.2687251984
2	89880001	91970000	76	2.31263683307577
2	91970001	92260000	19	1.89540457595943
2	92260001	93825000	6	0.93026909923835
2	93825001	98085000	246	2.02745441332958
2	98085001	98190000	5	3.49319301364943
2	98190001	101140000	295	1.91648790890783
2	101140001	101210000	7	1.39550246701423
2	101210001	162370000	5968	2.03722123242977
2	162370001	162410000	4	1.51751094011473
2	162410001	170430000	799	2.16449789960705
2	170430001	170490000	6	1.4089285429755
2	170490001	184080000	1356	2.09480911610225
2	184080001	206830000	2273	2.61399622944785
2	206830001	207130000	30	2.10046257458475
2	207130001	210550000	342	2.58566129960937
2	210550001	210580000	3	3.24122012110162
2	210580001	211410000	83	2.61672081834447
2	211410001	211490000	8	3.08740813171267
2	211490001	216030000	453	2.66088687973275
2	216030001	216210000	18	2.14199459928323
2	216210001	223800000	758	2.56247942608528
2	223800001	224530000	73	3.09838864462265
2	224530001	224630000	10	2.5961246381405
2	224630001	230700000	607	1.29788861747332
2	230700001	230930000	23	0.894203007977825
2	230930001	235800000	481	1.24371595333133
2	235800001	235840000	4	0.826772391085375
2	235840001	242790000	689	1.39458854299745
2	242790001	243199373	35	3.0044333186047
3	1	12660000	1260	2.4461174472276
3	12660001	12800000	14	1.7837039066697
3	12800001	18420000	562	2.40175458026942
3	18420001	18490000	7	3.00526576750945
3	18490001	41760000	2324	2.31558360141168
3	41760001	47080000	531	1.91376238486752
3	47080001	49550000	247	1.52095668354025
3	49550001	49950000	40	1.91376238486752
3	49950001	50140000	19	1.48195478564625
3	50140001	51450000	131	1.92535630704827
3	51450001	51680000	23	1.49066186441967
3	51680001	87940000	3602	2.02571233230067
3	87940001	87970000	3	1.5184504277832
3	87970001	90330000	235	2.0138821795054
3	90330001	93520000	18	1.21352619677432
3	93520001	108910000	1537	2.04910645324465
3	108910001	109240000	32	1.51250363731215
3	109240001	117130000	787	1.96511830948162
3	117130001	117200000	7	2.35552531981978
3	117200001	139570000	2232	1.86867127325902
3	139570001	139820000	25	2.7054002329024
3	139820001	140510000	69	2.0965751484018
3	140510001	140590000	8	1.65160339465985
3	140590001	141180000	59	1.9923811915414
3	141180001	142460000	128	1.62043311515355
3	142460001	144630000	217	2.00832468852815
3	144630001	156590000	1195	2.78504465214762
3	156590001	156620000	3	2.30601257572592
3	156620001	162510000	587	2.7670282715072
3	162510001	162630000	12	3.85724037163753
3	162630001	169830000	719	2.7706270533569
3	169830001	170140000	31	2.20005937012425
3	170140001	172170000	203	2.81600332839893
3	172170001	172520000	35	2.38045468281678
3	172520001	176820000	430	2.8075436596286
3	176820001	177110000	29	2.27155319115808
3	177110001	185010000	790	2.70065658750007
3	185010001	185040000	3	1.9923811915414
3	185040001	185540000	49	2.45631938527467
3	185540001	185760000	22	2.02745441332958
3	185760001	195770000	998	2.39763751796733
3	195770001	196510000	74	1.87339815445775
3	196510001	196630000	12	1.3815098278192
3	196630001	198022430	126	2.08951469008007
4	1	49090000	4870	1.75692109487638
4	49090001	49160000	7	0.4673370770069
4	49160001	49630000	26	1.86327473706142
4	49630001	51170000	3	0.11650298568775
4	51170001	54990000	229	1.97200619821393
4	54990001	55110000	12	1.57200852903395
4	55110001	71320000	1613	2.0508566434632
4	71320001	72000000	68	1.62395736274048
4	72000001	76390000	429	2.0972817327163
4	76390001	76920000	53	1.64805807606087
4	76920001	83850000	691	2.02222998099765
4	83850001	83930000	8	1.4171875671859
4	83930001	110990000	2700	1.89710148793462
4	110990001	111210000	22	1.5647254639587
4	111210001	112410000	120	1.92467355500665
4	112410001	113170000	76	2.74428804720338
4	113170001	113410000	24	1.9202379730722
4	113410001	113800000	39	1.51062733000225
4	113800001	128770000	1494	1.9311635224668
4	128770001	129150000	37	1.45593471294893
4	129150001	139810000	1063	1.97062785647028
4	139810001	140610000	80	1.57042426617092
4	140610001	148540000	791	1.97717838467985
4	148540001	148840000	30	1.60157612281272
4	148840001	151890000	305	1.96856106026765
4	151890001	152100000	21	1.39611185528128
4	152100001	153900000	180	1.98442848610188
4	153900001	153960000	6	2.43894974231258
4	153960001	158310000	435	2.01040802539818
4	158310001	159070000	76	2.84267116716273
4	159070001	191154276	3188	1.92535630704827
5	1	790000	78	1.10683815822388
5	790001	830000	4	0.137962463684775
5	830001	16970000	1614	1.1905165620227
5	16970001	17180000	21	0.68184296386175
5	17180001	36260000	1899	1.09036077097063
5	36260001	36530000	27	2.17596583615995
5	36530001	36570000	4	2.8540217051607
5	36570001	37050000	48	2.24094909008567
5	37050001	37530000	48	1.81464055365368
5	37530001	40680000	315	2.21377416897237
5	40680001	41050000	37	1.82633512435877
5	41050001	44480000	343	2.18961708996975
5	44480001	44590000	11	3.25421187660883
5	44590001	44760000	17	2.27447717156795
5	44760001	44810000	5	3.43004170517812
5	44810001	45910000	110	2.1291796221181
5	45910001	46330000	42	1.71196262187315
5	46330001	49500000	14	1.3065366075347
5	49500001	49580000	8	1.66807614698035
5	49580001	54740000	516	2.18709968282805
5	54740001	55180000	44	1.81931497766677
5	55180001	55290000	11	2.6699188812965
5	55290001	55450000	16	1.80863724134822
5	55450001	55790000	34	2.26242619580177
5	55790001	56070000	28	3.05752349287537
5	56070001	68260000	1216	2.03826880205252
5	68260001	68810000	55	1.4791596686885
5	68810001	79570000	897	1.91955593053315
5	79570001	79630000	6	1.301166843391
5	79630001	87590000	795	1.97510886475558
5	87590001	87640000	5	1.58279608995845
5	87640001	90510000	287	2.04246125958293
5	90510001	90660000	15	1.67293216672507
5	90660001	98270000	756	2.0347777502836
5	98270001	98380000	11	1.54830214132242
5	98380001	118370000	1996	2.0124922288838
5	118370001	118480000	11	1.51469364899075
5	118480001	125880000	739	2.00207987400935
5	125880001	126160000	28	1.44914493033252
5	126160001	132060000	589	1.92979650314767
5	132060001	132550000	49	2.56826585909798
5	132550001	133130000	57	3.14463832156452
5	133130001	133150000	2	2.66127927611003
5	133150001	133270000	12	2.13736327944105
5	133270001	134210000	94	1.5767646133374
5	134210001	137110000	289	2.07823829579958
5	137110001	139020000	185	1.62395736274048
5	139020001	147940000	891	2.11604195338793
5	147940001	148840000	90	1.4171875671859
5	148840001	148990000	15	0.95596070272495
5	148990001	150200000	121	1.33859552754198
5	150200001	150230000	3	2.3240646681456
5	150230001	151810000	157	1.36272063678933
5	151810001	151880000	7	2.6413016989677
5	151880001	152490000	60	1.28896069510405
5	152490001	152520000	3	1.79598815253822
5	152520001	159280000	670	1.3331857895504
5	159280001	159320000	4	2.48589912807675
5	159320001	174150000	1481	1.31999036553805
5	174150001	174190000	4	0.80086581869665
5	174190001	174890000	70	1.31969093700137
5	174890001	178250000	333	1.97510886475558
5	178250001	178490000	24	2.50418169570075
5	178490001	180915260	227	1.92979650314767
6	1	300000	11	1.6034902625287
6	300001	380000	8	2.96254436165315
6	380001	810000	43	1.7916684756765
6	810001	850000	4	1.03712454596493
6	850001	29680000	2874	1.92262586668707
6	29680001	31190000	151	2.40287796035275
6	31190001	31470000	28	2.85442748908793
6	31470001	32460000	95	2.39576716348015
6	32460001	32500000	3	1.59360910391307
6	32500001	33120000	62	2.55323363801318
6	33120001	33760000	64	1.9256977185643
6	33760001	34100000	34	2.72600168502292
6	34100001	34570000	47	2.20943927661498
6	34570001	34760000	19	1.69175635295965
6	34760001	34810000	5	2.22245477817495
6	34810001	35270000	46	2.5930223479455
6	35270001	41930000	666	2.04875648798342
6	41930001	42000000	7	1.4608792440052
6	42000001	53010000	1100	2.1192345021422
6	53010001	53100000	9	1.76517135723213
6	53100001	58750000	559	2.10683021435473
6	58750001	61930000	8	1.52722840652018
6	61930001	73920000	1192	2.1634240841103
6	73920001	74440000	52	1.63743832486805
6	74440001	76250000	181	2.17022868829668
6	76250001	76630000	38	1.8023085322957
6	76630001	90090000	1343	2.14377698765923
6	90090001	93260000	317	1.139705377499
6	93260001	98940000	553	2.20980037994442
6	98940001	106010000	707	1.02455171776972
6	106010001	107320000	131	2.01110266358495
6	107320001	107800000	48	1.6603170094711
6	107800001	128460000	2062	2.08528311087895
6	128460001	128690000	23	1.2895553125215
6	128690001	128760000	7	2.1978971758764
6	128760001	128930000	17	1.1236677430504
6	128930001	129210000	28	2.07964647762878
6	129210001	129280000	7	1.18645203182793
6	129280001	129325000	4	2.06593334488395
6	129325001	129380000	5	1.201860001814
6	129380001	129450000	7	2.20294369494792
6	129450001	129510000	6	1.35426162709368
6	129510001	130030000	52	2.11072546261637
6	130030001	130300000	27	1.09319697584665
6	130300001	130340000	4	2.17273790759455
6	130340001	130380000	4	1.3918479109415
6	130380001	130780000	40	1.0821468853083
6	130780001	130870000	9	2.04141281825378
6	130870001	130900000	3	1.28390977384285
6	130900001	135250000	434	2.0470070254972
6	135250001	138100000	285	2.53287026151247
6	138100001	139420000	132	1.50344204323695
6	139420001	139520000	10	2.45518489351478
6	139520001	145040000	552	1.61563165139677
6	145040001	145080000	4	2.08211173549965
6	145080001	148570000	349	1.63294030945185
6	148570001	148740000	17	1.2091475827315
6	148740001	149700000	96	1.58406688699573
6	149700001	150150000	45	1.17717647480097
6	150150001	171010000	2055	1.54924803250695
6	171010001	171115067	5	4.290552219141
7	1	1210000	113	2.6978912825928
7	1210001	1240000	3	1.96615088416405
7	1240001	3340000	210	2.80593368982268
7	3340001	3930000	59	3.46310797898425
7	3930001	6860000	286	2.69354851339578
7	6860001	18090000	1122	3.46714113342575
7	18090001	18170000	8	4.9217989929553
7	18170001	26200000	801	3.4144612335738
7	26200001	26230000	3	5.26163941928345
7	26230001	26390000	16	3.0912068392731
7	26390001	27010000	62	3.66695548758047
7	27010001	27760000	75	5.61367024850228
7	27760001	30260000	250	3.55151288728435
7	30260001	30290000	3	4.40822591710027
7	30290001	39770000	947	3.53699727097327
7	39770001	40440000	67	3.05962323437695
7	40440001	44000000	356	3.52884637461453
7	44000001	44080000	8	2.5790833108094
7	44080001	54580000	1043	3.29684037244227
7	54580001	57940000	327	2.00901903788312
7	57940001	61800000	29	1.4984503346914
7	61800001	61945000	12	1.942798502277
7	61945001	62000000	3	0.834738219933275
7	62000001	65160000	283	1.91512495796875
7	65160001	69090000	392	0.86328495645155
7	69090001	70190000	109	1.16849930547228
7	70190001	70270000	8	1.71130945042735
7	70270001	72100000	183	1.37028720960405
7	72100001	72870000	55	2.10576838926933
7	72870001	76130000	251	1.28212851628173
7	76130001	76470000	33	1.70771862558633
7	76470001	76520000	5	3.05752349287537
7	76520001	82420000	586	1.64548135986395
7	82420001	82480000	6	2.21485845556357
7	82480001	124030000	4121	1.64644746100007
7	124030001	124090000	6	2.14555999387103
7	124090001	135160000	1094	1.64129724228407
7	135160001	135280000	12	1.14085330667272
7	135280001	139870000	456	1.5926539890621
7	139870001	140250000	38	1.270272378742
7	140250001	148760000	798	1.62139400711203
7	148760001	148890000	13	1.07903559011645
7	148890001	152230000	334	1.63261918962983
7	152230001	152500000	27	1.2475416523972
7	152500001	158110000	551	1.69500955799228
7	158110001	159138663	102	1.1248112250312
X	1	2360000	193	1.41841244142497
X	2360001	41100000	3844	1.98477399233125
X	41100001	41340000	24	1.49969774287745
X	41340001	58540000	1602	1.89540457595943
X	58540001	61900000	22	1.16330165823423
X	61900001	67510000	549	1.94931235564892
X	67510001	67800000	29	1.5862916298048
X	67800001	70030000	223	1.96959435092442
X	70030001	70720000	69	1.58883551514435
X	70720001	73120000	204	1.95205759824548
X	73120001	73220000	10	1.44637027484467
X	73220001	86660000	1338	1.96374187720155
X	86660001	88260000	160	1.51876363375542
X	88260001	91500000	324	2.15913105436357
X	91500001	100260000	874	1.56409270250232
X	100260001	100390000	13	1.12395358382375
X	100390001	118970000	1810	1.5742274196716
X	118970001	119120000	15	1.201860001814
X	119120001	119840000	66	1.5184504277832
X	119840001	122310000	236	1.04384610684382
X	122310001	122400000	9	1.40617896795177
X	122400001	155190000	3160	1.05535467237722
X	155190001	155270560	8	1.86462331007363
8	1	7020000	682	1.07903559011645
8	7020001	7050000	3	2.0547091977355
8	7050001	7300000	12	1.01925495371575
8	7300001	7940000	18	1.60540519847855
8	7940001	7985000	4	0.4690198476599
8	7985001	11890000	389	1.12452532481278
8	11890001	11925000	3	0.0595682776924
8	11925001	12380000	22	1.66645859538692
8	12380001	12500000	12	1.07479673608255
8	12500001	12590000	9	1.39916006412582
8	12590001	18160000	557	1.03069353416815
8	18160001	26720000	852	1.9792487654723
8	26720001	26750000	3	2.96295766805842
8	26750001	28480000	172	1.926039153746
8	28480001	28540000	6	1.49128444549475
8	28540001	43750000	1518	2.02919709822243
8	43750001	47580000	82	1.5859737433108
8	47580001	47660000	8	1.18094218869733
8	47660001	47730000	7	1.57105790542925
8	47730001	47870000	14	1.9294548075354
8	47870001	49020000	111	1.4562435855118
8	49020001	55430000	641	2.1878188173776
8	55430001	56720000	129	1.68168573565288
8	56720001	56780000	6	1.12452532481278
8	56780001	62910000	613	1.80763741730175
8	62910001	73150000	1022	2.2843575845147
8	73150001	80700000	754	3.28201807884327
8	80700001	81550000	85	2.7822384118278
8	81550001	91250000	941	3.37987472203333
8	91250001	91290000	4	4.91630992290485
8	91290001	96550000	523	3.50896472162092
8	96550001	96600000	4	4.5513160205679
8	96600001	101660000	506	3.5058073182921
8	101660001	101790000	13	2.95593535384147
8	101790001	117750000	1594	3.46893445427848
8	117750001	117830000	8	2.76542953339497
8	117830001	124360000	653	3.15828269199165
8	124360001	124500000	14	2.41074816514667
8	124500001	144280000	1964	3.01359660674353
8	144280001	146280000	177	2.3797088451168
8	146280001	146364022	3	4.14497069870547
9	1	1190000	112	1.06379631926295
9	1190001	19050000	1786	1.49907399555255
9	19050001	19430000	38	1.06126198178118
9	19430001	23370000	394	1.61915223665453
9	23370001	23420000	5	1.24724724544862
9	23420001	26760000	334	1.61563165139677
9	26760001	27070000	31	1.2963993408714
9	27070001	70465000	1433	1.59456441739525
9	70465001	71610000	69	2.25805085265147
9	71610001	71920000	31	1.80530530289733
9	71920001	115620000	4333	2.19897816059642
9	115620001	115650000	3	3.52251381564863
9	115650001	127930000	1223	2.39015998773932
9	127930001	128180000	25	1.84409814330025
9	128180001	129480000	130	2.42426662604902
9	129480001	129690000	21	1.86394897682955
9	129690001	129830000	14	2.3303419785578
9	129830001	129940000	11	2.77823185830137
9	129940001	140200000	997	2.16700433763422
9	140200001	140270000	7	1.6076402972131
9	140270001	140510000	24	2.37076685287527
9	140510001	140650000	14	1.96718367358667
9	140650001	141090000	44	2.44196657282157
9	141090001	141213431	6	2.92875054073807
10	1	320000	25	2.83255535675975
10	320001	480000	16	1.97166157694993
10	480001	530000	5	1.49003936964667
10	530001	750000	22	2.063826920484
10	750001	15070000	1430	2.97454188624478
10	15070001	18170000	282	2.40063143376213
10	18170001	18230000	3	1.07366711914038
10	18230001	23970000	574	2.4190054380404
10	23970001	24030000	6	2.81721285804462
10	24030001	38770000	1471	2.0803507149685
10	38770001	38890000	7	1.0547925198121
10	38890001	39070000	18	1.871371786544
10	39070001	42420000	14	0.7120807518137
10	42420001	43830000	135	2.02188187860695
10	43830001	44030000	20	1.6904557022013
10	44030001	61500000	1461	2.2058296196244
10	61500001	69480000	798	1.64709164004158
10	69480001	71230000	175	1.27560357288958
10	71230001	73860000	263	1.70445661435167
10	73860001	76090000	223	1.31071772508798
10	76090001	96170000	1994	1.64999155109815
10	96170001	96370000	20	1.19603902271475
10	96370001	103320000	694	1.54578072622725
10	103320001	103410000	9	1.92842986279425
10	103410001	123590000	2012	1.4788492077588
10	123590001	123820000	23	0.85472541255795
10	123820001	126400000	251	1.39063040093325
10	126400001	126670000	27	0.990385408635525
10	126670001	128850000	202	1.36151120145683
10	128850001	135490000	654	1.74375037602662
10	135490001	135534747	4	2.75265557348448
11	1	650000	47	1.11709887067615
11	650001	750000	10	0.79665286020725
11	750001	920000	17	1.19022610761517
11	920001	980000	6	0.770427463251375
11	980001	5630000	453	1.17543959714185
11	5630001	5680000	5	0.7678149076331
11	5680001	13000000	732	1.1342570582388
11	13000001	16670000	367	1.63133493290187
11	16670001	16750000	8	1.14171446244417
11	16750001	17090000	34	1.51031468797608
11	17090001	17390000	30	1.14544820742717
11	17390001	19470000	208	1.55145587700325
11	19470001	33060000	1358	2.05751290095843
11	33060001	33090000	3	2.56556477499147
11	33090001	48710000	1561	2.06944599955155
11	48710001	48900000	18	1.3912391137417
11	48900001	50630000	171	2.08211173549965
11	50630001	50770000	14	1.35909333653945
11	50770001	51560000	45	1.90117647694712
11	51560001	54755000	4	0.130575933585825
11	54755001	65800000	1090	1.99618914350798
11	65800001	65830000	3	2.40475077968143
11	65830001	66850000	102	1.7664927264408
11	66850001	66960000	11	1.3581869828014
11	66960001	73370000	629	1.94416912701553
11	73370001	73640000	27	1.55366479301227
11	73640001	103200000	2912	2.07718241561835
11	103200001	122960000	1974	1.13769726713147
11	122960001	122990000	3	0.59783268097265
11	122990001	125290000	230	1.1881934903824
11	125290001	125560000	27	0.86757185329295
11	125560001	131180000	562	1.22258977178465
11	131180001	131210000	3	2.21630452179585
11	131210001	135006516	374	1.25048684452575
12	1	2930000	278	1.88963947228685
12	2930001	3080000	15	1.52409145822347
12	3080001	9630000	650	1.95789629568077
12	9630001	9720000	3	4.84257866386167
12	9720001	15200000	546	1.93013822244532
12	15200001	15990000	79	1.5761301830162
12	15990001	19390000	340	2.1666462005976
12	19390001	19680000	29	1.7034784518053
12	19680001	34580000	1490	2.17381366004782
12	34580001	36360000	28	1.6732560809266
12	36360001	37940000	8	2.16521390066695
12	37940001	38530000	59	1.62588081248827
12	38530001	52660000	1409	1.98546507664017
12	52660001	52770000	11	2.95552253416908
12	52770001	53200000	43	2.22136891213708
12	53200001	53350000	15	1.71621044411178
12	53350001	53410000	6	1.25844906786705
12	53410001	60030000	659	1.90015741190817
12	60030001	60130000	10	2.52520538878058
12	60130001	65830000	569	2.05751290095843
12	65830001	65930000	10	2.6213946188931
12	65930001	69030000	310	2.15305537156203
12	69030001	69230000	20	1.62011286223412
12	69230001	75460000	623	2.0515568894078
12	75460001	75570000	11	2.42990928161147
12	75570001	78890000	332	1.99307333050515
12	78890001	78920000	3	2.71767292816045
12	78920001	114530000	3553	1.6548287581346
12	114530001	114620000	9	2.1274022919269
12	114620001	132200000	1752	1.62652214018925
12	132200001	132610000	41	2.20366502609617
12	132610001	133200000	50	2.91110601294518
12	133200001	133851895	53	2.23695458911283
13	1	20290000	127	2.08845646528235
13	20290001	20640000	35	1.69956783501732
13	20640001	35910000	1525	2.13380356441415
13	35910001	40150000	424	2.66049451055338
13	40150001	41230000	108	1.1682103771318
13	41230001	41340000	11	0.6749588481852
13	41340001	70330000	2890	1.13569013086885
13	70330001	70430000	10	0.7998121410038
13	70430001	72020000	159	1.165899671238
13	72020001	72050000	3	2.08140725404758
13	72050001	73460000	141	1.15235012045448
13	73460001	73610000	15	0.701546352717
13	73610001	94790000	2102	1.12852973178898
13	94790001	94840000	5	1.5539804399429
13	94840001	100670000	582	1.08469425553557
13	100670001	100860000	19	0.724709976461175
13	100860001	113780000	1274	1.20360786969573
13	113780001	114250000	47	0.743085738858325
13	114250001	115169878	68	1.0281798408384
14	1	19540000	40	1.8229909229207
14	19540001	20920000	89	2.13700719689482
14	20920001	20950000	3	2.78304005584275
14	20950001	31390000	1042	2.13522715434298
14	31390001	31940000	55	1.7325839406916
14	31940001	34770000	283	2.1899768192823
14	34770001	34970000	20	1.71849931893195
14	34970001	35090000	12	1.28005131853827
14	35090001	36470000	138	1.7863572909765
14	36470001	45480000	900	2.17309646689078
14	45480001	45580000	10	1.8116379612357
14	45580001	49970000	439	2.2854565500407
14	49970001	50420000	45	1.78105199330372
14	50420001	76650000	2615	2.22245477817495
14	76650001	76700000	5	2.93203904979937
14	76700001	100250000	2354	2.29352261701875
14	100250001	100430000	18	1.61915223665453
14	100430001	106880000	644	2.17094548386765
14	106880001	106920000	3	5.59279868174282
14	106920001	107349540	37	2.47298572981327
15	1	20050000	5	1.344915425117
15	20050001	39450000	1665	2.11568734867215
15	39450001	39500000	5	2.66127927611003
15	39500001	50020000	1043	2.01631552059735
15	50020001	66020000	1598	1.49377563305515
15	66020001	66160000	14	1.0480527641307
15	66160001	68040000	188	1.37786690565747
15	68040001	68130000	9	1.74210660228815
15	68130001	68590000	46	1.2812381652642
15	68590001	71320000	272	1.62139400711203
15	71320001	77980000	656	2.52175966118718
15	77980001	78040000	6	3.27201102260498
15	78040001	79110000	107	2.61282895311877
15	79110001	79170000	6	2.07260947116853
15	79170001	89970000	991	2.68014632393342
15	89970001	91650000	168	2.26133201880542
15	91650001	93260000	161	2.72917773506867
15	93260001	93350000	9	2.07718241561835
15	93350001	102470000	912	2.68054005531992
15	102470001	102531392	6	3.10304020670122
16	1	4240000	414	2.78504465214762
16	4240001	4300000	6	3.5733467698631
16	4300001	5260000	96	2.78103615415762
16	5260001	9570000	426	3.25551253863533
16	9570001	9600000	3	4.29914810634532
16	9600001	11170000	157	3.29160498549962
16	11170001	15210000	382	3.9838767310068
16	15210001	15250000	3	2.47450337404487
16	15250001	15440000	14	4.17922490991987
16	15440001	16320000	85	3.6831492577007
16	16320001	16450000	3	2.0983417928676
16	16450001	16815000	21	3.57471380102535
16	16815001	18930000	186	4.18370494072335
16	18930001	19090000	16	3.3459145495763
16	19090001	26660000	721	4.00763724540372
16	26660001	33860000	595	3.11489656277318
16	33860001	34210000	20	1.82165389125717
16	34210001	34380000	17	3.42736808201365
16	34380001	34790000	41	1.29520829115772
16	34790001	35160000	36	3.50445461434042
16	35160001	46450000	18	0.6810774257382
16	46450001	68040000	2157	1.09915940896065
16	68040001	68260000	22	0.755039528825275
16	68260001	88870000	2050	1.0861101480302
16	88870001	89250000	38	1.55682224708855
16	89250001	90190000	94	1.05198292565285
16	90190001	90354753	11	2.580630375615
17	1	1720000	162	0.89933497267005
17	1720001	1780000	6	0.583645907764475
17	1780001	2330000	55	0.96089949647765
17	2330001	2590000	26	0.656664068643625
17	2590001	4190000	160	0.9776824187746
17	4190001	4350000	16	0.681332587425225
17	4350001	4950000	60	1.00562702723378
17	4950001	5000000	5	0.73582815782285
17	5000001	5080000	8	1.0937644527689
17	5080001	5260000	18	0.66757913439395
17	5260001	13960000	868	1.0248306881056
17	13960001	14120000	16	1.39306575856197
17	14120001	16040000	192	1.05226379744108
17	16040001	16320000	28	0.670631010021175
17	16320001	16670000	35	0.965019867601875
17	16670001	17110000	44	1.33949780692785
17	17110001	17160000	5	0.915314221464675
17	17160001	17200000	4	0.568772892425225
17	17200001	17280000	8	0.943640643312375
17	17280001	17490000	21	1.24606982170042
17	17490001	17600000	11	0.941454430800775
17	17600001	17770000	17	1.3739238245291
17	17770001	20370000	237	1.011461899919
17	20370001	20490000	11	1.3875881023521
17	20490001	22220000	160	1.1000118938283
17	22220001	25270000	5	0.53626917598525
17	25270001	25320000	5	1.64354976017248
17	25320001	31680000	635	1.14257579730655
17	31680001	32610000	93	2.64560461676875
17	32610001	33240000	63	1.5445205428963
17	33240001	33300000	6	1.12624102341758
17	33300001	35310000	171	2.3845586388659
17	35310001	35630000	32	3.67204072552325
17	35630001	35840000	21	3.04871252090292
17	35840001	38390000	249	2.1634240841103
17	38390001	38790000	40	3.41001660842258
17	38790001	39510000	72	2.54823192114252
17	39510001	41380000	187	1.17081145330912
17	41380001	41440000	6	1.6281258484633
17	41440001	43580000	214	1.21761701265447
17	43580001	43650000	3	2.27630548286205
17	43650001	44120000	47	1.41565695188255
17	44120001	44665000	29	1.06915178203265
17	44665001	45900000	113	3.0466165601113
17	45900001	45980000	8	3.86104388756262
17	45980001	49690000	371	3.01985231957675
17	49690001	50350000	66	3.59342507802335
17	50350001	57830000	748	3.11998490663682
17	57830001	60590000	274	2.48970298175315
17	60590001	78780000	1797	3.29684037244227
17	78780001	79050000	27	4.17027322832185
17	79050001	79110000	6	5.36130479582363
17	79110001	79360000	25	4.23567743771085
17	79360001	79430000	7	5.17788681115515
17	79430001	79530000	10	4.0975843764624
17	79530001	79630000	10	3.39803149763593
17	79630001	80020000	35	4.13952500711097
17	80020001	80800000	78	2.81842263923112
17	80800001	81195210	39	3.2516113638104
18	1	18850000	1571	2.1001090497118
18	18850001	29420000	1057	1.08044952112723
18	29420001	29740000	32	0.746719814894925
18	29740001	43440000	1369	1.1667660357961
18	43440001	43840000	40	0.8180290901197
18	43840001	44300000	46	1.39428394388835
18	44300001	44470000	17	0.988726199045175
18	44470001	44500000	3	0.6033232869602
18	44500001	71600000	2689	1.12423944441075
18	71600001	71650000	5	1.64934697007148
18	71650001	74360000	265	1.27382576906208
18	74360001	74600000	24	0.96089949647765
18	74600001	75130000	53	1.28034799937075
18	75130001	76770000	159	2.77222723272745
18	76770001	76970000	20	2.34847684436375
18	76970001	78077248	105	2.789858518769
20	1	300000	23	1.71915348717425
20	300001	390000	9	1.39519780455893
20	390001	2880000	248	1.94040082321245
20	2880001	2960000	8	1.42239562892755
20	2960001	14430000	1145	2.01666323714415
20	14430001	14450000	2	1.51876363375542
20	14450001	17860000	341	2.14270748050705
20	17860001	18200000	34	1.64773590839145
20	18200001	19820000	161	2.13309191744965
20	19820001	19910000	9	1.7509897522088
20	19910001	26260000	623	2.12349433306463
20	26260001	27870000	6	1.29729284489458
20	27870001	29500000	8	1.9086560990687
20	29500001	29560000	6	2.426899135231
20	29560001	29725000	9	2.09374979047405
20	29725001	29840000	4	0.872131893521225
20	29840001	31550000	171	1.7737668094302
20	31550001	31900000	35	2.14841408944295
20	31900001	33310000	141	1.75725083094853
20	33310001	33360000	5	2.75464963750522
20	33360001	35800000	239	1.77178186841295
20	35800001	47790000	1198	2.38231972948283
20	47790001	47850000	6	1.92672209511295
20	47850001	63025520	1501	2.60155778711545
Y	1	59373566	299	3.01526416091812
19	1	18190000	1772	1.32568345292495
19	18190001	22050000	379	1.71621044411178
19	22050001	22150000	10	2.21992144195228
19	22150001	36230000	1094	1.83973513446867
19	36230001	36260000	3	2.30932367129417
19	36260001	42760000	643	1.6146719575619
19	42760001	42790000	3	2.32591016813483
19	42790001	43900000	111	1.83839346096748
19	43900001	54880000	1088	1.3506413599249
19	54880001	54930000	5	1.01758374011548
19	54930001	59070000	411	1.39763569559638
19	59070001	59128983	3	1.72963252188902
22	1	16435000	11	2.33255926650622
22	16435001	16980000	30	1.79532333348785
22	16980001	17660000	62	1.10399250127698
22	17660001	18200000	54	0.766248243266325
22	18200001	19240000	89	1.10968578831365
22	19240001	19330000	9	0.706424425367525
22	19330001	22150000	212	1.1034236065444
22	22150001	22290000	14	0.735310297968075
22	22290001	22840000	54	1.1385577665547
22	22840001	22870000	3	0.6422453147881
22	22870001	24220000	135	1.18558157410763
22	24220001	24270000	5	1.93150533652227
22	24270001	24340000	6	0.9845811927648
22	24340001	24400000	6	2.51296367257805
22	24400001	31750000	728	1.4282236708083
22	31750001	31990000	24	1.01285240761462
22	31990001	32050000	6	1.4282236708083
22	32050001	32230000	18	1.08129811497852
22	32230001	38240000	597	1.41596303250702
22	38240001	38270000	3	0.8766973102409
22	38270001	49910000	1163	1.42392858008315
22	49910001	50170000	26	1.88997840801475
22	50170001	50300000	13	1.42914458978055
22	50300001	50360000	6	2.07964647762878
22	50360001	50610000	21	1.50344204323695
22	50610001	50750000	14	2.02989434130833
22	50750001	51304566	50	1.49751500549298
21	1	10675000	53	2.15662843555065
21	10675001	10770000	7	1.35486529777002
21	10770001	10860000	9	0.895282860004375
21	10860001	15610000	136	1.867996378887
21	15610001	15670000	6	2.95593535384147
21	15670001	28300000	1262	2.01840218145215
21	28300001	28420000	12	2.4661615355223
21	28420001	32840000	442	2.05961669888535
21	32840001	33010000	17	1.60317118395763
21	33010001	36920000	391	2.01735874254753
21	36920001	36990000	7	2.6428660167651
21	36990001	38680000	169	1.98270131413935
21	38680001	38730000	5	1.68136123717245
21	38730001	45790000	692	2.15412703072142
21	45790001	45860000	7	1.46675800141195
21	45860001	48129895	226	2.1605616675373
