# Supplementary material for: Aromatase inhibition remodels the clonal architecture of estrogen-receptor-positive breast cancers
Source: Nat Commun. 2016 Aug 9;7:12498. doi: 10.1038/ncomms12498 (PMC4980485; doi:10.1038/ncomms12498)
Supplement: Supplementary Software 1 — All data and scripts used for clonal clustering [file ncomms12498-s14.zip › clonalClustering/BRC30/post.cn]

1	1	640000	4	2.7848744138797
1	640001	8460000	751	1.17408637910691
1	8460001	8510000	5	2.51450051264995
1	8510001	12900000	439	1.26357788485432
1	12900001	12930000	3	2.04050799673302
1	12930001	14040000	37	1.15274884544282
1	14040001	14150000	11	1.54631408815132
1	14150001	16990000	283	1.19399150866266
1	16990001	17270000	19	1.92779911800007
1	17270001	25590000	825	1.2260092354715
1	25590001	25660000	7	0.580560173069955
1	25660001	32580000	677	1.23779140886305
1	32580001	43510000	1091	1.74974325476709
1	43510001	77410000	3379	1.12745806672448
1	77410001	84580000	715	1.71889166462166
1	84580001	84660000	8	2.31376484672009
1	84660001	111670000	2646	1.74260390456968
1	111670001	111760000	9	2.33807617142895
1	111760001	120540000	876	1.70531654815475
1	120540001	121350000	48	2.60151972698827
1	121350001	143020000	27	1.85674508881968
1	143020001	143340000	16	2.59795335243693
1	143340001	143600000	12	1.89690009790845
1	143600001	154920000	810	2.87203540140393
1	154920001	154960000	4	3.53729908149248
1	154960001	167740000	1272	2.86528040407852
1	167740001	167770000	3	4.67317301472223
1	167770001	180770000	1295	3.05376042766064
1	180770001	203090000	2229	4.12240895634655
1	203090001	203170000	8	3.3146425597462
1	203170001	211980000	841	3.98201839164514
1	211980001	212010000	3	5.53437339474468
1	212010001	212690000	68	4.05161160446034
1	212690001	228460000	1565	3.23957597686991
1	228460001	228570000	11	2.66324987742854
1	228570001	249250621	2042	3.24719976338623
2	1	3740000	367	1.99244468047439
2	3740001	3790000	5	2.71914782835373
2	3790001	38360000	3433	2.12779012116393
2	38360001	38390000	3	3.10131037174745
2	38390001	42670000	428	2.17303324866384
2	42670001	42700000	3	1.62650327273466
2	42700001	70130000	2738	2.23359780489777
2	70130001	70180000	5	3.02009663578773
2	70180001	88650000	1804	2.287899146255
2	88650001	88740000	9	1.82361045985309
2	88740001	89725000	88	2.36999910892377
2	89725001	89880000	5	0
2	89880001	92225000	94	2.21178466603086
2	92225001	93825000	7	1.25224184058684
2	93825001	96550000	111	2.23724303972614
2	96550001	96590000	4	3.24479116707318
2	96590001	98085000	131	2.18580587022646
2	98085001	98220000	8	3.38657001549159
2	98220001	112040000	1290	1.70826397953736
2	112040001	112340000	30	2.25983902060784
2	112340001	118560000	608	1.62390148164073
2	118560001	118590000	3	2.03637748688766
2	118590001	118730000	14	1.59395378905445
2	118730001	118890000	16	1.9632862448992
2	118890001	132960000	1380	1.54858367566995
2	132960001	133010000	5	0.890770610748659
2	133010001	134950000	194	1.51523454673814
2	134950001	135010000	6	2.02749363554534
2	135010001	142880000	787	1.51748689532034
2	142880001	146850000	397	2.16323162361591
2	146850001	146880000	3	1.2749477669768
2	146880001	148410000	153	1.96860225198652
2	148410001	157930000	938	2.63767901917159
2	157930001	157970000	4	2.07753010079905
2	157970001	162360000	438	2.68495737832993
2	162360001	162420000	6	2.06025863708675
2	162420001	184090000	2161	2.53875880237634
2	184090001	187800000	371	3.00738062238414
2	187800001	187850000	5	2.36216894661945
2	187850001	223390000	3550	2.95299388239111
2	223390001	224630000	124	3.56942708184064
2	224630001	242800000	1805	1.41269074830591
2	242800001	243199373	34	3.5335056456758
3	1	18420000	1836	2.33706077534116
3	18420001	18500000	8	2.8769192547195
3	18500001	41230000	2270	2.36625269122977
3	41230001	41270000	4	2.94956484145316
3	41270001	42630000	136	2.33604559037711
3	42630001	42670000	4	3.09270604768448
3	42670001	44170000	150	2.41517963783848
3	44170001	49280000	510	1.7778203446542
3	49280001	66520000	1712	2.29796027985134
3	66520001	66550000	3	3.39397581348709
3	66550001	69070000	252	2.29863176626023
3	69070001	69160000	9	2.71878292657118
3	69160001	90300000	2101	2.28655924182016
3	90300001	93520000	21	1.09551978900568
3	93520001	98040000	452	2.17499602068911
3	98040001	98090000	5	2.54651775470261
3	98090001	98210000	12	2.15312466731657
3	98210001	98280000	7	2.73230115192089
3	98280001	105600000	731	2.20058647898107
3	105600001	139570000	3388	1.68298271023289
3	139570001	139730000	16	2.33706077534116
3	139730001	144630000	490	1.63026428202545
3	144630001	162520000	1786	3.00699574251914
3	162520001	162630000	11	4.74305878154548
3	162630001	167390000	475	2.84469227695727
3	167390001	167470000	8	3.49947100434459
3	167470001	170950000	348	2.95108859555861
3	170950001	171170000	22	3.73002005530102
3	171170001	172190000	102	3.10405086396839
3	172190001	177060000	487	2.41414821020248
3	177060001	185540000	847	2.89649873550327
3	185540001	187450000	190	2.3908266196468
3	187450001	187540000	9	3.20838332987486
3	187540001	198022430	1033	2.43067681757414
4	1	10520000	1021	2.06984591304286
4	10520001	15000000	448	1.54376230607361
4	15000001	15080000	8	2.16878337524916
4	15080001	15640000	56	1.70679000847059
4	15640001	15700000	6	2.15605670801314
4	15700001	24570000	883	1.49585979478575
4	24570001	40840000	1624	2.18810204911023
4	40840001	40880000	4	3.07826469612782
4	40880001	49090000	820	2.18383860344586
4	49090001	49160000	7	0.083200025383068
4	49160001	49630000	26	1.9529848018873
4	49630001	51170000	3	0
4	51170001	57220000	452	2.24653437054389
4	57220001	57360000	14	2.6715604173655
4	57360001	77850000	2031	2.20025751988657
4	77850001	78100000	25	2.68640775749714
4	78100001	112410000	3423	2.20354813713368
4	112410001	112990000	58	3.23196222411666
4	112990001	113170000	18	3.79209258538345
4	113170001	153900000	4064	2.33604559037711
4	153900001	153930000	3	3.55968626868682
4	153930001	158310000	438	2.45695984002889
4	158310001	159070000	76	3.51121446126436
4	159070001	163870000	480	2.32185514430607
4	163870001	190720000	2684	1.45516814641155
4	190720001	190800000	8	1.05835950056234
4	190800001	190980000	14	1.47295489969532
4	190980001	191154276	2	2.15149654599782
5	1	750000	74	1.18105400814605
5	750001	790000	4	0.659323784600887
5	790001	840000	5	0.123222213870477
5	840001	21480000	2056	1.05187061817661
5	21480001	21570000	9	1.40009039160205
5	21570001	36260000	1468	1.00431304307389
5	36260001	44490000	823	2.34824175377575
5	44490001	44600000	11	3.74090405165718
5	44600001	44760000	16	2.46251077263423
5	44760001	44810000	5	3.78068145333809
5	44810001	45950000	114	2.23293533348536
5	45950001	46100000	15	1.49529958848905
5	46100001	46240000	14	2.09036552134102
5	46240001	46320000	8	1.54659771777025
5	46320001	49560000	21	1.02949918869557
5	49560001	49950000	39	2.36965840744757
5	49950001	50050000	10	2.87428894071118
5	50050001	55220000	517	2.345528864584
5	55220001	55290000	7	3.67027861725925
5	55290001	55790000	50	2.44103515789632
5	55790001	56060000	27	3.30328024197316
5	56060001	56250000	19	2.79152902886261
5	56250001	79740000	2167	2.34078492682407
5	79740001	79790000	5	2.92372555581866
5	79790001	86560000	676	2.28622432375436
5	86560001	86700000	14	2.73010665139727
5	86700001	90660000	396	2.28756413531734
5	90660001	90690000	3	3.18648967832525
5	90690001	94510000	377	2.3706805827272
5	94510001	94540000	3	1.76465510132802
5	94540001	105650000	1109	2.25218433984225
5	105650001	105670000	2	1.6744915520947
5	105670001	132050000	2635	2.13362440347832
5	132050001	133140000	108	3.23236269801034
5	133140001	138610000	545	2.09036552134102
5	138610001	138650000	4	2.72718207004277
5	138650001	139480000	78	2.10388106870623
5	139480001	139510000	3	2.99469366216714
5	139510001	143440000	393	2.19598312596625
5	143440001	143470000	3	1.57020764229107
5	143470001	147930000	445	2.06856645742118
5	147930001	150200000	227	1.27918707906239
5	150200001	150230000	3	2.06792686262568
5	150230001	151810000	157	1.16404501920657
5	151810001	151880000	7	2.1851500237238
5	151880001	159280000	733	1.09602457021252
5	159280001	159320000	4	2.03574235412173
5	159320001	172730000	1340	1.07638986437018
5	172730001	172780000	5	1.44658101249245
5	172780001	174870000	208	1.10436357107318
5	174870001	174900000	3	1.49361943549009
5	174900001	178040000	311	2.08940162987964
5	178040001	178070000	3	2.50223986338566
5	178070001	178250000	18	1.90892524604539
5	178250001	178490000	24	2.45904071836175
5	178490001	180915260	227	1.95672805510736
6	1	290000	10	2.06025863708675
6	290001	390000	10	2.81377113867427
6	390001	7110000	672	2.33841468371552
6	7110001	7150000	4	2.90631497206309
6	7150001	25540000	1836	2.31275450550459
6	25540001	25600000	6	2.78450495643532
6	25600001	25990000	39	2.35401164062877
6	25990001	26610000	62	2.76164853679961
6	26610001	26870000	20	2.29326248054382
6	26870001	27000000	13	2.7162293221765
6	27000001	27100000	10	2.20552360258366
6	27100001	27170000	7	2.94157205993725
6	27170001	41000000	1378	2.32995891173352
6	41000001	41070000	7	2.76569654372127
6	41070001	53130000	1205	2.29963917042932
6	53130001	53240000	11	2.82604378563252
6	53240001	58760000	546	2.24188645104427
6	58760001	61940000	8	1.31594695672473
6	61940001	63550000	155	2.19302618564145
6	63550001	63620000	7	2.72645117806468
6	63620001	90090000	2643	2.21508327605661
6	90090001	93260000	317	1.00948387944991
6	93260001	96960000	355	2.14044027269568
6	96960001	97020000	6	2.62368651026
6	97020001	98820000	180	2.09165102178455
6	98820001	98900000	8	1.68826167558957
6	98900001	98940000	4	2.21904462735061
6	98940001	106010000	707	0.98052613810175
6	106010001	126770000	2072	2.17532322872925
6	126770001	126790000	2	2.68531993542289
6	126790001	128460000	167	2.14108992068111
6	128460001	128690000	23	1.23124122014168
6	128690001	128760000	7	2.24553800805943
6	128760001	128930000	17	1.19399150866266
6	128930001	129190000	26	2.0081991253483
6	129190001	129510000	31	1.39462449445084
6	129510001	130030000	52	2.16845662050143
6	130030001	130300000	27	1.13102401328291
6	130300001	130350000	5	1.99527645250693
6	130350001	130790000	44	1.1305143804593
6	130790001	130870000	8	2.27685603689773
6	130870001	130900000	3	0.990805993283955
6	130900001	135250000	434	2.14076508543086
6	135250001	138100000	285	3.48398778183677
6	138100001	139420000	132	2.32219253219773
6	139420001	139530000	11	3.45397184895336
6	139530001	149610000	1008	2.28689418310152
6	149610001	149690000	8	2.82120575511291
6	149690001	154310000	462	2.19861306639618
6	154310001	154340000	3	1.58592776626936
6	154340001	155170000	83	2.16780317894877
6	155170001	155610000	44	1.61870276616773
6	155610001	155650000	4	2.19992858359298
6	155650001	163220000	742	1.69149095384202
6	163220001	170960000	758	1.12669438542227
6	170960001	171115067	10	2.98893644846811
7	1	6830000	668	2.82604378563252
7	6830001	18100000	1126	3.32358557825389
7	18100001	18170000	7	4.74103825667741
7	18170001	18370000	20	3.5045011237443
7	18370001	18400000	3	4.37959585507611
7	18400001	26200000	778	3.26650463787468
7	26200001	26230000	3	6.24735714046784
7	26230001	27010000	78	3.33213482701654
7	27010001	27760000	75	5.52989422878304
7	27760001	30500000	273	3.4982141280987
7	30500001	30620000	12	4.38439759820159
7	30620001	43660000	1304	3.3390647678167
7	43660001	43710000	5	4.22252201105589
7	43710001	54570000	1079	3.30368565942645
7	54570001	57940000	328	2.07753010079905
7	57940001	61810000	30	1.12593086290664
7	61810001	61910000	10	1.90121307807557
7	61910001	62130000	17	1.15480013353091
7	62130001	65125000	269	2.09647482402852
7	65125001	70160000	499	0.987620934784977
7	70160001	70270000	11	1.78681969562611
7	70270001	72080000	181	1.28130849883743
7	72080001	72880000	58	2.46112246228757
7	72880001	73590000	71	1.56165825542216
7	73590001	73620000	3	2.07849152338868
7	73620001	76470000	209	1.64243842269168
7	76470001	76520000	5	2.88255994124814
7	76520001	102380000	2550	1.57991846332589
7	102380001	102420000	4	2.16029510836991
7	102420001	104610000	219	1.48299467780286
7	104610001	104670000	6	2.19532586869416
7	104670001	142340000	3737	1.52030408797659
7	142340001	142490000	15	0.947685711477182
7	142490001	158110000	1511	1.33930302915566
7	158110001	159030000	92	0.824255767305068
7	159030001	159138663	10	0.512198201185977
X	1	1075000	86	1.12822190684623
X	1075001	16850000	1533	1.4997834141268
X	16850001	16900000	5	1.97611787535395
X	16900001	39580000	2261	1.53583360105802
X	39580001	58470000	1773	2.15377607385439
X	58470001	61920000	29	1.06410942187161
X	61920001	86660000	2420	2.12552319871191
X	86660001	88260000	160	1.53328835500948
X	88260001	91500000	324	2.24819543517102
X	91500001	106960000	1512	1.52679104648948
X	106960001	107020000	6	1.9346256926427
X	107020001	118940000	1176	1.49445942464507
X	118940001	118970000	3	2.25617656377136
X	118970001	119850000	82	1.55938141982682
X	119850001	131290000	1131	0.978571461247727
X	131290001	131340000	5	1.73428965962393
X	131340001	140100000	856	1.0404188959993
X	140100001	140210000	5	1.62997485328318
X	140210001	143160000	287	0.962000397861205
X	143160001	143250000	8	1.35116903325398
X	143250001	155250000	1118	1.04017035080675
X	155250001	155270560	2	4.42196564171073
8	1	7705000	704	1.01490902506727
8	7705001	7815000	8	1.9827043096957
8	7815001	11890000	396	1.2223511593873
8	11890001	11925000	3	0
8	11925001	18160000	600	1.07237533692261
8	18160001	25280000	709	2.24354590454609
8	25280001	25330000	5	2.89649873550327
8	25330001	43760000	1838	2.24520593327034
8	43760001	46910000	14	1.30872711196886
8	46910001	47040000	13	2.05069127659684
8	47040001	47400000	36	1.58249280782505
8	47400001	47460000	6	2.11065361173007
8	47460001	47880000	42	1.50511441981336
8	47880001	47910000	3	1.15480013353091
8	47910001	49010000	106	1.74855253814502
8	49010001	55420000	641	2.28823418041468
8	55420001	62910000	749	1.67419905785793
8	62910001	73140000	1021	2.29460424376873
8	73140001	74860000	172	3.48691399534784
8	74860001	74900000	4	4.04429927954091
8	74900001	75220000	32	3.37753102371129
8	75220001	75270000	5	4.20191215846564
8	75270001	81400000	612	3.42783050926295
8	81400001	81450000	5	4.17716996724218
8	81450001	91250000	951	3.5626492202448
8	91250001	91290000	4	4.80750257202036
8	91290001	101260000	993	3.61921931363518
8	101260001	101320000	6	4.51824789803682
8	101320001	121390000	2005	3.61921931363518
8	121390001	121550000	16	4.23849091377675
8	121550001	142320000	2071	3.5045011237443
8	142320001	143720000	132	2.86715594690407
8	143720001	143820000	10	3.57536388007041
8	143820001	146364022	226	2.96825997200641
9	1	23350000	2328	1.24487837333209
9	23350001	23380000	3	0.767743795018182
9	23380001	39160000	1556	1.39735649585868
9	39160001	41970000	29	2.24786317618952
9	41970001	69935000	210	1.61437545530509
9	69935001	70465000	7	0.641822818571295
9	70465001	70970000	5	2.78930990127889
9	70970001	108050000	3674	2.05802447316727
9	108050001	108100000	5	3.02588626422893
9	108100001	115610000	748	2.32995891173352
9	115610001	115640000	3	3.93513279309823
9	115640001	123160000	747	2.37886564146809
9	123160001	127120000	396	2.97743996320461
9	127120001	127180000	6	3.69185807960239
9	127180001	127270000	9	2.50609000565511
9	127270001	134510000	709	3.01778246937273
9	134510001	134590000	8	3.59703957280857
9	134590001	141130000	640	2.89725320271243
9	141130001	141213431	2	0
10	1	320000	25	3.53856408607105
10	320001	740000	42	1.69736868068455
10	740001	12950000	1219	3.49444506714104
10	12950001	15350000	240	2.80671779312141
10	15350001	18840000	318	2.21211442415396
10	18840001	18870000	3	1.27733180150086
10	18870001	25420000	655	2.29796027985134
10	25420001	25450000	3	1.56935190337464
10	25450001	38770000	1329	2.23956418213591
10	38770001	38890000	7	0.284393469587773
10	38890001	39070000	18	2.07464703227241
10	39070001	42400000	12	0.0511468650953864
10	42400001	42790000	33	1.82967147023491
10	42790001	42820000	3	0.2431136849715
10	42820001	61500000	1582	2.25517819645766
10	61500001	81420000	1992	1.70973846153211
10	81420001	81640000	20	2.22962435364391
10	81640001	91740000	998	1.68884863396586
10	91740001	91820000	8	1.26806890448416
10	91820001	114860000	2299	1.63142219763205
10	114860001	114950000	9	2.08169770962045
10	114950001	135510000	2021	1.67946705732018
10	135510001	135534747	2	2.8030092353917
11	1	8140000	784	1.17589154952195
11	8140001	8180000	4	0.819820848410113
11	8180001	13000000	482	1.22287352437427
11	13000001	13690000	69	2.31612312675111
11	13690001	13750000	6	2.8338682806935
11	13750001	48730000	3496	2.22796972414798
11	48730001	48970000	23	1.25329493158655
11	48970001	50630000	164	2.15670852104627
11	50630001	50945000	15	1.1183043637507
11	50945001	51570000	45	2.00725231813225
11	51570001	54755000	3	0
11	54755001	54870000	8	2.08586907553057
11	54870001	55030000	16	1.28555486911357
11	55030001	65800000	1066	2.22631566800357
11	65800001	65860000	6	2.73376465938925
11	65860001	72840000	686	2.21904462735061
11	72840001	72900000	6	2.9127428522055
11	72900001	82830000	992	2.39561914173777
11	82830001	82880000	5	3.61366688143932
11	82880001	86630000	375	2.52011529530273
11	86630001	86660000	3	3.60897257586434
11	86660001	92890000	598	2.42206130594109
11	92890001	92950000	6	2.82641612242893
11	92950001	102290000	916	2.38740623582639
11	102290001	102360000	7	3.12327158618134
11	102360001	103200000	84	2.49944160318157
11	103200001	107710000	451	1.05835950056234
11	107710001	107740000	3	1.8233076298395
11	107740001	131180000	2342	1.1679038686687
11	131180001	131210000	3	1.90275444272134
11	131210001	135006516	374	1.02330963033441
12	1	8560000	836	2.16911015264659
12	8560001	8590000	3	1.59424072092025
12	8590001	9630000	104	2.1979554445622
12	9630001	9720000	3	6.0771551117497
12	9720001	13180000	345	2.30535175266236
12	13180001	14030000	84	1.59395378905445
12	14030001	15200000	117	2.26350427099293
12	15200001	15990000	79	1.68444842888889
12	15990001	25340000	935	2.21178466603086
12	25340001	25420000	8	2.7122190177513
12	25420001	34560000	914	2.28521970883423
12	34560001	34800000	24	1.83969052525386
12	34800001	36360000	6	1.26437003323968
12	36360001	37980000	12	2.1674764921407
12	37980001	38150000	17	1.0434027824697
12	38150001	38360000	21	1.35062888396568
12	38360001	47450000	906	2.27986528932036
12	47450001	47500000	5	2.93055351861868
12	47500001	52680000	517	2.2808687907045
12	52680001	52770000	9	3.56349604192141
12	52770001	53590000	82	2.254180036727
12	53590001	53800000	21	2.84693444221375
12	53800001	70620000	1678	2.31983130798714
12	70620001	70660000	4	3.11463379846109
12	70660001	82090000	1143	2.26950798476675
12	82090001	121120000	3895	1.72687985001575
12	121120001	121160000	4	2.59332075965723
12	121160001	121340000	18	1.8330086091825
12	121340001	121380000	4	1.21687069686791
12	121380001	125390000	396	1.78621915651814
12	125390001	125430000	4	2.29628197103166
12	125430001	132190000	675	1.57734572428557
12	132190001	133851895	145	2.47676316887518
13	1	40150000	2111	2.29493974270645
13	40150001	60920000	2071	1.17202439941802
13	60920001	61040000	12	1.50623763169959
13	61040001	72020000	1095	1.07714308405361
13	72020001	72050000	3	2.13167883384757
13	72050001	96310000	2410	1.08418069251534
13	96310001	96340000	3	1.663974521819
13	96340001	107170000	1082	1.12847655551911
13	107170001	107230000	6	1.50876599736407
13	107230001	114685000	714	1.1195743458882
13	114685001	114890000	16	1.6648499390017
13	114890001	115169878	22	1.25566545415484
14	1	19065000	6	1.02058962070886
14	19065001	19135000	6	2.04814333868611
14	19135001	19190000	4	2.7513584356985
14	19190001	20910000	112	1.95267300463845
14	20910001	20950000	4	3.21237296891934
14	20950001	45490000	2451	2.06121646780302
14	45490001	52460000	696	2.54228413216882
14	52460001	52490000	3	3.62306623710234
14	52490001	76650000	2409	2.56065528940407
14	76650001	76700000	5	3.46896109049145
14	76700001	81630000	493	2.38193855064705
14	81630001	81750000	12	3.02820380161839
14	81750001	92190000	1043	2.44138080700334
14	92190001	92340000	15	2.94613793899514
14	92340001	100240000	790	2.46876293479793
14	100240001	100430000	19	1.48020333709845
14	100430001	100580000	15	2.96291202532493
14	100580001	106030000	544	2.41174237964107
14	106030001	106240000	21	1.96985398780275
14	106240001	106880000	64	2.46494124215055
14	106880001	106920000	3	3.73306567338116
14	106920001	107349540	37	2.46598323299884
15	1	20050000	5	0.975397422214023
15	20050001	25570000	389	2.04941713103189
15	25570001	25730000	16	2.47189194232293
15	25730001	29100000	303	2.01388410505141
15	29100001	29140000	4	1.56393635391332
15	29140001	50010000	2000	2.15899057838252
15	50010001	51890000	187	1.72362359936234
15	51890001	51940000	5	2.26583815852334
15	51940001	63800000	1185	1.75689449153782
15	63800001	63850000	5	2.47780761827966
15	63850001	67810000	396	1.86804965610159
15	67810001	67860000	5	2.47119643861832
15	67860001	69050000	119	1.85491464611707
15	69050001	71320000	226	2.4680678648358
15	71320001	79030000	761	3.32806220414111
15	79030001	79140000	11	2.67734948165089
15	79140001	80350000	121	3.31911236432241
15	80350001	80430000	8	4.00513417255955
15	80430001	82460000	203	3.29720235113373
15	82460001	82570000	11	3.85078766438175
15	82570001	93350000	989	3.33172743768555
15	93350001	93560000	21	4.55998831554793
15	93560001	102531392	897	3.87343871709739
16	1	2910000	281	2.77417053833766
16	2910001	2950000	4	3.77673623504541
16	2950001	10940000	794	3.11541850770721
16	10940001	11770000	83	3.76360326825268
16	11770001	12010000	24	4.55014490468539
16	12010001	14170000	215	3.86676832871807
16	14170001	14400000	23	4.50406322155661
16	14400001	14530000	13	3.5630726164088
16	14530001	15210000	47	4.1916307795622
16	15210001	15250000	3	2.52397907210518
16	15250001	16330000	100	3.91629382503973
16	16330001	16605000	7	2.79893278980739
16	16605001	24540000	727	3.90421198893432
16	24540001	24580000	4	4.73346627581948
16	24580001	24720000	14	3.54911602689289
16	24720001	24810000	9	4.42003413042402
16	24810001	33860000	780	3.32480613773789
16	33860001	33910000	5	0.738022958911409
16	33910001	34180000	12	1.66251589764902
16	34180001	34210000	3	0.616079096043432
16	34210001	34380000	17	3.18847656309518
16	34380001	34790000	41	1.0626085585368
16	34790001	35160000	36	3.22195939305055
16	35160001	35190000	3	1.17150908312798
16	35190001	46460000	16	0.320914902073705
16	46460001	48050000	159	1.184930551404
16	48050001	48100000	5	1.84029847758136
16	48100001	67090000	1897	1.11881230378923
16	67090001	67120000	3	2.32962098553611
16	67120001	80210000	1304	1.15121112567268
16	80210001	80270000	6	0.787321952950909
16	80270001	89760000	943	1.23595621173402
16	89760001	89800000	4	1.89874800550107
16	89800001	90190000	39	1.25355824996132
16	90190001	90354753	11	2.7863524997723
17	1	5310000	521	1.17950451903723
17	5310001	5400000	9	1.50483366549789
17	5400001	15460000	1004	1.11475075443011
17	15460001	15500000	4	1.83634829354164
17	15500001	16700000	120	1.18286256009609
17	16700001	16740000	4	1.8861359406058
17	16740001	22220000	511	1.22574782658273
17	22220001	25270000	5	0.379115556985955
17	25270001	31680000	640	1.24934734540134
17	31680001	32610000	93	2.23459168422861
17	32610001	33300000	69	1.27865690790016
17	33300001	35310000	171	2.47119643861832
17	35310001	35850000	54	3.63976399812125
17	35850001	38390000	248	2.37579464867182
17	38390001	38680000	29	3.6025770155283
17	38680001	38800000	12	4.07956435829323
17	38800001	39510000	71	2.49489773850343
17	39510001	41380000	187	1.34738956025611
17	41380001	41450000	7	1.96891515340493
17	41450001	43580000	213	1.3584683823275
17	43580001	43650000	3	2.56738436216516
17	43650001	44210000	56	1.34631038430207
17	44210001	44240000	3	2.56348750309641
17	44240001	44665000	17	1.33526606503705
17	44665001	44810000	4	4.03927675831195
17	44810001	44990000	18	3.1741863504542
17	44990001	45900000	91	3.63762073614439
17	45900001	45980000	8	4.64072295706345
17	45980001	46320000	34	3.7483159496592
17	46320001	46430000	11	4.2488438053258
17	46430001	47830000	140	3.5335056456758
17	47830001	47910000	8	4.23003210095343
17	47910001	50350000	244	3.44067944258461
17	50350001	53040000	269	2.86903213985589
17	53040001	56050000	301	3.54911602689289
17	56050001	56090000	4	4.45682457704218
17	56090001	58195000	209	3.53603433993686
17	58195001	60560000	236	2.92258839002609
17	60560001	60620000	6	3.6629586204075
17	60620001	60660000	4	4.79578954374364
17	60660001	62480000	177	3.52382205423441
17	62480001	62510000	3	4.62480116965886
17	62510001	64340000	180	3.36563702976582
17	64340001	64400000	6	3.80880742994643
17	64400001	73770000	934	3.31586125938843
17	73770001	76680000	291	4.02377679088668
17	76680001	76770000	9	4.62132298376727
17	76770001	78540000	166	3.71915490314139
17	78540001	79060000	52	4.63673919875798
17	79060001	79110000	5	6.21450720918257
17	79110001	79360000	25	5.2154487120633
17	79360001	79430000	7	6.28644994780664
17	79430001	79530000	10	5.07049843187411
17	79530001	79630000	10	4.29325715585993
17	79630001	80060000	39	5.2321429309995
17	80060001	81195210	113	4.15298278836225
18	1	35000	2	2.93967073092091
18	35001	2520000	248	1.49445942464507
18	2520001	3310000	79	1.8308846809188
18	3310001	8560000	524	1.48578795398791
18	8560001	8770000	21	1.84516513147657
18	8770001	12340000	356	2.34383407260561
18	12340001	12370000	3	3.59491111542359
18	12370001	15370000	300	2.42068420901336
18	15370001	18530000	6	1.32398486970616
18	18530001	18850000	32	2.53664477711755
18	18850001	21580000	273	1.18829348401716
18	21580001	21620000	4	1.7331032270543
18	21620001	46450000	2481	1.17614950251718
18	46450001	46500000	5	1.86193547911793
18	46500001	51720000	521	1.13382825703368
18	51720001	51780000	6	1.52961469052748
18	51780001	75130000	2310	1.13842163403734
18	75130001	77130000	195	2.13816721384066
18	77130001	77310000	18	2.87128442988202
18	77310001	78077248	71	2.39767450388584
20	1	26260000	2603	2.33198696088041
20	26260001	27870000	6	1.10866686990473
20	27870001	29725000	23	2.19598312596625
20	29725001	29840000	4	0.302299543422318
20	29840001	33310000	347	2.1805616430728
20	33310001	33360000	5	3.16190943105307
20	33360001	40080000	667	2.18252754672043
20	40080001	57400000	1730	2.80745981318641
20	57400001	57490000	9	3.55545597382243
20	57490001	58410000	92	2.86265573590598
20	58410001	58570000	16	3.33172743768555
20	58570001	61480000	281	2.55534911989591
20	61480001	61580000	10	3.06774976266339
20	61580001	62440000	86	2.36455071816484
20	62440001	63025520	53	3.23156177798075
Y	1	13650000	160	3.85566641505548
Y	13650001	13885000	11	0
Y	13885001	14570000	22	1.62390148164073
Y	14570001	23400000	38	6.77063541625102
Y	23400001	59373566	31	0
19	1	17330000	1686	1.69413492259736
19	17330001	21050000	365	2.11162192287636
19	21050001	21100000	5	1.18363792245632
19	21100001	24370000	327	2.14173965873314
19	24370001	27740000	24	1.28051282856334
19	27740001	27970000	23	0.734156151188886
19	27970001	28110000	14	1.109680147951
19	28110001	54640000	2635	1.63171172670005
19	54640001	54710000	7	2.13038223687639
19	54710001	57510000	277	1.5907988508295
19	57510001	57610000	10	1.19840048284209
19	57610001	59128983	149	1.66689328715886
22	1	16980000	41	2.06504978304255
22	16980001	24240000	634	1.18881112728052
22	24240001	24350000	10	1.58363747653025
22	24350001	24400000	5	2.79559982720868
22	24400001	33460000	895	1.45350468014
22	33460001	33490000	3	0.860182222945909
22	33490001	50310000	1681	1.44907215081066
22	50310001	50390000	6	2.34247866186591
22	50390001	50470000	6	1.80125763823661
22	50470001	50580000	11	1.34118838264027
22	50580001	50610000	3	1.83331211164005
22	50610001	50650000	4	2.38843210204693
22	50650001	50700000	5	1.699427810862
22	50700001	50750000	5	2.3597883304365
22	50750001	51304566	50	1.63721659374943
21	1	10675000	53	2.07176576173666
21	10675001	10770000	7	0.990560886876568
21	10770001	10860000	9	0.166672143253909
21	10860001	12765000	32	1.73666351183811
21	12765001	14380000	4	1.13306325122536
21	14380001	15570000	96	2.295946379061
21	15570001	15610000	4	3.29396339232291
21	15610001	15660000	5	4.51580022949343
21	15660001	16280000	62	3.317486586506
21	16280001	16620000	33	2.66144499081707
21	16620001	17230000	61	3.30977029460168
21	17230001	20460000	323	2.27919640431725
21	20460001	48129895	2752	1.71268895901402
