# Supplementary material for: Aromatase inhibition remodels the clonal architecture of estrogen-receptor-positive breast cancers
Source: Nat Commun. 2016 Aug 9;7:12498. doi: 10.1038/ncomms12498 (PMC4980485; doi:10.1038/ncomms12498)
Supplement: Supplementary Software 1 — All data and scripts used for clonal clustering [file ncomms12498-s14.zip › clonalClustering/BRC30/runClonEvol.R]

library(clonevol)
vafs = read.table("clonevol.input",header=T,sep="\t")
vafs = vafs[vafs$cluster != 0,]

##shift the vafs of cluster 3 down a bit, as the algorithm chokes, thinking it's above the founding clone percentage
vafs[vafs$cluster==3,]$Surgical.vaf = vafs[vafs$cluster==3,]$Surgical.vaf * (0.130864324598882/0.155052085297003)

vaf.col.names <- grep(".vaf", colnames(vafs), value=TRUE)

 x = infer.clonal.models(variants=vafs,cluster.col.name="cluster",vaf.col.names=vaf.col.names, subclonal.test="bootstrap", subclonal.test.model="non-parametric", cluster.center="mean", num.boots=1000, founding.cluster=1, min.cluster.vaf=0.01, p.value.cutoff=0.01, alpha=0.1, random.seed=63108)

plot.clonal.models(x$models,
                   matched=x$matched,
                   variants=vafs,
                   box.plot=TRUE,
                   out.format="pdf",
                   overwrite.output=TRUE,
                   scale.monoclonal.cell.frac=TRUE,
                   cell.frac.ci=TRUE,
                   tree.node.shape="circle",
                   tree.node.size=40,
                   tree.node.text.size=0.65,
                   width=8, height=5,
                   out.dir="clonevol")


calculateClonalShift <- function(x){
#assumes that the first model is the correct one
  allpercs = NULL
  
  for(n in names(x$models)){
    print("-----------")
    print(n)
    print("-----------")
    ##pull out the best model for this sample
    info = x$models[[n]][[as.numeric(x$matched$index[n])]]
    ##print(info)
    ##translate into percentages
    maxvaf = max(info$vaf)
    for(i in c("vaf","occupied","free")){
      info[,i]=info[,i]/maxvaf
    }
    #sort by label number
    info = info[with(info,order(lab)),]

    #remove negative values
    info$free[info$free<0] = 0
    
    print(info)
    allpercs = cbind(allpercs, info$free)#[2:length(info[,1])]) #I think free is the right field to use here - check this on a few examples
    #allpercs = cbind(allpercs, info$vaf[2:length(info[,1])])
  }

  print(allpercs)
  write.table(allpercs,"subclonalPercentages",sep="\t",quote=F,row.names=F)
  return(mean(apply(allpercs,1,max)-apply(allpercs,1,min)))
}


ci = calculateClonalShift(x)
print(ci)
write.table(ci,"clonalInstabilityIndex",sep="\t",quote=F,row.names=F,col.names=F)
