# Supplementary material for: Aromatase inhibition remodels the clonal architecture of estrogen-receptor-positive breast cancers
Source: Nat Commun. 2016 Aug 9;7:12498. doi: 10.1038/ncomms12498 (PMC4980485; doi:10.1038/ncomms12498)
Supplement: Supplementary Software 1 — All data and scripts used for clonal clustering [file ncomms12498-s14.zip › clonalClustering/BRC32/tumor.cn]

1	1	820000	15	2.39560669343257
1	820001	2580000	176	1.7514423712022
1	2580001	2660000	3	1.13847279787252
1	2660001	17770000	1408	1.86820568819713
1	17770001	17830000	6	1.50366557243875
1	17830001	24260000	643	1.86332730568158
1	24260001	24350000	3	3.29651711921703
1	24350001	31540000	703	1.81778862913542
1	31540001	31600000	6	1.52240856409037
1	31600001	121350000	8870	1.96186566818467
1	121350001	121475000	4	1.29248224626523
1	142545000	143340000	39	1.86820568819713
1	143340001	143600000	12	2.33103771080773
1	143600001	144550000	14	1.93457064758418
1	144550001	144590000	4	2.27958737859512
1	144590001	149370000	264	1.95228657519617
1	149370001	149580000	6	2.48505965993252
1	149580001	201920000	5210	1.96437908994408
1	201920001	202120000	20	1.71636299462953
1	202120001	224260000	2162	1.97605729966317
1	224260001	224620000	36	1.69928847572698
1	224620001	249220000	2434	1.94909973626377
1	249220001	249250621	3	3.27123398037017
2	1	50000	4	2.9909636096143
2	50001	44350000	4400	1.97835198963688
2	44350001	44600000	25	1.77074635309143
2	44600001	65310000	2069	1.9735349771075
2	65310001	65470000	16	1.7218640599723
2	65470001	70220000	475	1.99192308421485
2	70220001	70540000	32	1.69529720332847
2	70540001	89610000	1864	1.99077083784023
2	89610001	89895000	7	1.68837747422267
2	89895001	92280000	96	1.98892807406275
2	92280001	93825000	4	0.99333504032395
2	93825001	110635000	1458	1.98754667166063
2	110635001	110830000	3	2.70445586667582
2	110830001	131850000	2026	1.99676688212968
2	131850001	131880000	3	1.5584622905069
2	131880001	159260000	2720	2.0229525187853
2	159260001	159300000	4	1.74887759371233
2	159300001	230750000	7135	1.99007968167342
2	230750001	230890000	14	1.6731263126214
2	230890001	243100000	1208	1.9370632499944
2	243100001	243199373	5	2.88410096683687
3	1	90000	3	3.05923763171323
3	90001	180000	9	2.25562604518822
3	180001	1650000	147	2.01481998733177
3	1650001	1730000	8	1.74823673260212
3	1730001	11700000	997	2.006475655668
3	11700001	11820000	12	1.73736245830663
3	11820001	47060000	3520	2.0006932192535
3	47060001	49560000	250	1.7161516131144
3	49560001	75570000	2589	1.98133746547595
3	75570001	75695000	6	2.79788009208505
3	75695001	90300000	1454	2.00971819956372
3	90300001	93520000	21	1.51193672889727
3	93520001	108980000	1543	2.0129638915709
3	108980001	109230000	25	1.7318334871722
3	109230001	114820000	558	2.02551253470168
3	114820001	114860000	4	1.70939513500155
3	114860001	124940000	1005	1.99469010535962
3	124940001	124970000	3	0.981110567819817
3	124970001	138510000	1351	1.98202680356098
3	138510001	138640000	13	1.62660187073218
3	138640001	155480000	1683	2.00717022163627
3	155480001	155640000	16	1.72652655725562
3	155640001	162510000	685	2.02341783105265
3	162510001	162640000	3	1.51785945751173
3	162640001	198022430	3520	1.96483628164715
4	1	9450000	917	1.92461922136935
4	9450001	9480000	3	7.14549898338347
4	9480001	25470000	1595	2.03623922942338
4	25470001	25760000	29	1.75336735479743
4	25760001	38970000	1318	2.02341783105265
4	38970001	40820000	185	1.73842686480873
4	40820001	49090000	826	2.0185352679949
4	49090001	49160000	7	1.3560317103386
4	49160001	49630000	26	1.91582397625617
4	49630001	52700000	5	1.52102328557698
4	52700001	57650000	493	1.9717017682712
4	57650001	57820000	17	1.68984397319747
4	57820001	113460000	5538	2.007633345861
4	113460001	113750000	29	1.77742343488992
4	113750001	128790000	1501	2.02690972994615
4	128790001	129135000	34	1.74013068270027
4	129135001	190140000	6094	2.00925478633693
4	190140001	190190000	5	1.62701223332397
4	190190001	190930000	74	2.07759772178923
4	190930001	191154276	3	2.90549515788852
5	1	160000	15	3.32064854814682
5	160001	1890000	173	2.72944201892257
5	1890001	7170000	528	3.1394274295996
5	7170001	7200000	3	2.1596641279169
5	7200001	21460000	1418	3.14532184503328
5	21460001	21580000	12	2.61807131327152
5	21580001	37070000	1548	3.13230246307875
5	37070001	37510000	44	2.80160437041007
5	37510001	45920000	841	3.13044564350327
5	45920001	49550000	60	2.4093308196319
5	49550001	56360000	681	3.10084131369733
5	56360001	56550000	19	2.73366836757408
5	56550001	68240000	1166	3.15526684538497
5	68240001	68850000	60	2.67962337978095
5	68850001	125870000	5514	3.14904863539845
5	125870001	126190000	32	2.68546892939232
5	126190001	132300000	610	3.08060230808597
5	132300001	132360000	6	2.50070721318527
5	132360001	137350000	497	2.9978630685826
5	137350001	139210000	180	2.71987854811245
5	139210001	145500000	629	3.0534565128151
5	145500001	145650000	15	2.65190386297413
5	145650001	149780000	412	3.0845814597648
5	149780001	149910000	13	2.62245599218843
5	149910001	180795000	3068	3.0322232296429
5	180795001	180915260	4	5.16137885397885
6	1	250000	6	2.23825448341975
6	250001	380000	13	3.0729601637992
6	380001	14940000	1455	1.98961899073458
6	14940001	15260000	32	1.69739721777138
6	15260001	34460000	1908	1.92959114068583
6	34460001	34530000	7	2.59404230866347
6	34530001	58720000	2412	1.95388115473548
6	58720001	62030000	21	1.63626044748993
6	62030001	62150000	9	1.99676688212968
6	62150001	62240000	6	1.70960604817707
6	62240001	73920000	1167	2.0055497923521
6	73920001	74420000	50	1.6873304105121
6	74420001	89750000	1530	1.99192308421485
6	89750001	89840000	9	1.6957170897756
6	89840001	90460000	62	1.96209408189052
6	90460001	90620000	16	1.66896136215797
6	90620001	110970000	2020	2.00046213015205
6	110970001	111370000	40	1.71594024625063
6	111370001	157710000	4617	2.0048555633076
6	157710001	157780000	7	1.7698858387564
6	157780001	170870000	1289	2.02202208774617
6	170870001	170940000	7	2.32799103990887
6	170940001	171115067	12	1.93660990818417
7	1	38300000	3811	1.98271628500473
7	38300001	38400000	10	2.62821826783893
7	38400001	39890000	149	2.02574536022503
7	39890001	40360000	47	1.75208389897553
7	40360001	57950000	1743	1.9988449548647
7	57950001	61610000	20	1.46868344419865
7	61610001	61860000	14	2.01273195196073
7	61860001	62430000	52	1.47548943167717
7	62430001	104960000	4084	1.91357261238123
7	104960001	105200000	24	1.64967000902345
7	105200001	129540000	2432	2
7	129540001	129740000	20	1.55986573894647
7	129740001	142075000	1213	1.95274209040455
7	142075001	142510000	36	2.38760271258948
7	142510001	143270000	74	1.99630526421227
7	143270001	143430000	3	2.46789475264753
7	143430001	152060000	837	1.97628669709205
7	152060001	152480000	42	1.72101709680807
7	152480001	159070000	649	1.97995921926285
7	159070001	159138663	6	2.69970073908937
X	1	1075000	86	1.79017113589212
X	1075001	1210000	4	2.28710805270137
X	1210001	2910000	158	1.7503734546509
X	2910001	2930000	2	1.52775808183365
X	2930001	23680000	2051	2.01667711261608
X	23680001	24290000	61	1.73119616991582
X	24290001	42330000	1798	2.01435586689602
X	42330001	42360000	3	2.52764268731548
X	42360001	44330000	196	2.02947276423582
X	44330001	44750000	42	1.6873304105121
X	44750001	58320000	1242	1.94046531754463
X	58320001	61970000	51	1.44585883589362
X	61970001	69970000	788	1.97995921926285
X	69970001	70770000	80	1.7514423712022
X	70770001	73100000	197	1.97743392277603
X	73100001	73220000	12	1.68900588665577
X	73220001	114850000	4117	2.00879143734838
X	114850001	115050000	16	1.73927865565485
X	115050001	118550000	344	2.00254250882193
X	118550001	119120000	56	1.74588804834383
X	119120001	122790000	350	2.01389181079658
X	122790001	123200000	41	1.73034661969995
X	123200001	132570000	935	2.02877356106635
X	132570001	132700000	13	1.8112428633511
X	132700001	155230000	2136	2.02248727101945
X	155230001	155270560	4	2.80189099238463
8	1	290000	14	1.2599243950749
8	290001	7020000	668	0.965760891923533
8	7020001	7940000	32	1.51173951664003
8	7940001	11910000	395	0.980629342776117
8	11910001	11960000	3	0
8	11960001	12215000	12	0.970866105870167
8	12215001	12340000	6	1.88221682584205
8	12340001	12590000	23	1.1173186029304
8	12590001	21890000	927	0.908945347536383
8	21890001	22090000	20	1.18796283044588
8	22090001	22220000	13	0.8033388694742
8	22220001	22300000	8	0.984000020455716
8	22300001	22400000	10	0.692289530569016
8	22400001	22500000	10	1.26316193104418
8	22500001	41050000	1850	0.9083237420549
8	41050001	41200000	15	1.06389211463728
8	41200001	41460000	26	0.8301643773516
8	41460001	41770000	31	1.07722207947397
8	41770001	43390000	162	0.855050183263267
8	43390001	43430000	4	1.20972683118635
8	43430001	43790000	36	0.5871448756194
8	43790001	46860000	6	1.27001000867683
8	46860001	46900000	4	2.95187573910713
8	46900001	47450000	55	3.52501386274837
8	47450001	48900000	141	4.03385158238797
8	48900001	49040000	14	3.58976171758412
8	49040001	56670000	763	4.25673374225382
8	56670001	56990000	32	3.82736247194653
8	56990001	70780000	1377	4.28431219668768
8	70780001	70990000	21	3.52265714977393
8	70990001	74550000	356	4.28625946168375
8	74550001	75000000	45	3.8510255608193
8	75000001	98650000	2331	4.28976623980263
8	98650001	98800000	15	3.56627217103573
8	98800001	101740000	294	4.11594655879757
8	101740001	101790000	5	3.56118059679035
8	101790001	115620000	1381	4.29873795134125
8	115620001	115650000	3	5.45127528704315
8	115650001	126380000	1072	4.212351366316
8	126380001	126490000	11	3.62194328143672
8	126490001	128630000	213	4.28003058850008
8	128630001	129060000	43	3.8556992470878
8	129060001	130890000	182	4.33319685703013
8	130890001	131130000	24	3.77292169580607
8	131130001	142360000	1120	4.21696605610208
8	142360001	142460000	10	3.20815632264765
8	142460001	143520000	98	3.60959364639937
8	143520001	143720000	20	3.11500214144893
8	143720001	143820000	10	3.72606417658018
8	143820001	143890000	7	3.23594268326568
8	143890001	144290000	40	3.6956458937327
8	144290001	146090000	157	3.22803158771702
8	146090001	146190000	10	3.9511616067335
8	146190001	146364022	12	4.70004308588603
9	1	141213431	11086	1.95092040839667
10	1	110000	4	2.61670209805712
10	110001	5820000	571	2.0050869569492
10	5820001	5860000	4	1.55525696427223
10	5860001	12000000	612	1.98156722891072
10	12000001	12390000	39	1.67104311565878
10	12390001	39090000	2631	1.91537357863042
10	39090001	42610000	25	1.39962903392457
10	42610001	51870000	651	1.998152119907
10	51870001	51955000	3	2.78701296219182
10	51955001	69480000	1748	2.00369883565387
10	69480001	70200000	72	1.7582922165787
10	70200001	70280000	8	1.45241628316347
10	70280001	98500000	2808	1.9400115041404
10	98500001	98580000	8	1.59822059018803
10	98580001	135510000	3653	1.97101457699367
10	135510001	135534747	2	2.77218846132777
11	1	48700000	4838	1.97559855250452
11	48700001	48980000	27	1.53609947903645
11	48980001	50315000	132	1.97261824562098
11	50315001	51370000	70	1.49620286537397
11	51370001	54755000	23	1.87242482756548
11	54755001	55020000	23	1.48075105816825
11	55020001	66690000	1162	1.88645442974948
11	66690001	66950000	26	1.60900998763552
11	66950001	89555000	2241	1.947280073446
11	89555001	89725000	4	1.43912464556313
11	89725001	93930000	414	2.02411592041357
11	93930001	94000000	7	1.78865596968205
11	94000001	117130000	2295	1.9928451688812
11	117130001	117240000	11	1.67145963954235
11	117240001	122870000	562	1.94955480965183
11	122870001	123030000	16	1.6852373714305
11	123030001	123960000	93	1.97147268863435
11	123960001	124080000	12	2.24320918901708
11	124080001	126070000	199	1.98386573940028
11	126070001	126170000	10	1.71023887542702
11	126170001	129820000	365	2.06038208996822
11	129820001	129950000	13	1.7503734546509
11	129950001	134900000	495	2.0455946316579
11	134900001	135006516	5	2.71258049808897
12	1	220000	8	2.2825937717116
12	220001	8560000	828	1.92529676400073
12	8560001	8590000	3	4.11972502115487
12	8590001	9550000	96	1.92349029669455
12	9550001	9630000	8	2.21948912022647
12	9630001	9720000	3	0.924541629142283
12	9720001	19490000	976	1.98984932822083
12	19490001	19590000	10	1.63481994109762
12	19590001	26060000	647	1.9926146237463
12	26060001	26090000	3	1.70139125766813
12	26090001	34480000	839	1.96620823709928
12	34480001	36360000	38	1.57353473426968
12	36360001	37960000	10	1.87976602580215
12	37960001	38440000	48	1.4584086158155
12	38440001	64910000	2639	1.92936497983412
12	64910001	65060000	15	1.66833711743322
12	65060001	118380000	5324	1.96712319110765
12	118380001	118790000	41	1.7140386036195
12	118790001	120240000	145	1.96277941801035
12	120240001	124310000	402	1.7212288155845
12	124310001	132260000	794	1.99792120693503
12	132260001	133680000	120	1.54586185060675
12	133680001	133851895	17	2.16426736498607
13	1	45800000	2676	1.98478558978657
13	45800001	45870000	7	1.65153148390803
13	45870001	115169878	6862	2.0101816770377
14	1	19065000	6	1.78195477781672
14	19065001	19340000	25	2.45920981458528
14	19340001	19395000	3	2.83036513658987
14	19395001	19860000	14	3.45314836874478
14	19860001	20170000	8	3.18523454188667
14	20170001	20430000	24	3.47576222778655
14	20430001	21700000	127	2.98407514126607
14	21700001	21790000	9	2.5116186835334
14	21790001	22130000	34	2.77617441821268
14	22130001	22340000	21	3.2467237968828
14	22340001	22990000	65	3.9511616067335
14	22990001	34850000	1184	3.07509862949223
14	34850001	35990000	114	2.70333650897905
14	35990001	46740000	1068	3.10883971152172
14	46740001	46770000	3	3.84563807641862
14	46770001	93560000	4670	3.03282846623837
14	93560001	93670000	11	2.55153470591635
14	93670001	102330000	866	3.00868432794128
14	102330001	104600000	227	2.66435387134773
14	104600001	104650000	5	2.29791499450187
14	104650001	105030000	38	2.84337266368607
14	105030001	106270000	123	2.4747514366695
14	106270001	107200000	93	3.15900191121007
14	107200001	107349540	9	3.69041987684413
15	1	20070000	7	1.54965619003788
15	20070001	30450000	829	1.96986957569992
15	30450001	30595000	6	2.43379607658343
15	30595001	75200000	4385	1.94409809049668
15	75200001	75230000	3	1.52201270164117
15	75230001	89470000	1331	1.957300717304
15	89470001	89600000	13	1.75786365597828
15	89600001	102460000	1286	1.9689538603376
15	102460001	102531392	7	2.76053752807043
16	1	210000	15	3.75772499320233
16	210001	570000	36	3.22771542895092
16	570001	850000	28	2.72718976241385
16	850001	1020000	17	3.16741717700183
16	1020001	1520000	50	2.85903534679405
16	1520001	2020000	50	3.32193908481273
16	2020001	2290000	27	2.90138376824525
16	2290001	5310000	298	3.40429687341987
16	5310001	15210000	963	3.92157498595515
16	15210001	15250000	3	2.9190321348709
16	15250001	16640000	109	3.57851356971593
16	16640001	18190000	149	4.02381630326828
16	18190001	18220000	3	5.84707353191553
16	18220001	21755000	318	3.87046695088485
16	21755001	21795000	3	3.15433356425593
16	21795001	22150000	25	3.8965022598963
16	22150001	22340000	19	3.45779545397517
16	22340001	22560000	12	3.8202131851052
16	22560001	22710000	13	4.5939276990191
16	22710001	28210000	550	3.88780938252218
16	28210001	31510000	270	3.3774454796091
16	31510001	33910000	175	4.0193622041331
16	33910001	34095000	11	2.41374358809382
16	34095001	34200000	3	3.56219848817822
16	34200001	35200000	99	4.08280878037463
16	35200001	35275000	8	3.08090826939415
16	46395000	46510000	12	1.39281789290655
16	46510001	48850000	234	0.86371345565165
16	48850001	50010000	116	1.0173261971298
16	50010001	50270000	26	0.754151324159567
16	50270001	50570000	30	0.991400576608367
16	50570001	50690000	12	1.18220224451847
16	50690001	56220000	552	0.930182807306733
16	56220001	56400000	18	1.11714874256935
16	56400001	58550000	215	0.9339514206766
16	58550001	58660000	11	0.642779868436
16	58660001	67070000	840	0.879915397461333
16	67070001	67180000	11	0.690885962287933
16	67180001	67340000	16	1.12736123257702
16	67340001	68120000	78	0.8970096632139
16	68120001	68260000	14	0.677879268004333
16	68260001	68540000	28	0.9988247669228
16	68540001	69960000	142	0.76561345748075
16	69960001	70010000	4	1.17732479725235
16	70010001	70680000	66	0.806302980190783
16	70680001	71130000	44	1.03351226423905
16	71130001	71370000	24	0.840536555302883
16	71370001	71480000	11	1.06140096482115
16	71480001	75240000	374	0.855960495663
16	75240001	75300000	6	1.14688236571415
16	75300001	88830000	1347	0.966239024838316
16	88830001	90140000	131	0.5758631632996
16	90140001	90354753	16	1.02401604598613
17	1	40000	4	1.33283079332587
17	40001	2260000	212	0.9101890756557
17	2260001	2310000	5	1.17436810507612
17	2310001	2350000	4	0.850807060926133
17	2350001	2590000	24	0.703694360467633
17	2590001	3750000	116	0.8926851843845
17	3750001	3890000	14	1.08793939967807
17	3890001	4380000	49	0.813284836259616
17	4380001	4520000	14	1.1246337476944
17	4520001	5050000	53	0.90335709777485
17	5050001	5290000	24	0.72498424640145
17	5290001	16710000	1140	0.896545924643517
17	16710001	16780000	7	1.27524832203298
17	16780001	17400000	62	0.983036468986133
17	17400001	17470000	7	1.16829175707642
17	17470001	17570000	10	0.918446216948133
17	17570001	17750000	18	1.14671045622025
17	17750001	18280000	53	0.955267083124817
17	18280001	18410000	11	1.28902637675485
17	18410001	19035000	52	0.8646273717544
17	19035001	22240000	296	2.84221479541377
17	22240001	25280000	4	2.03553861935332
17	25280001	25340000	6	2.76138891310118
17	25340001	25440000	10	3.16991361511878
17	25440001	41380000	1557	2.77930895612632
17	41380001	41410000	3	2.14420301453057
17	41410001	44360000	291	2.64969459082985
17	44360001	44560000	3	1.09954739516212
17	44560001	46230000	148	2.74524283266565
17	46230001	46410000	18	3.0708227354445
17	46410001	49360000	295	2.68992839612088
17	49360001	55930000	657	3.0959263825701
17	55930001	58105000	217	2.76025377240027
17	58105001	58140000	3	3.13632822231493
17	58140001	81070000	2266	2.76593262449253
17	81070001	81195210	12	3.51290579705987
18	1	50000	3	2.86950975261753
18	50001	1740000	169	1.95616046804833
18	1740001	1770000	3	1.68105564310675
18	1770001	14270000	1248	1.97858154612705
18	14270001	14300000	3	2.81337217766157
18	14300001	15220000	92	1.99100125516922
18	15220001	15370000	15	1.77010094497332
18	15370001	18540000	7	1.44797867207603
18	18540001	78077248	5915	2.0048555633076
20	1	1550000	148	1.94318951951682
20	1550001	1590000	3	2.71398294798348
20	1590001	26260000	2452	1.99676688212968
20	26260001	27870000	6	1.47082068991147
20	27870001	62440000	3270	1.91469809925288
20	62440001	62830000	39	1.53729309078205
20	62830001	63025520	14	1.94046531754463
Y	1	6785000	67	0.501266729373517
Y	6785001	7980000	22	8.09867893053002
Y	7980001	13885000	82	2.05333238939677
Y	13885001	59373566	79	5.34443291803755
19	1	59128983	5522	1.7565783305861
22	1	16475000	12	2.52069076943842
22	16475001	37920000	2019	1.8635488889919
22	37920001	37940000	2	1.53550285929128
22	37940001	50240000	1229	1.82631849931427
22	50240001	51130000	85	1.51331759751608
22	51130001	51304566	12	2.2394925159547
21	1	9620000	8	2.42310545660337
21	9620001	9895000	11	2.07523426375205
21	9895001	10675000	34	2.36856582035285
21	10675001	10860000	16	1.7884395773734
21	10860001	10950000	9	2.26259830473075
21	10950001	47540000	3305	1.96460767787308
21	47540001	47870000	33	1.58929341768387
21	47870001	48050000	18	1.91988036584848
21	48050001	48129895	7	2.60931653025778
