# Supplementary material for: Aromatase inhibition remodels the clonal architecture of estrogen-receptor-positive breast cancers
Source: Nat Commun. 2016 Aug 9;7:12498. doi: 10.1038/ncomms12498 (PMC4980485; doi:10.1038/ncomms12498)
Supplement: Supplementary Software 1 — All data and scripts used for clonal clustering [file ncomms12498-s14.zip › clonalClustering/BRC37/exclude]

2	1	999999999
4	1	999999999
6	1	999999999
11	96075490	119601672
15	30971338	87357937
17	7574030	7574031
22	44489368	44489369
16	67904717	67904717
22	17430347	17430347
9	38391323	38391323
11	71752276	71752276
1	3398444	3398444
11	49458117	49458117
11	90881749	90881749
15	22560849	22560849
19	22575777	22575777
