# Supplementary material for: Aromatase inhibition remodels the clonal architecture of estrogen-receptor-positive breast cancers
Source: Nat Commun. 2016 Aug 9;7:12498. doi: 10.1038/ncomms12498 (PMC4980485; doi:10.1038/ncomms12498)
Supplement: Supplementary Software 1 — All data and scripts used for clonal clustering [file ncomms12498-s14.zip › clonalClustering/BRC37/post.loh]

3	60596	615882	238	0.9538
3	650640	8463012	4149	0.953
3	112867990	113321205	83	0.9518
4	59277438	59502672	102	0.9706
6	140264384	140622790	151	0.9536
11	128691920	130853832	537	0.9888
14	93738751	94030357	163	0.9632
14	103715179	103755299	22	0.9545
15	42398046	42971620	39	0.9744
