# Supplementary material for: Aromatase inhibition remodels the clonal architecture of estrogen-receptor-positive breast cancers
Source: Nat Commun. 2016 Aug 9;7:12498. doi: 10.1038/ncomms12498 (PMC4980485; doi:10.1038/ncomms12498)
Supplement: Supplementary Software 1 — All data and scripts used for clonal clustering [file ncomms12498-s14.zip › clonalClustering/BRC38/post.loh]

7	48388377	48439043	51	1
7	48935167	48978276	61	0.9836
7	50029995	51233054	763	1
7	51599099	51825899	228	0.9737
7	51843097	52061083	136	0.9632
7	52061098	54358209	2027	0.9995
7	54554701	54884694	88	1
7	55080356	55732175	455	1
8	85942742	85974872	61	0.9508
8	124411273	125536655	583	0.9623
8	127235442	129344371	1457	0.9698
11	69292197	70820520	727	0.989
11	70897354	71139061	61	0.9672
11	74648411	75889462	286	0.986
11	75964644	76022722	64	0.9688
11	76043394	76387966	183	0.9672
11	76400343	78465138	952	0.9916
