# Supplementary material for: Aromatase inhibition remodels the clonal architecture of estrogen-receptor-positive breast cancers
Source: Nat Commun. 2016 Aug 9;7:12498. doi: 10.1038/ncomms12498 (PMC4980485; doi:10.1038/ncomms12498)
Supplement: Supplementary Software 1 — All data and scripts used for clonal clustering [file ncomms12498-s14.zip › clonalClustering/BRC38/tumor.loh]

1	30699340	30742381	64	0.9688
1	180419496	180431095	13	1
11	84379671	84822321	147	0.9524
11	94214839	94414781	141	0.9645
11	94421141	94461297	42	0.9524
X	1659904	1700059	40	0.975
X	3857719	4001931	126	0.9603
