# Supplementary material for: Aromatase inhibition remodels the clonal architecture of estrogen-receptor-positive breast cancers
Source: Nat Commun. 2016 Aug 9;7:12498. doi: 10.1038/ncomms12498 (PMC4980485; doi:10.1038/ncomms12498)
Supplement: Supplementary Software 1 — All data and scripts used for clonal clustering [file ncomms12498-s14.zip › clonalClustering/BRC40/tumor.cn]

1	1	640000	3	4.00306216747272
1	640001	2550000	184	1.83004387016985
1	2550001	2700000	7	1.51450173257303
1	2700001	17760000	1406	1.89785668437995
1	17760001	17820000	6	1.60799042583373
1	17820001	23450000	563	1.91920394940833
1	23450001	23510000	6	1.57232605318207
1	23510001	33020000	929	1.8710918674275
1	33020001	33160000	14	1.61329600791582
1	33160001	35520000	235	1.96209408189052
1	35520001	35780000	26	1.71763159145532
1	35780001	39340000	356	1.9304959408718
1	39340001	39550000	21	1.67667106303593
1	39550001	85980000	4633	1.98386573940028
1	85980001	86010000	3	2.95365827810202
1	86010001	92280000	623	2.01319584725845
1	92280001	92510000	23	1.7224994364692
1	92510001	115070000	2204	1.99630526421227
1	115070001	115190000	12	1.6648021815416
1	115190001	115770000	58	1.9733057704067
1	115770001	115820000	5	2.35013692585372
1	115820001	120530000	470	2.03063842600058
1	120530001	120820000	20	2.5918651128835
1	120820001	121110000	6	2.17616688654808
1	121110001	121150000	4	3.03282846623837
1	121150001	121350000	19	1.9733057704067
1	121350001	121475000	4	1.37061126858575
1	142545000	143020000	23	1.8933804073144
1	143020001	143340000	16	3.16804115675713
1	143340001	143710000	13	1.96232251142935
1	143710001	144540000	12	3.70786108456368
1	144540001	144760000	11	2.58506915224495
1	144760001	145120000	30	3.40265522040292
1	145120001	149415000	232	4.03831773846282
1	149415001	149710000	9	2.85642082671263
1	149710001	151840000	209	3.73483904502687
1	151840001	152560000	72	4.1824492621673
1	152560001	152590000	3	6.38540790610653
1	152590001	153430000	84	4.17366279483488
1	153430001	153640000	21	3.73800172186973
1	153640001	153700000	6	3.27378800271103
1	153700001	156930000	323	3.67408016522908
1	156930001	201930000	4486	4.19853030497125
1	201930001	202170000	24	3.47242997176267
1	202170001	212970000	1040	4.05173851739738
1	212970001	213100000	13	3.67269200785808
1	213100001	228070000	1485	4.16679619342323
1	228070001	228800000	69	3.56321659125267
1	228800001	236240000	739	4.0483801823921
1	236240001	236280000	4	3.42206302709793
1	236280001	236480000	20	3.99013168235583
1	236480001	236670000	19	3.59727478935835
1	236670001	242050000	537	4.10500381695103
1	242050001	242200000	15	3.53681459515225
1	242200001	244870000	265	4.10198899846333
1	244870001	245110000	24	3.6432844688911
1	245110001	249250621	400	4.00269228954228
2	1	32160000	3186	1.9877768654997
2	32160001	33020000	86	1.76172284102243
2	33020001	33130000	11	2.0863567747196
2	33130001	33160000	3	1.37267370948707
2	33160001	42620000	945	1.98846754275957
2	42620001	42940000	32	1.72801157077225
2	42940001	69570000	2661	1.9861658436482
2	69570001	69670000	10	1.68293670347713
2	69670001	73340000	367	1.94546141938385
2	73340001	73380000	4	1.62639671076843
2	73380001	88680000	1487	1.9928451688812
2	88680001	88800000	12	1.66563355646093
2	88800001	89850000	84	2.0427852869228
2	89850001	89880000	3	1.12838481951152
2	89880001	90440000	40	2.02644393363237
2	90440001	91830000	22	2.4855890382929
2	91830001	92270000	34	2.00023105706792
2	92270001	93825000	5	1.22422224960302
2	93825001	122420000	2567	1.98524561062732
2	122420001	122550000	13	1.7153062335572
2	122550001	128000000	544	2.01598056995093
2	128000001	128040000	4	1.63009176674848
2	128040001	148350000	2006	2.00948648491998
2	148350001	148410000	6	2.34324976754625
2	148410001	152180000	366	2.03460469918985
2	152180001	152340000	16	1.7326834496924
2	152340001	198260000	4580	2.02039445403957
2	198260001	198430000	17	1.74204860749548
2	198430001	216880000	1844	1.98547564496345
2	216880001	216940000	6	1.69026310361398
2	216940001	232710000	1576	1.98179700827202
2	232710001	232770000	6	1.63440849620273
2	232770001	242980000	1008	1.94978237000443
2	242980001	243199373	17	2.32190529529298
3	1	90000	3	2.73592421758055
3	90001	52580000	5245	1.98846754275957
3	52580001	52800000	22	1.74268818168747
3	52800001	90320000	3727	2.007633345861
3	90320001	93530000	20	1.47082068991147
3	93530001	108960000	1540	2.02481415495318
3	108960001	109140000	18	1.64884305952575
3	109140001	130150000	2096	1.98961899073458
3	130150001	130190000	4	2.3914734589824
3	130190001	138470000	826	1.98800707529513
3	138470001	138630000	16	1.65505077305348
3	138630001	141610000	298	2.01644491563397
3	141610001	141820000	21	1.70960604817707
3	141820001	148750000	693	2.01969713845538
3	148750001	148820000	7	1.76215193665657
3	148820001	155440000	661	2.01110882476277
3	155440001	155660000	22	1.73949164026995
3	155660001	185520000	2982	1.99538222033677
3	185520001	185630000	11	1.6873304105121
3	185630001	198022430	1223	1.96986957569992
4	1	49080000	4872	1.98731649377685
4	49080001	49160000	8	1.2263504495035
4	49160001	49630000	26	1.85889886333485
4	49630001	51170000	3	1.15307905015288
4	51170001	71540000	1876	1.99007968167342
4	71540001	71840000	30	1.75615000756427
4	71840001	113410000	4139	2.0157484212478
4	113410001	113830000	42	1.78022777415137
4	113830001	188870000	7494	2.00601269192208
4	188870001	189260000	39	1.6978173953625
4	189260001	190930000	167	1.94069224783982
4	190930001	191154276	3	2.59295355986177
5	1	50000	4	2.90226444447365
5	50001	45900000	4576	1.98892807406275
5	45900001	49560000	63	1.60167702340497
5	49560001	56350000	679	2.01041343987015
5	56350001	56570000	22	1.73821395399568
5	56570001	78480000	2010	2.00046213015205
5	78480001	78580000	10	1.63152997845967
5	78580001	118370000	3969	2.02458139397382
5	118370001	118460000	9	1.69424774183807
5	118460001	125880000	741	2.03320430436303
5	125880001	126170000	29	1.70560119668932
5	126170001	132260000	608	1.99907593186822
5	132260001	132430000	17	1.71150492477353
5	132430001	133570000	113	2.00277374212925
5	133570001	133830000	26	1.76322493602613
5	133830001	133920000	9	2.02621105968927
5	133920001	134330000	41	1.73523475166842
5	134330001	145520000	1112	1.98363581665042
5	145520001	145670000	15	1.71424983866688
5	145670001	170730000	2496	1.9956129573135
5	170730001	170790000	6	1.68879640132515
5	170790001	180795000	989	1.90413390656573
5	180795001	180915260	4	2.65135143008145
6	1	290000	10	1.91289750746518
6	290001	380000	9	2.36318122222025
6	380001	14950000	1456	1.99192308421485
6	14950001	15240000	29	1.72695077331057
6	15240001	24350000	910	1.96209408189052
6	24350001	24530000	18	1.73587290881158
6	24530001	33420000	878	1.95365331028663
6	33420001	33540000	12	1.72271125799715
6	33540001	42760000	922	1.9422812004114
6	42760001	42850000	9	1.62229649640653
6	42850001	58750000	1583	2.0048555633076
6	58750001	61940000	9	1.50484569249648
6	61940001	73960000	1195	2.01783833897738
6	73960001	74440000	48	1.71763159145532
6	74440001	90440000	1597	1.99607447925013
6	90440001	90620000	18	1.74076985802953
6	90620001	110980000	2021	1.99792120693503
6	110980001	111380000	40	1.70581184687995
6	111380001	171115067	5931	1.99653606517175
7	1	45850000	4566	1.9861658436482
7	45850001	45890000	4	1.70539056109935
7	45890001	57940000	1189	1.97536920277253
7	57940001	61610000	21	1.51627885879188
7	61610001	61890000	17	1.9381968795116
7	61890001	62360000	42	1.51785945751173
7	62360001	104960000	4091	1.92416760454823
7	104960001	105270000	31	1.69214990968912
7	105270001	129600000	2431	2.01644491563397
7	129600001	129740000	14	1.665217840188
7	129740001	130820000	96	1.95547650815735
7	130820001	130860000	4	1.69424774183807
7	130860001	142075000	1113	1.95752881458062
7	142075001	142490000	34	2.22392461861907
7	142490001	159000000	1600	1.94296241612997
7	159000001	159138663	13	2.32621498515078
X	1	190000	6	2.18932754230183
X	190001	1510000	107	1.67583662829417
X	1510001	23690000	2189	1.96003892839347
X	23690001	24290000	60	1.73310851933305
X	24290001	40790000	1644	1.99538222033677
X	40790001	41300000	51	1.76343958052845
X	41300001	44350000	304	1.99907593186822
X	44350001	44730000	38	1.63461421152038
X	44730001	58400000	1252	1.91312252683915
X	58400001	61940000	40	1.4301072512078
X	61940001	118790000	5581	1.96941168628248
X	118790001	119070000	28	1.6938280590717
X	119070001	122940000	370	1.97582791813437
X	122940001	123090000	15	1.63481994109762
X	123090001	133160000	1005	1.98432563271383
X	133160001	133190000	3	1.70939513500155
X	133190001	155230000	2087	1.97812244905778
X	155230001	155270560	4	3.3390725183623
8	1	43500000	4237	1.9607238371117
8	43500001	47520000	101	1.68963442977715
8	47520001	70780000	2320	1.98110771796662
8	70780001	71000000	22	1.70223277863993
8	71000001	98540000	2720	2.00231129154193
8	98540001	98870000	33	1.728648225741
8	98870001	124310000	2542	2.0074017757233
8	124310001	124490000	18	1.7636542399093
8	124490001	127430000	292	2.0129638915709
8	127430001	127500000	7	1.69550713927595
8	127500001	146270000	1842	1.99769030996818
8	146270001	146364022	4	2.7503347049066
9	1	16900000	1683	1.9829461440153
9	16900001	16970000	7	1.67541949767318
9	16970001	18190000	122	1.98708633184722
9	18190001	18230000	4	2.40129738064725
9	18230001	19050000	82	2.0432533487862
9	19050001	19390000	34	1.7169972270931
9	19390001	136940000	8743	1.96277941801035
9	136940001	136990000	5	1.67000205853818
9	136990001	141213431	405	1.8750924115056
10	1	100000	3	2.9352744087291
10	100001	12020000	1190	1.96803839883032
10	12020001	12390000	37	1.68795860519178
10	12390001	34400000	2169	1.92552264285545
10	34400001	34450000	5	2.25065413809913
10	34450001	38770000	430	1.93162729393865
10	38770001	38890000	7	1.41654081668747
10	38890001	39070000	18	1.87131398895487
10	39070001	42570000	26	1.45029306476123
10	42570001	42790000	19	1.98409567808772
10	42790001	42820000	3	1.32213365428528
10	42820001	135534747	8932	1.97949993122077
11	1	48710000	4839	1.98501559223538
11	48710001	48970000	25	1.52141901085448
11	48970001	50190000	121	2.01064521876773
11	50190001	50945000	58	1.64038003342272
11	50945001	51150000	4	0.791228885313683
11	51150001	51330000	17	1.68544661005942
11	51330001	51560000	23	1.87709455607522
11	51560001	55030000	34	1.52122114135833
11	55030001	72180000	1698	1.92846049317367
11	72180001	72210000	3	1.5588632062923
11	72210001	134810000	6213	1.99422877532465
11	134810001	135006516	14	2.34146631100317
12	1	230000	9	2.24692972839123
12	230001	3000000	276	1.9205569229601
12	3000001	3070000	7	1.62311608461365
12	3070001	7800000	468	1.96941168628248
12	7800001	8120000	32	1.68377310705065
12	8120001	34480000	2634	1.9829461440153
12	34480001	36360000	38	1.6307080577492
12	36360001	37980000	12	1.95707263583735
12	37980001	38480000	50	1.5713192028603
12	38480001	56250000	1771	1.96277941801035
12	56250001	56320000	7	1.58787569430892
12	56320001	76480000	2014	1.98938866921355
12	76480001	76550000	7	1.71361617744728
12	76550001	126970000	5028	1.95456478284755
12	126970001	127010000	4	1.665217840188
12	127010001	133820000	660	1.8909210987131
12	133820001	133851895	3	3.5659325680315
13	1	20300000	128	1.93253265874443
13	20300001	20610000	31	1.69089190819345
13	20610001	100310000	7942	1.99769030996818
13	100310001	100410000	10	1.705179940109
13	100410001	100640000	23	1.95092040839667
13	100640001	100730000	9	1.63029718284288
13	100730001	115050000	1396	1.98984932822083
13	115050001	115169878	6	2.39612367011903
14	1	22160000	253	1.88578496331472
14	22160001	22990000	83	2.2653411111046
14	22990001	107240000	8412	1.9721599751834
14	107240001	107349540	5	2.61040981646718
15	1	20050000	5	1.53172714723998
15	20050001	20100000	5	1.91537357863042
15	20100001	20150000	5	2.25836353345265
15	20150001	50650000	2766	1.95319766876512
15	50650001	51240000	59	1.7182660877436
15	51240001	55680000	442	1.98846754275957
15	55680001	55820000	14	1.70349549765192
15	55820001	66560000	1074	1.94796232875907
15	66560001	66770000	21	1.7216522971656
15	66770001	79110000	1223	1.95388115473548
15	79110001	79200000	9	1.66833711743322
15	79200001	102490000	2240	1.9765161104221
15	102490001	102531392	4	3.4687671569046
16	1	5100000	500	2.58669910894253
16	5100001	10850000	570	2.90814030168183
16	10850001	10900000	5	2.54911195489485
16	10900001	15210000	409	2.85554968240547
16	15210001	15260000	4	2.4500201991001
16	15260001	32115000	1528	2.82949940984787
16	32115001	32210000	3	3.21950298829883
16	32210001	33860000	109	2.47818441533903
16	33860001	34095000	16	2.06673936647453
16	34095001	35220000	104	2.83585225513323
16	35220001	46440000	11	1.97835198963688
16	46440001	46500000	6	1.51450173257303
16	46500001	46920000	42	0.80156237442435
16	46920001	46970000	5	1.11138049013802
16	46970001	49490000	252	0.893765517375333
16	49490001	49920000	43	1.10190942322457
16	49920001	55790000	587	0.919070629364683
16	55790001	55820000	3	0.4750062137324
16	55820001	56880000	105	0.965123536011883
16	56880001	56920000	4	1.19864593857372
16	56920001	57340000	42	0.986410653051833
16	57340001	57390000	5	0.778455519637783
16	57390001	57860000	47	1.09180256450992
16	57860001	57910000	5	0.7940287337731
16	57910001	58090000	18	1.05228887660913
16	58090001	58490000	40	0.857782256621033
16	58490001	58550000	6	1.1482580707205
16	58550001	66790000	823	0.87501169507535
16	66790001	66860000	7	0.6393584904546
16	66860001	67060000	20	1.09853579888168
16	67060001	67180000	12	0.784612355290667
16	67180001	68120000	94	1.01993460811422
16	68120001	68260000	14	0.7339922174843
16	68260001	68550000	29	1.03597440251457
16	68550001	70600000	203	0.844306850531833
16	70600001	71210000	60	1.09668229802763
16	71210001	74400000	319	0.879148476807416
16	74400001	74460000	4	1.31533205087548
16	74460001	75230000	77	0.811946123770383
16	75230001	75310000	8	1.18464452027715
16	75310001	75540000	23	0.8349684948013
16	75540001	75580000	4	1.16915890452207
16	75580001	88830000	1319	0.970387010880966
16	88830001	89840000	101	0.769691074485583
16	89840001	89970000	13	0.6115257055781
16	89970001	90150000	18	0.750103837642017
16	90150001	90280000	13	1.426470251666
16	90280001	90354753	2	2.04208331577987
17	1	22240000	2175	1.88221682584205
17	22240001	25270000	3	1.2252861282799
17	25270001	29060000	379	1.89270950081282
17	29060001	29220000	16	1.63358577750832
17	29220001	37420000	783	1.89942484796348
17	37420001	37670000	25	1.63523144303482
17	37670001	38380000	71	1.87976602580215
17	38380001	38410000	3	1.41539741395948
17	38410001	48800000	999	1.87598209934045
17	48800001	48850000	5	1.67834062674315
17	48850001	49110000	26	1.91244751550602
17	49110001	49190000	8	1.67583662829417
17	49190001	81100000	3163	1.90390951021385
17	81100001	81195210	9	2.58534076462173
18	1	50000	3	2.71370241911907
18	50001	15400000	1533	1.96026721547497
18	15400001	18530000	3	1.2450479021953
18	18530001	43670000	2513	1.99722856404535
18	43670001	43800000	13	1.6693775974292
18	43800001	77980000	3386	1.9956129573135
18	77980001	78077248	4	2.64776248239718
20	1	18770000	1866	1.9717017682712
20	18770001	18820000	5	2.2906230561506
20	18820001	26260000	732	2.01134065186242
20	26260001	27870000	6	1.43893248008002
20	27870001	29725000	23	1.96689442882258
20	29725001	29840000	4	1.38263299600962
20	29840001	53970000	2407	1.91627443632463
20	53970001	54020000	5	2.2596085364611
20	54020001	63025520	884	1.9461432964791
Y	1	59373566	264	2.22072064805502
19	1	19780000	1931	1.78476320207222
19	19780001	19820000	4	1.50071741864352
19	19820001	24550000	466	1.82019215575198
19	24550001	27990000	31	1.46441383837348
19	27990001	39450000	1138	1.857792711654
19	39450001	39590000	14	1.6147260682966
19	39590001	48270000	868	1.86887149874432
19	48270001	48435000	14	1.57413926334323
19	48435001	59010000	1047	1.8252236371707
19	59010001	59128983	9	2.21186316683138
22	1	51140000	3347	1.88958044779157
22	51140001	51304566	11	2.33179977457567
21	1	10675000	53	2.05356714331233
21	10675001	10870000	17	1.49463427228978
21	10870001	12765000	31	1.88221682584205
21	12765001	14370000	3	1.410448160113
21	14370001	32830000	1822	1.99445943234788
21	32830001	33020000	19	1.70770835579205
21	33020001	37640000	462	1.97147268863435
21	37640001	37760000	12	1.64429893338037
21	37760001	48080000	1018	1.94773489455775
21	48080001	48129895	4	2.68463332983705
