# Supplementary material for: Aromatase inhibition remodels the clonal architecture of estrogen-receptor-positive breast cancers
Source: Nat Commun. 2016 Aug 9;7:12498. doi: 10.1038/ncomms12498 (PMC4980485; doi:10.1038/ncomms12498)
Supplement: Supplementary Software 1 — All data and scripts used for clonal clustering [file ncomms12498-s14.zip › clonalClustering/BRC41/tumor_cs.cn]

1	1	770000	10	2.25886148287842
1	770001	2360000	159	1.13521962216942
1	2360001	2580000	22	1.34505582674365
1	2580001	2660000	3	2.0145879190713
1	2660001	5580000	273	1.31882258724593
1	5580001	5700000	12	2.07358081759927
1	5700001	5750000	5	2.41244517520292
1	5750001	6010000	26	2.0994185737725
1	6010001	6060000	5	1.5366962228581
1	6060001	12965000	689	2.05521087641358
1	12965001	13165000	3	0.983678792105966
1	13165001	24260000	1044	2.05850073621662
1	24260001	24350000	3	0.172190549262298
1	24350001	25590000	123	2.06673936647453
1	25590001	25660000	7	0
1	25660001	142630000	9462	1.99538222033677
1	142630001	142690000	6	2.29816670217932
1	142690001	142860000	7	1.95319766876512
1	142860001	143340000	17	2.98706877817318
1	143340001	143600000	12	1.88400039992952
1	143600001	144530000	12	3.1036083587831
1	144530001	144760000	12	2.40362789137063
1	144760001	149470000	263	3.0507207443222
1	149470001	149710000	8	2.15748576224738
1	149710001	169220000	1939	3.06289278945567
1	169220001	169250000	3	2.31127957262718
1	169250001	180270000	1097	3.07051747318803
1	180270001	180310000	4	2.15651803584337
1	180310001	196720000	1638	3.00026545986488
1	196720001	196810000	9	4.38647020285793
1	196810001	201930000	512	3.02496693120002
1	201930001	202120000	19	2.74326437518212
1	202120001	202780000	66	3.09715460438355
1	202780001	212620000	944	4.15537087885453
1	212620001	212660000	4	3.35301955208652
1	212660001	222350000	967	4.08881880624162
1	222350001	222400000	5	4.70255281844662
1	222400001	231910000	937	4.11594655879757
1	231910001	231960000	5	2.74072205426858
1	231960001	241800000	978	4.04949939461988
1	241800001	241860000	6	3.47776269035977
1	241860001	246830000	495	4.12123713957885
1	246830001	246900000	7	2.97391228303682
1	246900001	247440000	54	4.02678776158848
1	247440001	247520000	8	4.67000756819977
1	247520001	247730000	21	4.0618261017972
1	247730001	247990000	26	3.50384455487835
1	247990001	248080000	9	3.96363026482093
1	248080001	248590000	51	3.48009761512118
1	248590001	248670000	8	4.31789935925242
1	248670001	248820000	15	3.55880633986363
1	248820001	249230000	27	4.17786327070635
1	249230001	249250621	2	2.92788388042997
2	1	141000000	13390	2.01621273474595
2	141000001	146820000	582	0.917821977631467
2	146820001	146850000	3	0.27968808373974
2	146850001	146880000	3	1.43605159564875
2	146880001	180440000	3335	0.9323804031779
2	180440001	181840000	140	2.00277374212925
2	181840001	181890000	5	1.68251858864495
2	181890001	218630000	3671	1.98409567808772
2	218630001	218740000	11	1.1154507863622
2	218740001	223680000	493	2.05991165372167
2	223680001	223770000	9	1.82237877078905
2	223770001	243199373	1925	2.04512624524628
3	1	980000	92	1.79385388738922
3	980001	1050000	7	1.48465491281253
3	1050001	1260000	21	1.78519549200002
3	1260001	9480000	822	0.9616212354843
3	9480001	19410000	993	2.09656447815488
3	19410001	19470000	6	1.04107094099173
3	19470001	57980000	3847	2.06626804898342
3	57980001	58010000	3	1.78130703921452
3	58010001	60520000	250	2.07216421643073
3	60520001	60570000	5	1.66792102639313
3	60570001	100780000	3696	1.97582791813437
3	100780001	100810000	3	1.1388154867155
3	100810001	101650000	84	1.99169260299177
3	101650001	108150000	648	0.93772630855295
3	108150001	114830000	666	1.9983830488852
3	114830001	114890000	6	1.74930490849365
3	114890001	137910000	2296	2.02947276423582
3	137910001	137950000	4	1.70307453296323
3	137950001	150520000	1257	1.98110771796662
3	150520001	150550000	3	1.58180752229598
3	150550001	152750000	220	2.03180449182295
3	152750001	152830000	8	1.73949164026995
3	152830001	155680000	284	1.99445943234788
3	155680001	155710000	3	1.23826548722048
3	155710001	162520000	679	1.9829461440153
3	162520001	162560000	3	2.77048137781638
3	162560001	185420000	2284	1.94387092413467
3	185420001	185460000	4	2.24717790191685
3	185460001	196500000	1101	1.99422877532465
3	196500001	196570000	7	1.39527551125668
3	196570001	198022430	132	1.86221961948548
4	1	70000	6	1.48094612239477
4	70001	680000	61	1.97858154612705
4	680001	760000	8	1.6031014448514
4	760001	3560000	274	1.96186566818467
4	3560001	3640000	8	2.397416425427
4	3640001	49410000	4534	1.98754667166063
4	49410001	52690000	17	1.67792314901833
4	52690001	53820000	111	1.97927031107518
4	53820001	53880000	6	2.23825448341975
4	53880001	107470000	5334	1.97284740466455
4	107470001	107510000	3	1.24308273402123
4	107510001	174160000	6655	2.03670638374762
4	174160001	174210000	5	1.49208716294688
4	174210001	191154276	1675	2.1676631052309
5	1	740000	73	1.90009715102745
5	740001	790000	5	2.45474350253872
5	790001	44520000	4364	1.97972956728295
5	44520001	44640000	12	2.91785329224675
5	44640001	97060000	4751	2.00393014911443
5	97060001	97090000	3	2.44582665159192
5	97090001	130590000	3346	1.96803839883032
5	130590001	130640000	5	1.64946325015362
5	130640001	142580000	1185	2.03133801699813
5	142580001	142610000	3	1.4854363333785
5	142610001	148870000	625	2.02202208774617
5	148870001	148910000	4	1.66792102639313
5	148910001	165220000	1623	2.02062692479232
5	165220001	165250000	3	1.22546348441312
5	165250001	174140000	887	2.04700018054867
5	174140001	174210000	7	1.3361593488202
5	174210001	177220000	298	2.03834193397228
5	177220001	177250000	3	0.980148217789967
5	177250001	177350000	10	2.24792252571457
5	177350001	180915260	341	1.99146213774387
6	1	11740000	1154	2.03997827796342
6	11740001	11800000	6	2.36446255856713
6	11800001	24210000	1240	2.0427852869228
6	24210001	24260000	5	1.46848922992677
6	24260001	25030000	76	1.99376750923915
6	25030001	25150000	12	1.72334681068223
6	25150001	31770000	656	2.04372147554125
6	31770001	31870000	10	1.7441810387759
6	31870001	31940000	7	2.15409989336738
6	31940001	32010000	3	1.45280249683162
6	32010001	32610000	59	1.96620823709928
6	32610001	32650000	4	0.853382260157017
6	32650001	38260000	561	2.05873584838712
6	38260001	41500000	324	0.98898475858125
6	41500001	68200000	2347	1.96460767787308
6	68200001	68420000	22	1.0886108120986
6	68420001	68490000	7	1.29648946950822
6	68490001	87190000	1866	1.07605275439537
6	87190001	87220000	3	0.695943364438317
6	87220001	103740000	1637	1.05245424107102
6	103740001	103770000	3	1.61513478443847
6	103770001	118200000	1440	1.11528105546385
6	118200001	118250000	5	1.39754604844863
6	118250001	119000000	75	2.22861254119863
6	119000001	133500000	1447	2.96228434176925
6	133500001	140880000	738	2.0229525187853
6	140880001	146730000	585	4.1023657593557
6	146730001	146760000	3	4.95581906003555
6	146760001	149020000	226	4.11179327406682
6	149020001	170920000	2159	2.01992956087222
6	170920001	170990000	7	0.692429940912916
6	170990001	171115067	7	2.45710736508983
7	1	5960000	586	2.96794530967327
7	5960001	6020000	4	1.73566017501913
7	6020001	23620000	1756	3.03646164831635
7	23620001	23650000	3	2.47844861877363
7	23650001	38310000	1463	3.1388074162742
7	38310001	38380000	7	3.85354163779937
7	38380001	48010000	963	3.12858959599678
7	48010001	104250000	5077	1.98754667166063
7	104250001	104640000	39	1.21290169832913
7	104640001	104670000	3	0.205850545952822
7	104670001	112510000	782	1.22919080439508
7	112510001	112590000	8	1.01244321674747
7	112590001	130450000	1774	1.19426215219825
7	130450001	159138663	2801	2.02830750638862
X	1	1075000	86	1.82894771713485
X	1075001	1200000	3	0.639495231771217
X	1200001	1760000	49	1.7411960487621
X	1760001	2095000	31	2.00809653429285
X	2095001	2260000	14	1.70391652070275
X	2260001	19480000	1698	2.00531836663032
X	19480001	19560000	8	1.66584143620985
X	19560001	112530000	8772	1.9790407068451
X	112530001	112560000	3	1.45492762930982
X	112560001	114910000	230	1.94273532848417
X	114910001	114980000	5	1.57474391813815
X	114980001	120640000	541	1.92303883636477
X	120640001	120670000	3	1.28702768944973
X	120670001	133920000	1323	1.93366471780623
X	133920001	134070000	15	1.17506348394433
X	134070001	134120000	5	0.9691099111918
X	134120001	134750000	55	1.25669089594683
X	134750001	134810000	6	0.883907672290883
X	134810001	140145000	518	1.20092851140418
X	140145001	140200000	3	0.54879577266825
X	140200001	153280000	1243	1.20902184292977
X	153280001	155230000	169	1.8160417604719
X	155230001	155270560	4	3.12735265976115
8	1	20970000	1992	3.82843572005463
8	20970001	31800000	1078	0.978865706838817
8	31800001	51010000	1599	3.87551920114878
8	51010001	52500000	149	6.7293809255457
8	52500001	69960000	1744	6.05610952777497
8	69960001	69990000	3	5.11696368493408
8	69990001	76300000	631	6.02646172892892
8	76300001	97230000	2059	4.08543734656213
8	97230001	97300000	7	3.53546449060292
8	97300001	100580000	328	4.2300618743694
8	100580001	142730000	4207	6.03973738302462
8	142730001	142840000	4	5.18708982298227
8	142840001	143170000	32	6.1033822331757
8	143170001	146364022	291	2.9190321348709
9	1	8650000	858	3.07876698553
9	8650001	39215000	3032	1.98087798638162
9	39215001	40490000	3	5.10267232380567
9	40490001	94960000	2614	2.03180449182295
9	94960001	101120000	615	0.990272882282183
9	101120001	116950000	1575	2.01667711261608
9	116950001	116980000	3	1.62721743595397
9	116980001	125590000	860	2.06438343226787
9	125590001	125630000	4	1.716574390797
9	125630001	129600000	397	2.07027633109205
9	129600001	129680000	8	1.58302014743583
9	129680001	140220000	1025	2.03623922942338
9	140220001	140280000	6	1.39508638505863
9	140280001	141213431	87	2.6169759031386
10	1	500000	43	2.16257073018158
10	500001	540000	4	1.49796857260403
10	540001	1140000	60	1.9928451688812
10	1140001	5950000	481	2.27208232704228
10	5950001	17810000	1182	3.0729601637992
10	17810001	17890000	4	3.74961509820575
10	17890001	18115000	4	2.57964085645187
10	18115001	18220000	4	3.51492171042193
10	18220001	29160000	1094	3.02375872128505
10	29160001	46960000	1376	2.0374072366727
10	46960001	47140000	18	2.3312917144565
10	47140001	51830000	266	2.06556119524507
10	51830001	51925000	3	0.830314344782833
10	51925001	51995000	3	4.68417232867968
10	51995001	55170000	315	1.94137313311062
10	55170001	112670000	5731	2.93497854164105
10	112670001	123060000	1037	1.98869780043075
10	123060001	127500000	437	1.0036793990708
10	127500001	127570000	7	0.8234265904175
10	127570001	127600000	3	1.37136106515572
10	127600001	135420000	756	0.998339858697916
10	135420001	135460000	4	1.45280249683162
10	135460001	135534747	7	2.46815824283235
11	1	1010000	83	1.762795691653
11	1010001	16000000	1487	2.07263635136088
11	16000001	16030000	3	1.7580779288521
11	16030001	48900000	3284	2.02388320783045
11	48900001	48930000	3	1.51706904859305
11	48930001	50945000	183	2.0013865826729
11	50945001	51190000	7	2.62300441904518
11	51190001	53145000	40	1.9861658436482
11	53145001	54760000	6	2.55827250540933
11	54760001	65250000	1042	2.00855978694068
11	65250001	65310000	6	1.4817265145231
11	65310001	70340000	491	2.07240027571433
11	70340001	76540000	620	1.04683827468137
11	76540001	89480000	1287	1.94705268653338
11	89480001	89680000	10	2.2094066753262
11	89680001	89810000	8	0.772170634339783
11	89810001	92060000	222	1.95844136180845
11	92060001	99670000	742	1.17802099600335
11	99670001	99720000	5	0.849596252059683
11	99720001	102560000	284	1.13950100693822
11	102560001	112420000	986	2
11	112420001	119130000	670	1.02156633460092
11	119130001	119280000	15	0.796094140779133
11	119280001	134480000	1519	1.00448948633332
11	134480001	134860000	38	1.19829495604382
11	134860001	135006516	9	0.973263075761017
12	1	170000	3	2.4731680280199
12	170001	350000	18	1.1061330357758
12	350001	880000	53	0.900258534699133
12	880001	950000	7	0.7329893881781
12	950001	8560000	755	0.99607828641845
12	8560001	8590000	3	0
12	8590001	13360000	469	0.971185557881317
12	13360001	52860000	3645	2.00208009028815
12	52860001	52890000	3	1.47841134176965
12	52890001	54670000	178	2.00624416577248
12	54670001	54700000	3	1.06223106032092
12	54700001	113410000	5859	2.00231129154193
12	113410001	115750000	234	1.01033040988393
12	115750001	115860000	11	0.8214840280836
12	115860001	123310000	740	0.990433947973933
12	123310001	132370000	905	2.07122014290315
12	132370001	132420000	5	3.15837918447342
12	132420001	132610000	19	2.28610439234902
12	132610001	133200000	50	3.22866397099638
12	133200001	133630000	32	2.57124185560183
12	133630001	133851895	19	2.13697919434505
13	1	20530000	151	2.01505207167853
13	20530001	34290000	1375	0.979827523376433
13	34290001	38060000	376	1.70623319106723
13	38060001	38090000	3	2.40285089291855
13	38090001	106200000	6785	1.69005353114275
13	106200001	106250000	5	2.07074820428758
13	106250001	113990000	756	1.76129380486945
13	113990001	114120000	13	1.31771981593742
13	114120001	114240000	12	1.88667761616545
13	114240001	114920000	50	2.63646465377515
13	114920001	115169878	19	1.89136810627038
14	1	19860000	48	2.10584897536163
14	19860001	19925000	3	2.89786289407533
14	19925001	22510000	237	1.9926146237463
14	22510001	22990000	48	2.53085549287002
14	22990001	30740000	775	1.97835198963688
14	30740001	30770000	3	1.34654145292442
14	30770001	35000000	421	2.00393014911443
14	35000001	35030000	3	1.35491346740828
14	35030001	43080000	799	1.99792120693503
14	43080001	74000000	3083	0.986089090540617
14	74000001	74030000	3	0.138348284759198
14	74030001	90410000	1637	0.9941415418836
14	90410001	90450000	4	0.0113491885026313
14	90450001	96430000	598	1.0331841725106
14	96430001	106370000	993	2.07074820428758
14	106370001	106420000	5	2.75344953351052
14	106420001	107349540	87	1.95958240169867
15	1	20235000	23	2.0192323419498
15	20235001	20440000	10	2.3498816159997
15	20440001	20560000	12	2.82517347545087
15	20560001	21210000	31	2.27033339278088
15	21210001	21240000	3	1.05725479991943
15	21240001	21960000	13	2.2906230561506
15	21960001	22420000	27	2.6439010767896
15	22420001	23710000	89	3.02315474193607
15	23710001	30470000	629	2.05004754255607
15	30470001	30535000	3	0.407484926058316
15	30535001	71460000	4019	2.04138149059257
15	71460001	77310000	575	3.12828032978543
15	77310001	77360000	5	2.65826234872977
15	77360001	78950000	159	3.13230246307875
15	78950001	85760000	596	2.04606308300618
15	85760001	85820000	3	1.52042980051218
15	85820001	91550000	572	2.08090931646663
15	91550001	93580000	203	3.21540231475915
15	93580001	100490000	691	4.21850513920367
15	100490001	100890000	40	4.90285973747775
15	100890001	101190000	30	4.21004546042058
15	101190001	102320000	113	4.67292111414715
15	102320001	102430000	11	3.90593587696385
15	102430001	102531392	10	3.51693846235317
16	1	90000	3	0.959713139602417
16	90001	200000	11	1.92529676400073
16	200001	240000	4	1.58342446789908
16	240001	1270000	103	1.8511638461491
16	1270001	1430000	16	1.63194102427958
16	1430001	2470000	104	1.90032128311757
16	2470001	2870000	36	3.0622833853489
16	2870001	7020000	415	2.21186316683138
16	7020001	7070000	5	1.94318951951682
16	7070001	15190000	786	2.31102695606632
16	15190001	15360000	13	1.85558155804907
16	15360001	17580000	188	2.31709458892503
16	17580001	18190000	61	3.2929883800862
16	18190001	18210000	2	2.73677048388508
16	18210001	18310000	10	3.89034331145442
16	18310001	28610000	959	3.16367511446567
16	28610001	28790000	5	2.29841842730443
16	28790001	29395000	53	3.12735265976115
16	29395001	29510000	3	5.56986815676457
16	29510001	32310000	245	3.02829123626137
16	32310001	32735000	35	2.60631155569208
16	32735001	32940000	12	1.91064817136098
16	32940001	33300000	8	2.80676660685113
16	33300001	33685000	37	2.05403669996202
16	33685001	33805000	9	1.76515727226097
16	33805001	35275000	131	2.08706795322678
16	46395000	46460000	7	2.40310987445032
16	46460001	54940000	848	2.03951067008977
16	54940001	54970000	3	1.7326834496924
16	54970001	55800000	83	2.10084651206692
16	55800001	55835000	3	1.50799507982833
16	55835001	56390000	55	2.09181292444662
16	56390001	56490000	10	1.75636416165292
16	56490001	59880000	339	1.9993069248824
16	59880001	70150000	1025	3.28369822703642
16	70150001	70230000	7	2.39612367011903
16	70230001	71660000	142	3.33357003052552
16	71660001	80600000	892	0.9771034150942
16	80600001	80630000	3	0.338076575793333
16	80630001	88830000	814	1.0294143849244
16	88830001	89270000	44	1.91244751550602
16	89270001	89390000	12	1.50641994956463
16	89390001	89590000	20	1.19829495604382
16	89590001	90120000	53	1.49267475371307
16	90120001	90160000	4	1.08324472146475
16	90160001	90354753	14	2.171062142322
17	1	16660000	1654	0.980468956664267
17	16660001	16750000	9	1.48075105816825
17	16750001	16930000	18	1.05278500438338
17	16930001	18290000	136	2.06556119524507
17	18290001	18410000	10	1.59253651249275
17	18410001	20340000	172	2.07476176869973
17	20340001	20460000	11	1.71868915857495
17	20460001	21190000	73	2.0322710313194
17	21190001	21340000	15	2.42805586910085
17	21340001	41380000	1654	2.05051661125167
17	41380001	41410000	3	2.514018037738
17	41410001	44415000	292	2.05850073621662
17	44415001	44770000	5	2.46710439166672
17	44770001	48320000	354	2.08611974807873
17	48320001	48750000	43	3.0622833853489
17	48750001	48870000	12	3.89686477703967
17	48870001	58670000	978	4.95930747373947
17	58670001	66790000	803	3.90484651482663
17	66790001	74890000	808	2.0589709768549
17	74890001	74950000	6	1.7499459917479
17	74950001	75310000	36	2.10418067846122
17	75310001	75390000	8	1.66376328698917
17	75390001	75640000	25	2.09347521901928
17	75640001	76410000	77	3.89541485922065
17	76410001	76470000	6	3.12518884640437
17	76470001	77460000	99	3.89904040766235
17	77460001	77520000	3	1.40797687597845
17	77520001	78770000	117	3.78496980045703
17	78770001	79000000	23	5.41843589397867
17	79000001	79460000	46	6.11937910283302
17	79460001	81010000	151	5.17760554021452
17	81010001	81080000	7	6.69424920820943
17	81080001	81160000	8	5.15642877075828
17	81160001	81195210	3	3.91429518332445
18	1	120000	10	1.38677779714747
18	120001	11150000	1102	0.950829647239283
18	11150001	11540000	39	2.0837503850698
18	11540001	18530000	388	0.9819128319659
18	18530001	22180000	365	2.00855978694068
18	22180001	75950000	5344	2.83961076526602
18	75950001	76030000	8	2.32520048355743
18	76030001	76120000	9	2.76564849487573
18	76120001	76830000	71	3.25021724758037
18	76830001	77050000	22	2.57313682698603
18	77050001	77140000	9	3.09439158410375
18	77140001	77730000	59	3.76231456924803
18	77730001	78077248	29	3.1326120080928
20	1	55200000	5165	2.08398724747325
20	55200001	56180000	98	3.19181659960002
20	56180001	60610000	443	5.6270443625003
20	60610001	60880000	27	5.01230630322717
20	60880001	60910000	3	3.70157528520942
20	60910001	62440000	143	4.86364787785527
20	62440001	62880000	44	7.28056080906978
20	62880001	63025520	9	4.78935647487785
Y	1	6685000	105	14.7118191400027
Y	6685001	7510000	14	0
Y	7510001	13165000	23	2.12689104902015
Y	13165001	13240000	4	0
Y	13240001	13940000	56	1.63091351656312
Y	13940001	18375000	30	0
Y	18375001	59373566	40	0.857782256621033
19	1	8340000	797	1.92168483082885
19	8340001	8370000	3	0.84325050921495
19	8370001	14240000	577	2.03764088670255
19	14240001	14270000	3	1.30452227144168
19	14270001	40370000	2282	2.05168956752202
19	40370001	40400000	3	1.383951110843
19	40400001	54620000	1412	1.87309151554925
19	54620001	54730000	11	1.61615682271538
19	54730001	54900000	17	1.90997367450213
19	54900001	54950000	5	1.29685406563175
19	54950001	58980000	400	1.85447655585942
19	58980001	59128983	12	1.03433269257662
22	1	20350000	355	2.0714561367463
22	20350001	20600000	4	0
22	20600001	21660000	79	2.02807450327698
22	21660001	21875000	5	1.238978584661
22	21875001	22970000	105	2.03157124632715
22	22970001	23000000	3	1.61452173147223
22	23000001	24305000	130	2.09537597212035
22	24305001	24340000	3	0.944979086569683
22	24340001	49910000	2545	2.02178952029145
22	49910001	50680000	73	2.44504087906662
22	50680001	50760000	8	3.41415874852367
22	50760001	51190000	43	2.63866658765017
22	51190001	51304566	6	1.8971848471595
21	1	10410000	29	1.6990782776863
21	10410001	11015000	55	2.00023105706792
21	11015001	11080000	6	1.5349063635968
21	11080001	37840000	2337	1.98754667166063
21	37840001	37890000	5	1.61390880597352
21	37890001	45790000	776	2.05215886386638
21	45790001	45850000	6	1.18848717375925
21	45850001	45880000	3	1.7636542399093
21	45880001	46940000	106	2.04700018054867
21	46940001	48129895	118	2.43823769067773
