# Supplementary material for: Aromatase inhibition remodels the clonal architecture of estrogen-receptor-positive breast cancers
Source: Nat Commun. 2016 Aug 9;7:12498. doi: 10.1038/ncomms12498 (PMC4980485; doi:10.1038/ncomms12498)
Supplement: Supplementary Software 1 — All data and scripts used for clonal clustering [file ncomms12498-s14.zip › clonalClustering/BRC41/post_cs.cn]

1	1	2240000	157	1.19945070317093
1	2240001	2300000	6	0
1	2300001	2580000	28	1.99603970800664
1	2580001	2660000	3	4.85792229905678
1	2660001	12965000	1010	1.96637249177529
1	12965001	13165000	3	0
1	13165001	24260000	1044	2.03072952129828
1	24260001	24350000	3	0
1	24350001	25600000	124	1.82189155060764
1	25600001	25660000	6	0
1	25660001	70720000	4485	1.91706401737071
1	70720001	70820000	10	0.508337011646787
1	70820001	110220000	3876	1.85027814828879
1	110220001	110250000	3	0
1	110250001	142860000	1101	2.07445914344964
1	142860001	143340000	17	4.3279830006905
1	143340001	152550000	587	2.7508313486625
1	152550001	152590000	3	0
1	152590001	196720000	4399	2.96390444294557
1	196720001	196810000	9	5.615695061079
1	196810001	212630000	1542	3.64347864250421
1	212630001	212660000	3	1.06737147880257
1	212660001	220230000	755	4.05502406712693
1	220230001	220300000	7	1.81309351265486
1	220300001	231910000	1147	3.747605484265
1	231910001	231960000	5	0
1	231960001	232840000	88	3.64789576488586
1	232840001	232870000	3	1.40951265493779
1	232870001	246830000	1388	3.43615949723364
1	246830001	246900000	7	0.087095573085286
1	246900001	247440000	54	3.22078660643321
1	247440001	247520000	8	5.17089271290079
1	247520001	249250621	159	2.87011897310714
2	1	171600000	16432	1.743878869908
2	171600001	171650000	5	0
2	171650001	242955000	7111	1.75457997921786
2	242955001	243199373	19	2.76021456042486
3	1	93690000	9033	1.98515456502179
3	93690001	93840000	15	0.607153249463287
3	93840001	162520000	6855	1.89050841200507
3	162520001	162560000	3	5.24607413085929
3	162560001	185580000	2300	1.78770776732657
3	185580001	185670000	9	0.518983231373
3	185670001	196510000	1081	1.88854330646014
3	196510001	196570000	6	0
3	196570001	197840000	127	0.983410107084286
3	197840001	198022430	5	2.04760924898329
4	1	3570000	350	1.63538532902293
4	3570001	3640000	7	3.61920634854022
4	3640001	122740000	11525	1.89935475895186
4	122740001	122820000	8	0.764497075115429
4	122820001	141700000	1884	1.82286944921964
4	141700001	141750000	5	0.668065942174144
4	141750001	190930000	4915	1.91411093969793
4	190930001	191154276	3	0.598219691175
5	1	740000	73	1.70309505765064
5	740001	790000	5	3.73871718853672
5	790001	32130000	3126	1.91607958991507
5	32130001	32230000	10	0.677946472326142
5	32230001	130540000	9335	1.96044644788671
5	130540001	130710000	17	0.621459828899215
5	130710001	134000000	327	1.88952582517993
5	134000001	134060000	6	0.223343905099286
5	134060001	139780000	565	1.9062390673905
5	139780001	139860000	8	0.602685696285286
5	139860001	174150000	3418	2.05953633198536
5	174150001	174190000	4	0
5	174190001	177220000	300	1.91509523069236
5	177220001	177250000	3	0
5	177250001	180915260	351	1.65469745397157
6	1	24190000	2398	2.0019805577945
6	24190001	24260000	7	0
6	24260001	25030000	76	1.529645872388
6	25030001	25120000	9	0.247645211171714
6	25120001	32460000	724	1.87675839232371
6	32460001	32500000	3	0
6	32500001	86230000	5047	1.76723726854743
6	86230001	86280000	5	0
6	86280001	99910000	1347	1.71764707699179
6	99910001	99990000	8	0.115429354162715
6	99990001	171115067	7070	1.52007311249507
7	1	5950000	585	2.27088318886357
7	5950001	6000000	4	0
7	6000001	38290000	3221	2.76960362756557
7	38290001	38370000	8	0.378636947252786
7	38370001	57040000	1858	2.50993668518507
7	57040001	57100000	4	0
7	57100001	131690000	6909	1.73027107140457
7	131690001	131780000	9	0.528750048292786
7	131780001	142305000	1039	2.02775281000571
7	142305001	142490000	16	0
7	142490001	159138663	1613	2.09537716280771
X	1	1075000	86	0.337446260075071
X	1075001	1200000	3	0
X	1200001	1830000	56	0.0665298560644996
X	1830001	8120000	608	1.2284581897025
X	8120001	8150000	3	0
X	8150001	17820000	960	1.5987659675445
X	17820001	17870000	5	3.07103834144707
X	17870001	112530000	8940	1.56512283422664
X	112530001	112560000	3	0
X	112560001	140070000	2699	1.05534454842343
X	140070001	140240000	9	0.0956747243182858
X	140240001	151920000	1125	1.67693952015436
X	151920001	151970000	3	0
X	151970001	155230000	280	1.09053067329393
X	155230001	155270560	4	7.61711005069671
8	1	7020000	682	2.66457263954422
8	7020001	7060000	3	0
8	7060001	7815000	26	2.37924608846114
8	7815001	7940000	3	0
8	7940001	11900000	394	2.89956216037086
8	11900001	11960000	4	11.7232500638081
8	11960001	20970000	879	3.05614328404236
8	20970001	31800000	1078	0.919183853819215
8	31800001	97240000	6186	3.80215397357807
8	97240001	97330000	9	2.0089146726635
8	97330001	109500000	1215	4.30036820656036
8	109500001	109540000	4	2.86276710066207
8	109540001	142740000	3314	4.69824917833714
8	142740001	142840000	3	3.16071286441357
8	142840001	143200000	35	4.99033302888943
8	143200001	145220000	200	2.31838288204836
8	145220001	145395000	7	0.3593394939935
8	145395001	146364022	81	2.05456550840314
9	1	8660000	859	2.58602282405871
9	8660001	11640000	298	0.863468802670643
9	11640001	11680000	4	2.583961306426
9	11680001	25040000	1336	1.04887299643714
9	25040001	25110000	7	0.0725246565348574
9	25110001	129590000	7456	1.84929834991636
9	129590001	129690000	10	0.0391620648950723
9	129690001	138910000	899	1.95353584424279
9	138910001	138950000	3	0
9	138950001	140220000	122	1.7361013681365
9	140220001	140280000	6	0
9	140280001	141213431	87	3.70321325183
10	1	500000	43	1.81407080141221
10	500001	560000	6	0
10	560001	18010000	1727	2.34371179348071
10	18010001	18130000	3	0
10	18130001	39130000	2086	2.07545454931986
10	39130001	42380000	4	0
10	42380001	51830000	667	2.1203192997585
10	51830001	51925000	3	0
10	51925001	51995000	3	9.943749876283
10	51995001	73940000	2192	1.87675839232371
10	73940001	73990000	5	0.172291718298643
10	73990001	112670000	3849	2.54381878151493
10	112670001	135460000	2244	1.10351736252743
10	135460001	135534747	7	3.59937471112164
11	1	50945000	5043	1.94860175126486
11	50945001	51165000	5	5.45511160104978
11	51165001	53145000	42	2.15731307320407
11	53145001	54780000	7	3.71651800040371
11	54780001	65230000	1039	1.91214256237471
11	65230001	65310000	8	0
11	65310001	82830000	1739	1.51337612749779
11	82830001	82900000	7	0.118008367623715
11	82900001	86010000	311	1.41046196863222
11	86010001	86050000	4	0
11	86050001	89780000	352	1.3470032147455
11	89780001	89850000	6	0
11	89850001	99670000	961	1.52677334767814
11	99670001	99720000	5	0
11	99720001	119060000	1933	1.52198713368393
11	119060001	119300000	24	0
11	119300001	135006516	1564	1.12766896001972
12	1	8560000	836	0.864380266177643
12	8560001	8590000	3	0
12	8590001	120290000	10845	1.79453789116279
12	120290001	120430000	14	0
12	120430001	123310000	283	0.574129991332714
12	123310001	125470000	216	1.89345658115986
12	125470001	125540000	7	0.579479362507929
12	125540001	130290000	474	2.16933144324186
12	130290001	130360000	7	0.342697176782071
12	130360001	131270000	91	2.24467316588707
12	131270001	131400000	13	1.002738829142
12	131400001	132370000	97	2.08441630766593
12	132370001	132620000	25	3.21433897484921
12	132620001	133200000	49	6.19055108827679
12	133200001	133851895	51	2.53046203649736
13	1	19170000	15	3.0891446397685
13	19170001	100650000	8120	0.884448455636642
13	100650001	100750000	10	0
13	100750001	103420000	267	1.05164613422957
13	103420001	103500000	8	0.0656736934171438
13	103500001	114190000	1051	1.07940925142864
13	114190001	114920000	55	3.68770502562536
13	114920001	115169878	19	1.29513001756886
14	1	19780000	43	2.19540556424814
14	19780001	19925000	8	4.51908338600771
14	19925001	22410000	227	1.61995489353764
14	22410001	22950000	54	0
14	22950001	24450000	150	1.9111584760365
14	24450001	24480000	3	0
14	24480001	106370000	8170	1.38201116191343
14	106370001	106450000	8	2.71543643932307
14	106450001	107349540	84	1.29513001756886
15	1	30470000	837	2.03966337001543
15	30470001	30650000	8	0
15	30650001	45760000	1447	1.615136390876
15	45760001	46010000	25	0.540302255078357
15	46010001	91560000	4453	1.851258014578
15	91560001	102531392	1097	4.00526322563228
16	1	21455000	2042	2.2004252077335
16	21455001	21560000	5	4.94488849943129
16	21560001	55800000	2148	2.47613200170743
16	55800001	55835000	3	0.143828019705215
16	55835001	56390000	55	2.2991622427465
16	56390001	56470000	8	0.641157300616286
16	56470001	59790000	332	1.74485136090557
16	59790001	67350000	755	3.26815126165379
16	67350001	67380000	3	1.27161658644221
16	67380001	70310000	291	2.60665372630172
16	70310001	70370000	6	1.13138845513879
16	70370001	71660000	128	3.0104844507985
16	71660001	88830000	1709	0.997213465902286
16	88830001	89270000	44	5.32157933714657
16	89270001	90354753	103	2.562332616907
17	1	16660000	1654	0.798009183749285
17	16660001	18240000	158	1.91804851306407
17	18240001	18410000	15	0.565219315091428
17	18410001	21190000	256	1.79356195627671
17	21190001	21350000	16	3.61259305329478
17	21350001	34625000	1000	1.87381369509871
17	34625001	34820000	3	0
17	34820001	37080000	220	1.82775995915021
17	37080001	37120000	4	0.148998396103071
17	37120001	48330000	1081	1.82091371977607
17	48330001	58640000	1029	3.94552518285357
17	58640001	75330000	1658	2.33053528192043
17	75330001	75370000	4	0.111132189972643
17	75370001	76410000	104	2.67805028492707
17	76410001	76450000	4	0.552754740168929
17	76450001	77480000	102	2.94066765811343
17	77480001	77620000	5	0
17	77620001	78760000	113	2.78213149843514
17	78760001	79000000	24	6.30746103192564
17	79000001	79170000	17	9.14044363056978
17	79170001	79360000	19	6.95914567123557
17	79360001	79460000	10	10.2493751046421
17	79460001	80350000	85	6.53437109111264
17	80350001	80800000	45	4.56223703230307
17	80800001	81195210	39	6.58662385181422
18	1	22130000	1899	1.03316943671707
18	22130001	75960000	5350	2.68531251046743
18	75960001	76030000	7	0.210344736398571
18	76030001	76120000	9	2.24165197088957
18	76120001	76830000	71	4.00074703368614
18	76830001	77060000	23	1.71570593345529
18	77060001	77140000	8	3.40241329169729
18	77140001	77740000	60	5.42439571341407
18	77740001	78077248	28	3.31674203474157
20	1	37700000	3417	1.96834838748414
20	37700001	37770000	7	0.810711870582286
20	37770001	55140000	1735	2.08640856885679
20	55140001	55200000	6	0.868026752049643
20	55200001	56180000	98	3.36006125461464
20	56180001	57480000	130	6.00324741463414
20	57480001	57550000	7	4.3187729645445
20	57550001	60870000	332	5.66539717666936
20	60870001	60930000	6	2.64075730501928
20	60930001	62440000	141	4.36833701163357
20	62440001	62870000	43	9.058915988389
20	62870001	62930000	6	6.26626575328407
20	62930001	63025520	4	2.66560895038271
Y	1	6685000	99	52.8962655367682
Y	6685001	7510000	11	0
Y	7510001	13165000	23	0.846162994420214
Y	13165001	13240000	4	0
Y	13240001	13650000	41	0.280701084606215
Y	13650001	59373566	73	0
19	1	8340000	797	1.4323143546585
19	8340001	8370000	3	0
19	8370001	12670000	420	1.68274763230479
19	12670001	12740000	7	0.583046846125143
19	12740001	40370000	2435	1.88952582517993
19	40370001	40400000	3	0
19	40400001	54890000	1439	1.82873826454343
19	54890001	54940000	5	0
19	54940001	59128983	413	1.70988411718264
22	1	49840000	3222	1.94268309648293
22	49840001	50310000	47	3.50824824468357
22	50310001	50360000	5	7.37169467465978
22	50360001	50610000	21	3.4929291219335
22	50610001	51190000	58	5.38270743253814
22	51190001	51304566	6	0.888100506363643
21	1	45800000	3209	1.9456421161865
21	45800001	45850000	5	0
21	45850001	45880000	3	0.956764273940429
21	45880001	46940000	106	2.13530534140207
21	46940001	48129895	118	3.36982464234021
