# Supplementary material for: Aromatase inhibition remodels the clonal architecture of estrogen-receptor-positive breast cancers
Source: Nat Commun. 2016 Aug 9;7:12498. doi: 10.1038/ncomms12498 (PMC4980485; doi:10.1038/ncomms12498)
Supplement: Supplementary Software 1 — All data and scripts used for clonal clustering [file ncomms12498-s14.zip › clonalClustering/BRC41/tumor_cs.loh]

6	140971812	148999078	2166	0.9681
15	93127959	102401912	3510	0.961
16	12667908	12719053	57	0.9649
