# Supplementary material for: Aromatase inhibition remodels the clonal architecture of estrogen-receptor-positive breast cancers
Source: Nat Commun. 2016 Aug 9;7:12498. doi: 10.1038/ncomms12498 (PMC4980485; doi:10.1038/ncomms12498)
Supplement: Supplementary Software 1 — All data and scripts used for clonal clustering [file ncomms12498-s14.zip › clonalClustering/BRC41/exclude]

15	48742559	48742560
15	88036325	88036326
5	105206475	105206476
6	16314225	16314226
6	20517085	20517086
20	19864469	19864469
10	489884480	489884480
