# Supplementary material for: Aromatase inhibition remodels the clonal architecture of estrogen-receptor-positive breast cancers
Source: Nat Commun. 2016 Aug 9;7:12498. doi: 10.1038/ncomms12498 (PMC4980485; doi:10.1038/ncomms12498)
Supplement: Supplementary Software 1 — All data and scripts used for clonal clustering [file ncomms12498-s14.zip › clonalClustering/BRC42/post.cn]

1	1	16340000	1468	0.680428286750667
1	16340001	16390000	5	2.4365252279725
1	16390001	16570000	18	0.815051532006666
1	16570001	16810000	24	0
1	16810001	28110000	1113	0.665542596665249
1	28110001	28170000	6	0
1	28170001	109420000	8040	1.97460397180467
1	109420001	109710000	29	0.622031794446
1	109710001	121350000	1129	2.01040045144075
1	121350001	142550000	5	0
1	142550001	165690000	1934	1.80932834092333
1	165690001	165750000	6	0.151485914214416
1	165750001	201270000	3543	2.08570777433558
1	201270001	201360000	9	3.66280998413392
1	201360001	212910000	1115	1.51730382084658
1	212910001	212980000	7	0
1	212980001	224290000	1119	1.19633284728775
1	224290001	224630000	34	0
1	224630001	249220000	2433	0.863416914471167
1	249220001	249250621	3	5.78566878900375
2	1	243199373	23567	2.13687795418742
3	1	4950000	489	2.97840872339583
3	4950001	5260000	31	1.09331213392725
3	5260001	9260000	400	3.1615894812125
3	9260001	10370000	111	1.3610131452165
3	10370001	30530000	2013	2.77533474613492
3	30530001	50400000	1986	0.727306036035417
3	50400001	50690000	29	2.19755335044883
3	50690001	52580000	189	0.523793709615999
3	52580001	52810000	23	0
3	52810001	72820000	1989	1.08457536859975
3	72820001	73150000	33	0
3	73150001	75590000	244	1.26906869172633
3	75590001	75770000	8	2.43059874039367
3	75770001	90310000	1451	1.30445451345892
3	90310001	93520000	20	0
3	93520001	101090000	757	2.25141034387767
3	101090001	101750000	66	0.892508639373583
3	101750001	135740000	3390	2.23148666517183
3	135740001	136700000	95	0.76148885606625
3	136700001	138240000	154	2.16368817748217
3	138240001	138810000	57	0.874185279719166
3	138810001	155430000	1661	2.20339905665258
3	155430001	155660000	23	0.567024931602167
3	155660001	157300000	164	2.29720641343458
3	157300001	157340000	4	4.34606193114042
3	157340001	169830000	1246	2.34548467128225
3	169830001	170130000	30	0.44293465257225
3	170130001	172200000	207	2.03122082886242
3	172200001	172330000	13	0.456555919473334
3	172330001	198022430	2552	1.90553858983308
4	1	49090000	4874	2.18353191873808
4	49090001	49160000	7	0
4	49160001	49630000	26	4.188574380765
4	49630001	51170000	3	0
4	51170001	57640000	494	1.86423702332275
4	57640001	57970000	33	0.474386875429667
4	57970001	71520000	1347	2.44838436680233
4	71520001	72000000	48	0.668731171463249
4	72000001	74040000	204	2.397448340474
4	74040001	74160000	12	0.658105166807083
4	74160001	109520000	3518	2.19287824396325
4	109520001	109580000	6	0.4261868571525
4	109580001	128770000	1916	2.29955826860833
4	128770001	129070000	30	0.629451717147833
4	129070001	147810000	1868	2.39508291579542
4	147810001	147860000	5	4.630186431933
4	147860001	151960000	410	2.2279731582895
4	151960001	152080000	12	0.383355315179666
4	152080001	190980000	3885	2.31485327694541
4	190980001	191154276	2	7.60432184042
5	1	40000	3	6.09706277499775
5	40001	37090000	3696	2.41756769541917
5	37090001	37550000	46	0.536434035588416
5	37550001	42920000	537	2.28662709892041
5	42920001	43180000	26	0.83545407162975
5	43180001	45900000	272	2.32191716133933
5	45900001	49560000	63	0
5	49560001	56350000	679	2.05206719935075
5	56350001	56570000	22	0.268005758749083
5	56570001	68330000	1173	2.20807708053125
5	68330001	68740000	41	0.341685587166083
5	68740001	70340000	13	1.50721088316267
5	70340001	70740000	9	3.740474712221
5	70740001	72250000	151	1.88028649831583
5	72250001	72290000	4	0
5	72290001	98530000	2617	2.07758144317717
5	98530001	98570000	4	5.153451916712
5	98570001	118290000	1969	2.33605374654333
5	118290001	118470000	18	0.665542596665249
5	118470001	133280000	1478	2.00115528533958
5	133280001	134340000	106	0.501698422526916
5	134340001	135100000	76	2.71860479520958
5	135100001	135170000	7	4.75632718357892
5	135170001	149790000	1454	1.92392794893283
5	149790001	149830000	4	0.113531310526667
5	149830001	159410000	950	2.15669008499067
5	159410001	159720000	31	0.824712543507333
5	159720001	165400000	568	2.39981409309292
5	165400001	165450000	5	0.964934835866917
5	165450001	175700000	1022	2.16952214487733
5	175700001	176020000	32	0.727306036035417
5	176020001	176370000	35	2.213926434614
5	176370001	176700000	33	0
5	176700001	180710000	399	1.4546054935655
5	180710001	180915260	5	4.49822169389884
6	1	20480000	2027	2.41046403935725
6	20480001	20550000	7	0.875262526824333
6	20550001	58750000	3802	2.43771077198383
6	58750001	61990000	14	0.4063229593515
6	61990001	62150000	13	2.97840872339583
6	62150001	62240000	6	0.564913239900666
6	62240001	63550000	131	3.24085384029025
6	63550001	63590000	4	6.60253073925317
6	63590001	73960000	1036	3.02494639583567
6	73960001	74410000	45	0.866646640355249
6	74410001	85950000	1152	2.74272261233817
6	85950001	90450000	449	0.850504724866584
6	90450001	90640000	19	0
6	90640001	110970000	2018	1.15460533082642
6	110970001	111410000	44	0
6	111410001	153030000	4156	0.971437188204834
6	153030001	153170000	14	2.15785623163575
6	153170001	158580000	530	0.817197902642251
6	158580001	158620000	4	0
6	158620001	170910000	1209	1.14364266055942
6	170910001	171115067	15	3.47825205174775
7	1	55880000	5562	2.16718831528858
7	55880001	56190000	31	0.427233050297084
7	56190001	57520000	128	1.91358142502367
7	57520001	57560000	4	0
7	57560001	57930000	33	2.66085826380217
7	57930001	61810000	31	0
7	61810001	61850000	4	2.93565338701142
7	61850001	61945000	7	0
7	61945001	62010000	4	0
7	62010001	62450000	44	0
7	62450001	148660000	8381	2.01040045144075
7	148660001	148980000	32	0.512215976707582
7	148980001	156650000	757	2.16718831528858
7	156650001	156700000	5	0
7	156700001	159138663	243	1.829897691159
X	1	58320000	5643	1.8952035342255
X	58320001	58390000	7	0.0726086573611673
X	58390001	61910000	36	0
X	61910001	133420000	7028	1.94579181828325
X	133420001	133630000	21	0.659167435861
X	133630001	135870000	206	1.94694334606775
X	135870001	136090000	22	0.493289626559416
X	136090001	143240000	698	2.23617247766883
X	143240001	143290000	4	4.93621289249558
X	143290001	144570000	123	2.21509654871808
X	144570001	144600000	3	4.75363477152192
X	144600001	155230000	987	2.13338411858808
X	155230001	155270560	4	10.2647626393732
8	1	7230000	690	2.45194371167267
8	7230001	7815000	22	5.09994505981767
8	7815001	33320000	2509	1.95961542107425
8	33320001	33360000	4	0
8	33360001	43390000	1001	1.74777404825917
8	43390001	43430000	4	3.98449634769508
8	43430001	43760000	33	0.331286194687667
8	43760001	46920000	15	0
8	46920001	47000000	8	1.23265917579267
8	47000001	47190000	19	3.41798229289142
8	47190001	47280000	9	0.580758065571999
8	47280001	47360000	8	3.35041807147275
8	47360001	47450000	9	0.143271263463666
8	47450001	54100000	661	2.11592583427867
8	54100001	54180000	8	3.76856561294667
8	54180001	54880000	70	1.93197970886117
8	54880001	55080000	20	0.290797369452583
8	55080001	68030000	1294	2.3077923297275
8	68030001	68070000	4	0.187478618372666
8	68070001	73940000	586	2.19989138981708
8	73940001	73980000	4	0.479635274142
8	73980001	74550000	57	2.04279893470342
8	74550001	74940000	39	0.715573191873
8	74940001	98660000	2338	2.23148666517183
8	98660001	98750000	9	0
8	98750001	100030000	128	1.52852558307742
8	100030001	100100000	7	0.0848735420373337
8	100100001	108580000	846	1.91702954918525
8	108580001	108620000	4	4.84268174042058
8	108620001	125380000	1675	2.2373441338045
8	125380001	125560000	18	0.707045831426917
8	125560001	146364022	2039	2.22094833598475
9	1	220000	15	2.8881337510335
9	220001	5600000	538	1.01376845856317
9	5600001	5700000	10	0
9	5700001	18980000	1328	1.11298757832425
9	18980001	19480000	50	0
9	19480001	32890000	1340	1.27790779024533
9	32890001	33380000	49	0
9	33380001	33470000	9	1.23155715669808
9	33470001	33570000	10	0.0419910407627493
9	33570001	33800000	23	1.61406564834217
9	33800001	34240000	44	0
9	34240001	37910000	367	1.198532078401
9	37910001	66770000	261	3.05440182949692
9	66770001	67095000	9	0
9	67095001	69935000	74	3.64503157657992
9	69935001	70465000	7	0
9	70465001	71030000	11	4.556760905024
9	71030001	132680000	6123	1.88831707814233
9	132680001	132860000	18	0
9	132860001	135130000	212	1.33437241192533
9	135130001	135280000	15	0.00126646462241631
9	135280001	140220000	480	1.64908658607192
9	140220001	140640000	42	0.0562713389536673
9	140640001	141213431	51	2.13338411858808
10	1	7790000	771	0.989875212209749
10	7790001	7890000	10	0
10	7890001	15020000	712	0.79896323314575
10	15020001	15060000	4	2.51256595413584
10	15060001	17790000	272	0.567024931602167
10	17790001	18210000	12	2.83346278729692
10	18210001	18840000	63	0.600851842196666
10	18840001	18870000	3	0
10	18870001	38770000	1987	0.796819390196916
10	38770001	38890000	7	0
10	38890001	39070000	18	2.06250014213417
10	39070001	42400000	12	0
10	42400001	42610000	15	0
10	42610001	42790000	18	3.07037732737125
10	42790001	42820000	3	0
10	42820001	43880000	106	1.90553858983308
10	43880001	44080000	20	0.214272638182084
10	44080001	47855000	266	2.238515871156
10	47855001	48170000	5	5.24157208860792
10	48170001	51910000	234	2.60569783417783
10	51910001	51995000	3	0
10	51995001	64800000	1278	2.29603060810567
10	64800001	65580000	78	0.748661412587333
10	65580001	69490000	391	2.31132243626575
10	69490001	71160000	167	0.593445792874749
10	71160001	73930000	277	1.95500627584608
10	73930001	74020000	9	0
10	74020001	98510000	2435	1.8676748855375
10	98510001	98680000	17	0.41677438138175
10	98680001	98980000	30	2.304262957178
10	98980001	99510000	53	0.68574810635025
10	99510001	123630000	2405	2.01040045144075
10	123630001	123790000	16	0.285614405631166
10	123790001	126400000	254	2.30896895034508
10	126400001	126680000	28	0.723038512156584
10	126680001	135140000	820	2.37026574462825
10	135140001	135230000	9	0.319855185481917
10	135230001	135500000	27	2.0729395953565
10	135500001	135534747	3	5.955066559222
11	1	17100000	1680	2.88326720154575
11	17100001	17410000	31	1.383247635575
11	17410001	18300000	89	3.47196459171883
11	18300001	18710000	41	1.50496886304675
11	18710001	34010000	1529	3.47070736118008
11	34010001	34140000	13	1.59263836805208
11	34140001	43150000	900	3.43679505636375
11	43150001	43200000	5	5.38421386972708
11	43200001	45750000	255	3.21480645286067
11	45750001	48320000	257	1.64456352578383
11	48320001	48680000	36	3.31922387826717
11	48680001	48960000	27	0.544866762530749
11	48960001	50315000	134	3.47070736118008
11	50315001	50945000	46	0.729440241719167
11	50945001	51150000	4	3.46442251548866
11	51150001	51330000	17	0.727306036035417
11	51330001	51560000	23	3.15664712420709
11	51560001	54720000	5	0
11	54720001	54755000	3	0
11	54755001	55030000	25	0.537487870749916
11	55030001	55410000	38	3.54250876638233
11	55410001	55440000	3	6.34317943413859
11	55440001	57210000	177	2.503042405544
11	57210001	57860000	65	0.960601436427749
11	57860001	58000000	14	3.41171571715008
11	58000001	66880000	883	1.45348809085775
11	66880001	66990000	11	0
11	66990001	67600000	61	1.427809193853
11	67600001	67770000	17	5.23881241198592
11	67770001	68170000	40	3.50468319221233
11	68170001	68810000	64	1.23596569143017
11	68810001	71110000	218	5.7276277391035
11	71110001	134900000	6333	1.14254681140567
11	134900001	135006516	5	5.008360041822
12	1	34560000	3427	1.91932869700142
12	34560001	36360000	30	0
12	36360001	37990000	13	2.33016207369325
12	37990001	38170000	18	0
12	38170001	38440000	27	0
12	38440001	58430000	1993	1.61180881603708
12	58430001	58450000	2	0
12	58450001	59920000	146	2.32309476104958
12	59920001	59950000	3	5.02746207369325
12	59950001	64780000	482	2.13105529844633
12	64780001	65210000	43	0.576531167786
12	65210001	118430000	5314	1.95731068871933
12	118430001	118870000	44	0.116605085869167
12	118870001	119720000	85	1.98037239625067
12	119720001	124270000	450	0.357298197711749
12	124270001	133560000	916	2.08803030753983
12	133560001	133680000	3	6.74601660118308
12	133680001	133790000	11	0.144297845713916
12	133790001	133851895	6	5.23191489395325
13	1	37700000	1866	2.66566313988925
13	37700001	50440000	1273	0.813978458265
13	50440001	50620000	18	0
13	50620001	61780000	1111	1.24699237732933
13	61780001	61810000	3	4.12073553491283
13	61810001	88200000	2620	1.26796414900392
13	88200001	88270000	7	0
13	88270001	111260000	2297	1.28564602318158
13	111260001	111420000	16	0
13	111420001	112920000	135	1.44678530086808
13	112920001	112970000	3	0
13	112970001	115169878	196	0.736912291969834
14	1	19610000	41	2.1963844523045
14	19610001	20140000	14	4.60879739981283
14	20140001	34840000	1464	2.00577722756408
14	34840001	36360000	152	0.53432658439175
14	36360001	46260000	989	2.14386780533175
14	46260001	46320000	6	4.37771693986983
14	46320001	54680000	835	1.90094443580775
14	54680001	54800000	12	3.19003464198467
14	54800001	69840000	1498	1.7443611161305
14	69840001	69930000	9	0
14	69930001	73010000	307	1.930829218241
14	73010001	73090000	8	3.8235943956505
14	73090001	92530000	1943	1.94809495367292
14	92530001	92640000	11	0.15662238458675
14	92640001	106860000	1421	1.9630731187315
14	106860001	106920000	6	0.390659403232
14	106920001	107349540	37	3.01023704407458
15	1	22810000	147	2.73065952447483
15	22810001	23100000	29	0.607202745183416
15	23100001	32450000	829	2.17652557518242
15	32450001	32630000	8	4.0778106114985
15	32630001	50590000	1762	1.79220680904225
15	50590001	51260000	67	0.386485204680666
15	51260001	75660000	2427	1.66153147004642
15	75660001	75940000	28	0.161760635432584
15	75940001	86160000	934	1.75118769016092
15	86160001	86290000	13	0.403188945134166
15	86290001	86920000	63	2.06945905398292
15	86920001	89420000	249	3.610793329545
15	89420001	91600000	218	1.83104118549642
15	91600001	93240000	164	3.42299711743667
15	93240001	93560000	32	1.57461621719342
15	93560001	102470000	891	3.31174531190642
15	102470001	102531392	6	10.6548811475236
16	1	140000	8	2.62726140679683
16	140001	240000	10	0.61885292950075
16	240001	300000	6	0
16	300001	15240000	1462	1.40774120250317
16	15240001	15440000	15	3.25451284895058
16	15440001	16330000	86	0.669794177081249
16	16330001	16560000	4	4.22651392543367
16	16560001	18130000	148	1.87455275498867
16	18130001	18570000	25	3.30302424791917
16	18570001	20430000	182	1.50160641558783
16	20430001	20610000	17	3.24706118955483
16	20610001	32030000	1047	1.262442583662
16	32030001	32210000	9	4.57675829600692
16	32210001	32490000	21	2.12639862658
16	32490001	32600000	11	0.0961253183726658
16	32600001	33860000	77	2.76929085647042
16	33860001	33910000	5	0
16	33910001	34280000	22	0.875262526824333
16	34280001	35160000	87	2.30896895034508
16	35160001	35250000	9	0
16	35250001	46460000	10	0
16	46460001	48790000	233	0.670857256383667
16	48790001	49470000	68	2.71619485187858
16	49470001	81760000	3222	0.79360418297175
16	81760001	81800000	4	0
16	81800001	87410000	560	1.11736323403092
16	87410001	87450000	4	0
16	87450001	90190000	269	0.328167782304667
16	90190001	90354753	11	4.68644563274225
17	1	1240000	114	0
17	1240001	1360000	12	0
17	1360001	16690000	1531	0.504852923344166
17	16690001	16770000	8	3.01881601235458
17	16770001	17140000	37	0.86556999043725
17	17140001	17250000	11	0
17	17250001	18850000	158	0.759350207809084
17	18850001	22230000	303	2.462626188231
17	22230001	25270000	4	0
17	25270001	31330000	605	1.97229716173942
17	31330001	33250000	192	3.60952647646492
17	33250001	46140000	1213	1.89061224528892
17	46140001	46190000	5	0.491188156033249
17	46190001	81110000	3464	2.37380884349867
17	81110001	81195210	8	6.64237325758825
18	1	50000	3	6.04387941642883
18	50001	19130000	1596	1.88716961388017
18	19130001	19280000	15	0
18	19280001	29410000	1013	2.17535813452192
18	29410001	29730000	32	0.647486524983916
18	29730001	43350000	1361	2.48519997957008
18	43350001	43820000	47	0.847278355250418
18	43820001	48360000	452	2.3136762484715
18	48360001	48480000	12	0.5227408236285
18	48480001	54210000	558	2.44245376987133
18	54210001	54400000	19	0.697458201349751
18	54400001	55220000	82	2.7246311153795
18	55220001	55420000	20	0.299093848732416
18	55420001	74440000	1892	2.36672338244792
18	74440001	74570000	13	0.826860253536249
18	74570001	77980000	336	2.32073964325125
18	77980001	78077248	4	5.1397184176155
20	1	23750000	2364	1.10423990563808
20	23750001	26260000	239	3.296797506697
20	26260001	27870000	6	0
20	27870001	29725000	23	3.60699303372408
20	29725001	29840000	4	0
20	29840001	32100000	226	2.07642086056358
20	32100001	32160000	6	0
20	32160001	63025520	3064	2.66085826380217
Y	1	59373566	299	0
19	1	12630000	1216	0.589215377791334
19	12630001	12660000	3	0
19	12660001	22690000	996	0.754004884084667
19	22690001	22820000	13	2.70896702609592
19	22820001	26165000	178	1.07802597319842
19	26165001	27990000	26	0
19	27990001	28120000	13	0.467042172408416
19	28120001	32790000	466	2.36672338244792
19	32790001	43230000	1037	0.861264136964166
19	43230001	43900000	67	2.98574863013517
19	43900001	49530000	558	0.590272871603416
19	49530001	49560000	3	3.00901181694133
19	49560001	53770000	416	0.775397298766084
19	53770001	53820000	5	2.562651317424
19	53820001	59128983	525	0.906535196072583
22	1	16510000	15	5.09446535102675
22	16510001	23060000	542	3.06423120145733
22	23060001	25270000	220	0.788246989781083
22	25270001	25620000	32	3.18260979274592
22	25620001	27550000	193	7.01635161467975
22	27550001	27920000	37	2.54355398409783
22	27920001	31740000	378	1.12392899274158
22	31740001	31990000	25	0
22	31990001	50770000	1869	1.47696982044383
22	50770001	50860000	9	0
22	50860001	51140000	28	1.03660966219558
22	51140001	51304566	11	4.28028288726692
21	1	10640000	52	3.88521591663825
21	10640001	10770000	8	0.562801840921501
21	10770001	10860000	9	0
21	10860001	12765000	32	2.77291693890792
21	12765001	14370000	3	0
21	14370001	30290000	1568	2.17886069928
21	30290001	30450000	16	0.492238854880667
21	30450001	45800000	1521	1.76257162453442
21	45800001	45840000	4	0
21	45840001	48060000	222	1.42669364845875
21	48060001	48129895	6	4.3737571833475
