# Supplementary material for: Aromatase inhibition remodels the clonal architecture of estrogen-receptor-positive breast cancers
Source: Nat Commun. 2016 Aug 9;7:12498. doi: 10.1038/ncomms12498 (PMC4980485; doi:10.1038/ncomms12498)
Supplement: Supplementary Software 1 — All data and scripts used for clonal clustering [file ncomms12498-s14.zip › clonalClustering/BRC48/tumor.cn]

1	1	2580000	187	1.27665208343325
1	2580001	2700000	3	0.0747534636261251
1	2700001	72780000	6867	1.48680261999925
1	72780001	72810000	3	3.26240414736704
1	72810001	142965000	4767	1.61632958789633
1	142965001	147820000	235	2.35267712014321
1	147820001	148200000	3	4.17814507359375
1	148200001	169220000	1991	2.48309116348704
1	169220001	169250000	3	0.979820395541291
1	169250001	196720000	2735	2.80096360087504
1	196720001	196810000	9	0.154306318677541
1	196810001	201900000	509	2.65275777435879
1	201900001	202090000	19	1.48571859410242
1	202090001	247250000	4429	2.57647062780829
1	247250001	247640000	39	1.84605913141296
1	247640001	249140000	136	2.979974656603
1	249140001	249250621	11	1.28773731322158
2	1	7590000	739	2.21411436020612
2	7590001	7650000	6	1.42417686862254
2	7650001	24080000	1629	2.16861616308046
2	24080001	24290000	21	1.3253356723685
2	24290001	44310000	1998	2.02139946735171
2	44310001	44480000	17	1.41557828345246
2	44480001	52750000	826	2.14390112621258
2	52750001	52790000	4	0.236668117135667
2	52790001	61630000	883	2.20168166850429
2	61630001	61760000	13	1.23142339949613
2	61760001	90340000	2765	2.1450764019075
2	90340001	91060000	5	1.22827795973667
2	91060001	117770000	2125	2.12394634720675
2	117770001	117930000	16	2.98320296258092
2	117930001	183950000	6536	2.22656516222446
2	183950001	183970000	2	1.26927088948012
2	183970001	243199373	5890	2.09585483493071
3	1	130000	7	1.0603522236945
3	130001	42640000	4242	1.66053432771054
3	42640001	42670000	3	0.574789276852959
3	42670001	129770000	8365	1.613024103436
3	129770001	129800000	3	11.2750882768611
3	129800001	162550000	3266	1.67884031469767
3	162550001	162620000	7	2.42583374882521
3	162620001	196520000	3383	1.54447157283854
3	196520001	196560000	4	0.133653571566292
3	196560001	198022430	133	1.39251678247554
4	1	191154276	18659	1.65776434432429
5	1	70000	6	1.98614858086971
5	70001	68350000	6498	2.80412985559667
5	68350001	68810000	46	2.05156731198079
5	68810001	90540000	1986	2.7278136950145
5	90540001	90700000	16	2.06203538738296
5	90700001	112310000	2150	2.78704510912587
5	112310001	112380000	7	1.87502486532712
5	112380001	118360000	598	2.86258522409454
5	118360001	118450000	9	2.0190833646525
5	118450001	132300000	1382	2.7227905210505
5	132300001	132360000	6	1.48409283700217
5	132360001	180915260	4793	2.62477236584412
6	1	820000	62	1.89097121571533
6	820001	850000	3	0.398006480080083
6	850001	78970000	7468	1.54720228513746
6	78970001	79040000	7	0.0943269846849588
6	79040001	90490000	1143	1.66496829841946
6	90490001	90580000	9	0.873640908393666
6	90580001	149810000	5895	1.63453434586317
6	149810001	150120000	31	1.01997606458433
6	150120001	170970000	2052	1.62239321432892
6	170970001	171115067	9	0.308556018830874
7	1	340000	25	2.31902664317283
7	340001	6780000	639	1.62901335449708
7	6780001	6850000	4	3.13357720655571
7	6850001	38300000	3131	2.22893879906842
7	38300001	38380000	8	3.40445194527121
7	38380001	63040000	2059	2.19931558789404
7	63040001	63160000	7	2.88428280647333
7	63160001	63810000	62	2.07193390266588
7	63810001	63880000	7	2.82949943643917
7	63880001	135250000	6940	2.09994569490854
7	135250001	135290000	4	1.16512332592092
7	135290001	142270000	688	2.0806775782985
7	142270001	142500000	18	2.99548073423958
7	142500001	159138663	1605	2.05389242239129
X	1	1075000	86	2.61608358235804
X	1075001	1210000	3	4.71604800248883
X	1210001	1520000	24	2.0393710531195
X	1520001	19430000	1757	2.86322265868817
X	19430001	19560000	13	2.22419218340117
X	19560001	48840000	2913	2.965138851349
X	48840001	49030000	19	2.17038427760546
X	49030001	77240000	2337	2.978683647456
X	77240001	77290000	5	2.37679327140338
X	77290001	106870000	2915	3.08775472603825
X	106870001	106960000	9	2.20582388844104
X	106960001	114860000	782	3.12242844042729
X	114860001	115050000	14	2.30883713758596
X	115050001	139020000	2349	3.04150420233146
X	139020001	139110000	9	2.40158181680946
X	139110001	143170000	385	3.14342526881
X	143170001	143300000	11	2.16095858066967
X	143300001	152630000	874	3.10278616614517
X	152630001	154670000	182	2.33102967896679
X	154670001	155160000	44	3.63735903298217
X	155160001	155270560	11	1.29513643580171
8	1	97230000	9221	1.63342984141996
8	97230001	97290000	6	1.06240247282533
8	97290001	146240000	4847	1.62625429355487
8	146240001	146364022	7	0.812457520246875
9	1	6650000	654	2.56597794171029
9	6650001	6840000	19	1.8545678382245
9	6840001	19050000	1220	2.72404605341863
9	19050001	19280000	23	1.82793676414929
9	19280001	140280000	8962	2.49103914759642
9	140280001	140520000	24	0.225747655882416
9	140520001	140770000	25	1.16876248257879
9	140770001	140790000	2	0.5342080030875
9	140790001	141120000	33	1.81211263314692
9	141120001	141213431	3	9.78011863420142
10	1	130000	6	0.672194179832292
10	130001	17830000	1760	1.55321318453692
10	17830001	18090000	3	4.03630511988371
10	18090001	35440000	1720	1.52320446598533
10	35440001	35480000	4	0.592528894163958
10	35480001	97420000	5523	1.57291729337771
10	97420001	97460000	4	0.825843371046459
10	97460001	135470000	3757	1.59431896943167
10	135470001	135534747	6	0
11	1	3270000	304	1.63619138964854
11	3270001	3370000	3	2.90923425867587
11	3370001	51330000	4743	2.17038427760546
11	51330001	51360000	3	0.828821408157625
11	51360001	54950000	38	2.31423008604546
11	54950001	54980000	3	3.88433204382613
11	54980001	57910000	293	2.16802687327167
11	57910001	57930000	2	3.10278616614517
11	57930001	89485000	3129	1.94186384913604
11	89485001	89555000	4	1.304130742914
11	89555001	89725000	3	0
11	89725001	134890000	4481	2.19163035495729
11	134890001	135006516	6	1.13710910307608
12	1	8560000	832	2.36774187813196
12	8560001	8590000	3	9.48245637918325
12	8590001	112770000	10080	2.6347127340695
12	112770001	112890000	12	1.71948445081575
12	112890001	120270000	736	2.62290977379583
12	120270001	125540000	522	1.95506700890246
12	125540001	132320000	677	2.75360122540717
12	132320001	132370000	5	1.22094368555667
12	132370001	132430000	6	0.0291663926431254
12	132430001	132610000	18	1.306248591173
12	132610001	133190000	49	0.28924814829125
12	133190001	133560000	34	0.859667090204875
12	133560001	133851895	20	2.13920165237212
13	1	30970000	1190	1.5992660392005
13	30970001	31080000	11	1.06342781057917
13	31080001	114150000	8246	1.65554904871371
13	114150001	114930000	60	0.120219822535375
13	114930001	115050000	12	1.36045259693975
13	115050001	115169878	6	0.574310458876708
14	1	22380000	261	2.57091413620287
14	22380001	22970000	59	3.97467489663658
14	22970001	39510000	1650	2.67083912394846
14	39510001	39630000	12	1.95162067679958
14	39630001	73990000	3424	2.69709042740229
14	73990001	74020000	3	7.09486354221779
14	74020001	78370000	435	2.24141119538721
14	78370001	84240000	584	2.94968320708883
14	84240001	84290000	5	3.87229914659017
14	84290001	106370000	2204	2.49409797207238
14	106370001	106400000	3	1.00215844635958
14	106400001	106480000	8	2.25806932328992
14	106480001	107240000	76	3.23053115895717
14	107240001	107349540	5	1.70331352403392
15	1	30510000	798	1.69106758942279
15	30510001	30720000	3	2.85685030057758
15	30720001	30940000	5	0.925278607486833
15	30940001	101590000	6892	1.54720228513746
15	101590001	101700000	11	0.333925283678958
15	101700001	102320000	62	1.01080731931617
15	102320001	102440000	12	2.25390175985892
15	102440001	102531392	9	0.849702382882833
16	1	2660000	257	1.79406547818192
16	2660001	2710000	3	3.17105437820388
16	2710001	5220000	251	1.81550093341896
16	5220001	46510000	2699	2.51431282293792
16	46510001	88830000	4208	1.56141725499392
16	88830001	89060000	23	0
16	89060001	90240000	118	0
16	90240001	90354753	6	1.22565775903496
17	1	18290000	1816	1.33755515527029
17	18290001	18440000	12	2.78514877691742
17	18440001	20320000	164	1.22880210885692
17	20320001	20420000	9	2.15507282626133
17	20420001	27080000	351	1.401089777435
17	27080001	27170000	9	0.662004288428125
17	27170001	41380000	1379	1.32268183985512
17	41380001	41410000	3	0
17	41410001	57820000	1596	1.40752576600333
17	57820001	58040000	22	0.829317868099958
17	58040001	78780000	2043	1.34659947595042
17	78780001	78930000	15	0.0133096492865832
17	78930001	80350000	138	0
17	80350001	81070000	72	0
17	81070001	81110000	4	0.644570374378958
17	81110001	81195210	8	0
18	1	120000	9	1.60531665036613
18	120001	19150000	1586	2.6452864615625
18	19150001	19210000	6	1.75696940433596
18	19210001	29480000	1025	2.72844178763379
18	29480001	29720000	24	2.10228422051454
18	29720001	43540000	1379	2.85685030057758
18	43540001	43840000	30	2.11808623883442
18	43840001	74400000	3028	2.76053230879113
18	74400001	74570000	17	2.13802719103396
18	74570001	76150000	153	2.73283965519004
18	76150001	76840000	69	1.80590440801854
18	76840001	77090000	25	2.49042750990388
18	77090001	77130000	4	1.51721643836987
18	77130001	77350000	22	0.787734962006458
18	77350001	77730000	38	1.540650165211
18	77730001	77910000	18	2.25628297706792
18	77910001	78077248	11	1.45866672949821
20	1	210000	14	3.97253162943171
20	210001	1570000	136	2.93810833523542
20	1570001	1600000	3	4.79444505818696
20	1600001	30140000	2511	3.21397259573225
20	30140001	30250000	11	1.92810906218883
20	30250001	60590000	3025	2.87981147606542
20	60590001	62440000	175	2.15566121813287
20	62440001	62750000	31	0.682398914535292
20	62750001	62870000	12	1.56360644811108
20	62870001	63025520	10	2.37679327140338
Y	1	5795000	36	3.946847155904
Y	5795001	9710000	47	32.2309578487035
Y	9710001	13165000	19	2.77062332313171
Y	13165001	13250000	6	10.179247160216
Y	13250001	13885000	51	2.39613439249829
Y	13885001	59373566	98	22.634777347617
19	1	59128983	5516	1.88128581226721
22	1	16510000	7	1.70609929629875
22	16510001	16630000	10	2.92077308287371
22	16630001	24305000	638	1.37753690031542
22	24305001	24400000	9	2.73849719270525
22	24400001	49720000	2519	1.37807139563563
22	49720001	50140000	42	0.449996710568125
22	50140001	50290000	15	0
22	50290001	50390000	8	0
22	50390001	50590000	18	0.0512553915834584
22	50590001	50970000	38	0
22	50970001	51230000	26	0.174573912302125
22	51230001	51304566	2	0.862659197130875
21	1	9895000	12	1.76482409358404
21	9895001	10180000	4	4.50291675025254
21	10180001	10570000	17	2.264026494178
21	10570001	43250000	2912	1.574013408419
21	43250001	43370000	12	0.412018471228417
21	43370001	46950000	350	1.30889672736933
21	46950001	47040000	9	0
21	47040001	47310000	27	0.937363744197667
21	47310001	47860000	55	0.110386145460958
21	47860001	48040000	18	1.35725350660275
21	48040001	48129895	8	0.624285715258167
