# Supplementary material for: Aromatase inhibition remodels the clonal architecture of estrogen-receptor-positive breast cancers
Source: Nat Commun. 2016 Aug 9;7:12498. doi: 10.1038/ncomms12498 (PMC4980485; doi:10.1038/ncomms12498)
Supplement: Supplementary Software 1 — All data and scripts used for clonal clustering [file ncomms12498-s14.zip › clonalClustering/BRC48/sciclone.R]

library(sciClone)
v0 = read.table("tumor.vars")
v0 = v0[,c(1,2,6:8)]
v1 = read.table("post.vars")
v1 = v1[,c(1,2,6:8)]
cn0 = read.table("tumor.cn")
cn0 = cn0[,c(1,2,3,5)]
cn1 = read.table("post.cn")
cn1 = cn1[,c(1,2,3,5)]


sc = sciClone(vafs=list(v0,v1), sampleNames=c("Baseline","Surgical"),
  minimumDepth=30, doClusteringAlongMargins=FALSE, maximumClusters=10,
  doClustering=FALSE)
  ## no cn because it removes all points
  ## copyNumberCalls=list(cn0,cn1),
save.image("noClustering.Rdata")
source("plot.R")
