# Supplementary material for: Aromatase inhibition remodels the clonal architecture of estrogen-receptor-positive breast cancers
Source: Nat Commun. 2016 Aug 9;7:12498. doi: 10.1038/ncomms12498 (PMC4980485; doi:10.1038/ncomms12498)
Supplement: Supplementary Software 1 — All data and scripts used for clonal clustering [file ncomms12498-s14.zip › clonalClustering/BRC49/tumor.cn]

1	1	121140000	11813	2.0322710313194
1	121140001	121350000	20	1.00724588401863
1	121350001	142550000	5	1.41273132280955
1	142550001	143480000	44	1.91402276032275
1	143480001	143710000	7	1.55025575319147
1	143710001	146740000	145	2.09181292444662
1	146740001	146930000	19	1.8162600660844
1	146930001	160830000	1236	2.05098574497848
1	160830001	160940000	11	1.77096151895672
1	160940001	169220000	822	2.08161936208893
1	169220001	169260000	4	1.8136413971675
1	169260001	171570000	231	2.07263635136088
1	171570001	171670000	10	1.80601604220462
1	171670001	172470000	80	2.14203429099763
1	172470001	172510000	4	2.52898103154092
1	172510001	202150000	2956	2.06438343226787
1	202150001	204220000	207	3.10883971152172
1	204220001	221870000	1723	2.06933278092488
1	221870001	221920000	5	2.44163775229875
1	221920001	222790000	87	2.05521087641358
1	222790001	222830000	4	2.42362624569212
1	222830001	227880000	495	2.02923968035745
1	227880001	227910000	3	1.66625723893753
1	227910001	244590000	1656	2.00994993026925
1	244590001	244660000	7	2.24966058351702
1	244660001	249070000	423	1.93253265874443
1	249070001	249250621	18	2.25289064335878
2	1	50000	4	2.61341791699212
2	50001	62810000	6244	2.03693998519635
2	62810001	62880000	7	1.76000705321505
2	62880001	66840000	396	2.05944128268692
2	66840001	66890000	5	1.73863979038017
2	66890001	89725000	2230	2.0446579237623
2	89725001	89880000	5	1.14911827381623
2	89880001	92260000	95	2.01667711261608
2	92260001	93825000	6	1.30836475390728
2	93825001	118810000	2207	2.02760854550252
2	118810001	118880000	7	2.33739308687557
2	118880001	132960000	1381	2.02900661263467
2	132960001	133010000	5	1.5522551977113
2	133010001	175130000	4192	2.07334467648958
2	175130001	175190000	6	1.77311399808745
2	175190001	203300000	2808	2.06721074930867
2	203300001	203340000	4	1.65256613850587
2	203340001	243130000	3962	2.03063842600058
2	243130001	243199373	4	2.83267462153998
3	1	198022430	19432	2.04442378736535
4	1	30000	2	2.49115194409558
4	30001	5100000	501	1.93502370667327
4	5100001	5150000	5	2.27883617096092
4	5150001	7760000	261	1.99215358141423
4	7760001	7820000	6	2.2593595013394
4	7820001	9160000	130	1.98156722891072
4	9160001	9285000	4	0.915326750404117
4	9285001	9550000	18	2.03693998519635
4	9550001	9650000	10	1.76881053129385
4	9650001	14990000	533	2.04981303259217
4	14990001	15050000	6	2.43902204837268
4	15050001	25480000	1039	2.0322710313194
4	25480001	25750000	27	1.76687591674817
4	25750001	36870000	1109	2.07688851235658
4	36870001	38780000	191	3.11161174782437
4	38780001	49090000	1030	2.0301721128156
4	49090001	49160000	7	1.04914912866847
4	49160001	49630000	26	1.87153612587907
4	49630001	51170000	3	1.0269590636909
4	51170001	132650000	7965	2.0561505106146
4	132650001	132700000	3	1.67729704093613
4	132700001	160530000	2780	2.0745255457356
4	160530001	160580000	5	1.71150492477353
4	160580001	177240000	1665	2.03951067008977
4	177240001	177280000	4	2.39896832331872
4	177280001	191154276	1368	1.98133746547595
5	1	14190000	1418	2.01319584725845
5	14190001	14280000	9	2.32748350775583
5	14280001	21510000	715	2.01690932569342
5	21510001	21580000	7	1.54965619003788
5	21580001	39060000	1747	2.01830294221972
5	39060001	39110000	5	2.45763286817072
5	39110001	45900000	679	2.03507162690438
5	45900001	46340000	44	1.6237309249112
5	46340001	49570000	20	1.41577849536693
5	49570001	56180000	661	2.0754705358425
5	56180001	56290000	11	1.14378981721332
5	56290001	56360000	7	1.96255095680227
5	56360001	56420000	6	1.67854938730958
5	56420001	72100000	1387	2.058030560763
5	72100001	72140000	4	2.42675249681078
5	72140001	80320000	817	2.04021210621043
5	80320001	80360000	4	1.75914951603345
5	80360001	82340000	197	2.07192817350895
5	82340001	82400000	6	2.39948576605835
5	82400001	110180000	2770	2.06933278092488
5	110180001	110270000	9	1.84322738144663
5	110270001	125620000	1534	2.06603241473865
5	125620001	125660000	4	1.74332788888898
5	125660001	153900000	2812	2.05262822527355
5	153900001	153970000	7	1.80166699509398
5	153970001	171790000	1775	2.03390442897547
5	171790001	171870000	8	5.83762330648825
5	171870001	173720000	184	5.23107777978553
5	173720001	173840000	12	6.14940120498337
5	173840001	173880000	4	4.8683746416749
5	173880001	180915260	685	1.91830227959322
6	1	260000	7	0.9557430336865
6	260001	380000	12	1.3794345213551
6	380001	13570000	1318	0.9835181946297
6	13570001	13620000	5	1.18918646780725
6	13620001	15120000	150	0.98769734896975
6	15120001	15190000	7	0.730412917415033
6	15190001	26700000	1149	0.976142731245817
6	26700001	26820000	6	0.79314417271385
6	26820001	58680000	3175	1.00028009674722
6	58680001	62290000	45	0.821633393818033
6	62290001	70130000	784	1.0027076648794
6	70130001	70250000	12	0.824622883718017
6	70250001	72080000	182	1.00692143333128
6	72080001	72140000	6	1.2421899709677
6	72140001	72940000	80	0.9899507843894
6	72940001	73030000	9	1.1828997957725
6	73030001	77430000	440	0.971664818940967
6	77430001	77460000	3	1.5890908436554
6	77460001	86400000	892	1.00044185611027
6	86400001	86670000	27	0.80156237442435
6	86670001	86700000	3	1.05642642876128
6	86700001	86800000	9	0.803783224167017
6	86800001	100080000	1313	1.00773264439198
6	100080001	100190000	11	0.820588051062483
6	100190001	134510000	3426	1.0127684329696
6	134510001	134580000	7	0.792407319464233
6	134580001	136580000	200	1.00984310937658
6	136580001	136620000	4	1.29576042887492
6	136620001	150310000	1369	1.01602307604428
6	150310001	151120000	81	1.52458678878057
6	151120001	153010000	189	2.04091368820582
6	153010001	153600000	59	1.60473020158685
6	153600001	161080000	733	0.994464220779
6	161080001	161120000	4	0.73112828131855
6	161120001	170940000	966	0.9807897400055
6	170940001	171000000	6	1.26082330547665
6	171000001	171115067	6	2.09228778345488
7	1	19740000	1958	2.00693868359878
7	19740001	19820000	8	2.32773726503748
7	19820001	20170000	35	2.02271988684025
7	20170001	20430000	26	2.27908655614927
7	20430001	25860000	541	2.01946473214828
7	25860001	25930000	7	2.37858660646402
7	25930001	38300000	1236	2.05967646005338
7	38300001	38400000	10	2.98587107440087
7	38400001	55350000	1688	2.03553861935332
7	55350001	55390000	4	1.74332788888898
7	55390001	55720000	33	2.06179379006902
7	55720001	57040000	130	1.7971069797577
7	57040001	57100000	4	1.22156448784533
7	57100001	63050000	213	1.720382028523
7	63050001	63140000	6	1.37398699087197
7	63140001	115810000	5114	1.99469010535962
7	115810001	115890000	8	2.32165194223867
7	115890001	142010000	2594	2.03133801699813
7	142010001	142520000	41	2.50177038232298
7	142520001	159138663	1610	1.97766341562847
X	1	7000000	646	0.888523092430967
X	7000001	7070000	7	1.17819507585372
X	7070001	15790000	860	1.00448948633332
X	15790001	16770000	98	2.07074820428758
X	16770001	16800000	3	2.52069076943842
X	16800001	17410000	61	2.08398724747325
X	17410001	19420000	200	0.986571451024983
X	19420001	19500000	8	0.742176251144933
X	19500001	46330000	2676	1.0130936942794
X	46330001	46400000	7	0.70652023877
X	46400001	58320000	1077	0.967833519480767
X	58320001	58500000	18	0.7464966424388
X	58500001	58530000	3	0
X	58530001	62445000	70	0.853988630513233
X	62445001	62510000	4	1.40247202936833
X	62510001	155240000	9043	0.998339858697916
X	155240001	155270560	3	2.60740400863012
8	1	2240000	208	0.9092562149127
8	2240001	2270000	3	0.287196515504475
8	2270001	7230000	479	0.931909310233583
8	7230001	7815000	22	1.47315408995682
8	7815001	8040000	12	1.09954739516212
8	8040001	8090000	4	1.8580139113222
8	8090001	11870000	378	0.99075611285205
8	11870001	12460000	35	1.23701804234657
8	12460001	12500000	4	0.895000825675217
8	12500001	12630000	13	1.15170067256897
8	12630001	21950000	929	0.980308581669133
8	21950001	22020000	7	1.27253753497847
8	22020001	22410000	39	0.936624650827033
8	22410001	22460000	5	1.30214639321637
8	22460001	27600000	512	0.98432129334025
8	27600001	28040000	44	6.29710319422008
8	28040001	29150000	111	0.9854460992368
8	29150001	29240000	9	1.19321117334767
8	29240001	32230000	299	0.958441957123517
8	32230001	33390000	115	6.25227873884373
8	33390001	33710000	32	5.01802688111148
8	33710001	33990000	28	6.13696362590367
8	33990001	35140000	115	7.2561157054366
8	35140001	35220000	8	8.2735308662585
8	35220001	35530000	30	7.28175503113273
8	35530001	35910000	38	6.18266941430282
8	35910001	36870000	96	11.6470905780919
8	36870001	37580000	71	7.32425735153255
8	37580001	38270000	69	11.4320556452888
8	38270001	40340000	206	10.5031252647757
8	40340001	40370000	3	8.3088883178959
8	40370001	40660000	29	10.3774493381118
8	40660001	40970000	31	9.0504882446639
8	40970001	41300000	33	7.8943314403432
8	41300001	41570000	27	7.20269872345383
8	41570001	42820000	125	6.14525304612502
8	42820001	43110000	29	5.02463395641105
8	43110001	43320000	21	7.8185305452458
8	43320001	43530000	21	9.5230043356093
8	43530001	43590000	6	10.5294085083461
8	43590001	43760000	17	9.0995468835756
8	43760001	43820000	6	6.95720390943965
8	43820001	46880000	5	3.27251081450927
8	46880001	46930000	5	2.36010782621642
8	46930001	62460000	1549	3.05132854539547
8	62460001	62710000	25	3.43361369601042
8	62710001	65970000	325	3.05558551298148
8	65970001	66100000	13	3.97944159035305
8	66100001	72740000	663	3.07021223208998
8	72740001	72890000	15	4.05099203966638
8	72890001	77620000	472	3.07509862949223
8	77620001	78020000	40	4.14434896872055
8	78020001	78350000	33	3.08948380199053
8	78350001	79430000	108	4.07943106877517
8	79430001	80810000	138	3.09408468823578
8	80810001	80830000	2	3.47976398507498
8	80830001	83820000	299	4.18015578962177
8	83820001	86490000	267	5.14115235376103
8	86490001	86700000	7	4.06444448465527
8	86700001	88750000	191	5.16678325102222
8	88750001	88770000	2	4.57137416336207
8	88770001	89230000	45	4.09483550113798
8	89230001	90000000	77	5.10222622934877
8	90000001	90540000	54	4.00713251726415
8	90540001	99830000	925	5.17444717925353
8	99830001	100050000	22	5.76148426428185
8	100050001	100180000	13	6.59141760331742
8	100180001	101790000	161	7.85476052460737
8	101790001	101910000	12	6.62830642018652
8	101910001	143530000	4146	5.19115874364688
8	143530001	143630000	10	4.35405216038355
8	143630001	143750000	12	4.76479112140768
8	143750001	143820000	7	5.35091620803012
8	143820001	146210000	216	4.6033847032042
8	146210001	146364022	10	5.38901636596397
9	1	3490000	342	2.00531836663032
9	3490001	3530000	4	2.42935969318363
9	3530001	4410000	88	2.08991414657102
9	4410001	4540000	13	1.78649272141025
9	4540001	27510000	2297	2.04840631411235
9	27510001	27590000	8	2.34019294316745
9	27590001	66770000	1292	2.0129638915709
9	66770001	67095000	9	1.46092536403438
9	67095001	69935000	74	1.98064827071983
9	69935001	70465000	7	1.45029306476123
9	70465001	90890000	1991	2.03367103792815
9	90890001	90970000	8	1.69089190819345
9	90970001	114250000	2298	2.02900661263467
9	114250001	114340000	9	1.72737504817843
9	114340001	141120000	2643	2.0122681209681
9	141120001	141213431	3	1.29904270411063
10	1	18130000	1779	1.992384094591
10	18130001	18220000	3	2.94653256798785
10	18220001	38770000	2052	1.9988449548647
10	38770001	38890000	7	1.30305993918362
10	38890001	39070000	18	1.84146641045393
10	39070001	39090000	2	1.38847522017103
10	39090001	42400000	10	1.02450629397923
10	42400001	42630000	17	1.50917700085203
10	42630001	42780000	15	1.89159163328825
10	42780001	42820000	4	1.40721692875732
10	42820001	44560000	174	1.99123168847005
10	44560001	47475000	198	0.989145734983967
10	47475001	47650000	12	0.0527034972915097
10	47650001	48170000	12	0.673005949562216
10	48170001	51870000	233	1.02499664392713
10	51870001	51980000	4	1.599236765436
10	51980001	64790000	1278	1.02123989881518
10	64790001	64910000	12	0.808825707119633
10	64910001	65490000	58	0.990111827754266
10	65490001	65580000	9	0.77333849742135
10	65580001	81465000	1588	0.995109712783667
10	81465001	81500000	3	2.025279725316
10	81500001	92270000	1064	0.999633171406433
10	92270001	94410000	214	2.0488751552696
10	94410001	135490000	4068	0.983839400714366
10	135490001	135534747	4	2.13361321551038
11	1	3270000	304	2.87855034754615
11	3270001	3345000	3	2.16669255745938
11	3345001	4080000	72	2.98527234703095
11	4080001	4120000	4	3.41415874852367
11	4120001	5780000	165	3.03252583745268
11	5780001	5810000	3	4.15917667754108
11	5810001	16670000	1086	3.09991934886285
11	16670001	16750000	8	2.74185177887658
11	16750001	21190000	444	3.11007151416657
11	21190001	21220000	3	3.87227076319125
11	21220001	44680000	2344	3.09469850124485
11	44680001	44710000	3	2.59377009316252
11	44710001	48680000	397	3.02134330618373
11	48680001	48970000	28	2.33052975632572
11	48970001	50210000	123	2.99996508809658
11	50210001	50660000	44	2.5986728602339
11	50660001	50945000	12	2.15120033401722
11	50945001	51190000	7	3.309693421167
11	51190001	51220000	3	2.81222262613718
11	51220001	51350000	13	2.52871332558777
11	51350001	51550000	20	2.84539970579988
11	51550001	55040000	36	2.22417119749673
11	55040001	56650000	161	2.9581178702884
11	56650001	62790000	609	0.99123944391735
11	62790001	63220000	43	0.802006359667
11	63220001	65290000	207	0.993980219209917
11	65290001	65430000	14	1.1707205274621
11	65430001	67010000	158	0.927830605588567
11	67010001	67280000	27	1.13231251541473
11	67280001	67760000	48	0.944031760076167
11	67760001	67810000	5	1.23221213498625
11	67810001	68690000	88	0.94119214334115
11	68690001	68990000	30	2.90549515788852
11	68990001	69170000	13	7.2234324063356
11	69170001	69460000	29	10.1611171713587
11	69460001	70170000	64	12.0676373027737
11	70170001	70220000	5	8.78055320742738
11	70220001	70380000	16	7.08926632724708
11	70380001	70450000	7	5.6454018798305
11	70450001	70740000	29	3.91866185381303
11	70740001	70930000	19	5.87250155185108
11	70930001	73410000	248	1.00692143333128
11	73410001	73460000	5	0.794471152276333
11	73460001	73500000	4	1.09954739516212
11	73500001	73670000	17	0.824473310775117
11	73670001	74750000	108	1.00740812623
11	74750001	74850000	10	0.82432374819945
11	74850001	80870000	601	1.02270921628905
11	80870001	80980000	11	1.21396086794195
11	80980001	87300000	631	1.01260581922297
11	87300001	87330000	3	0.38506630424975
11	87330001	89480000	210	1.02205607313788
11	89480001	89725000	11	1.34672721412757
11	89725001	89770000	3	0.338771840199116
11	89770001	89825000	5	0.755309192442983
11	89825001	118570000	2852	1.00206006656712
11	118570001	118720000	15	0.853230693835134
11	118720001	134910000	1618	0.99236760733595
11	134910001	135006516	4	1.39017370243253
12	1	16640000	1643	2.025279725316
12	16640001	16780000	14	2.25463111229183
12	16780001	34470000	1769	2.03857564879265
12	34470001	36360000	39	1.6693775974292
12	36360001	37990000	13	1.9375166546555
12	37990001	38420000	43	1.63091351656312
12	38420001	47040000	859	2.12042130407212
12	47040001	47450000	41	3.20217920995332
12	47450001	47500000	5	3.63949143363912
12	47500001	50230000	273	3.12518884640437
12	50230001	52380000	214	0.926420458014067
12	52380001	52450000	7	1.25202740266293
12	52450001	54340000	189	0.99720879822775
12	54340001	54540000	20	1.192860944184
12	54540001	56350000	179	0.9691099111918
12	56350001	58890000	253	3.09746171304925
12	58890001	59840000	95	4.40235087074293
12	59840001	60860000	102	3.22234408148368
12	60860001	61130000	27	4.38607375002867
12	61130001	61390000	26	7.57197518986932
12	61390001	62110000	72	6.51815193063322
12	62110001	63420000	131	5.4809672834885
12	63420001	70210000	678	6.60901477204625
12	70210001	71250000	104	11.9437430458912
12	71250001	71370000	12	10.7543477220578
12	71370001	71690000	32	9.55842969577918
12	71690001	71910000	22	10.5096906112321
12	71910001	72710000	80	6.51924045305688
12	72710001	75890000	318	3.07999044908877
12	75890001	75940000	5	2.18347228003277
12	75940001	78380000	244	0.98737560809695
12	78380001	78460000	8	1.9052561216643
12	78460001	78760000	30	1.04749828987042
12	78760001	78780000	2	1.99492079436093
12	78780001	79730000	95	3.14749542935218
12	79730001	81120000	139	2.03880937981347
12	81120001	82120000	100	3.08274448267025
12	82120001	82530000	41	1.02532360054443
12	82530001	82680000	15	2.91314118883698
12	82680001	82740000	6	1.27579081774133
12	82740001	82850000	11	1.96849609785648
12	82850001	82930000	8	0.9905950248303
12	82930001	83090000	16	2.8727154823045
12	83090001	84210000	112	0.986732260144183
12	84210001	84350000	14	3.0053749667027
12	84350001	87740000	339	1.0238526526414
12	87740001	104390000	1663	2.0427852869228
12	104390001	104440000	5	1.700129413603
12	104440001	132980000	2833	1.94205415998225
12	132980001	133160000	18	2.34452419498018
12	133160001	133790000	51	1.84565031153885
12	133790001	133851895	6	2.43797627435568
13	1	41240000	2220	2.02388320783045
13	41240001	41330000	9	1.76666103406543
13	41330001	115169878	7314	2.04864072656658
14	1	19100000	9	1.51193672889727
14	19100001	22020000	230	1.98731649377685
14	22020001	22100000	8	1.75507945975322
14	22100001	22470000	37	2.09157551962737
14	22470001	22760000	29	2.68268427313448
14	22760001	22960000	20	3.0980759942458
14	22960001	23000000	4	2.62657104739873
14	23000001	63080000	3999	2.03693998519635
14	63080001	65410000	232	0.95685396996045
14	65410001	65470000	6	1.21201939341313
14	65470001	74000000	852	0.993496318275683
14	74000001	74030000	3	1.61697470840747
14	74030001	77490000	346	0.970706396470867
14	77490001	77520000	3	1.31276301665962
14	77520001	90400000	1287	0.989789752186833
14	90400001	90460000	6	1.19689151238818
14	90460001	95970000	551	0.977904290226283
14	95970001	96030000	6	1.15998241475928
14	96030001	104160000	813	0.974862440792317
14	104160001	104210000	5	1.21060834142312
14	104210001	106060000	184	0.99236760733595
14	106060001	106180000	12	1.2584867862752
14	106180001	106860000	68	1.0178150538633
14	106860001	106940000	8	1.67834062674315
14	106940001	107349540	35	1.06405828340223
15	1	20040000	4	1.43662753293468
15	20040001	70380000	4748	2.01505207167853
15	70380001	70410000	3	2.6279436835231
15	70410001	72700000	228	2.05967646005338
15	72700001	72740000	4	1.72017036843933
15	72740001	75310000	251	2.0374072366727
15	75310001	75360000	5	2.32824483237118
15	75360001	102430000	2614	2.01807063254758
15	102430001	102531392	10	2.95336113678542
16	1	10650000	1050	1.92755625725542
16	10650001	10700000	5	2.2296002592152
16	10700001	10790000	9	1.97858154612705
16	10790001	10840000	5	2.34299493505713
16	10840001	11010000	17	1.93774338055785
16	11010001	11070000	6	2.30623056681993
16	11070001	32490000	1948	1.98317601895905
16	32490001	32590000	10	1.67166792313855
16	32590001	33860000	78	1.94682531538147
16	33860001	33920000	6	1.36480738849137
16	33920001	33970000	5	1.83465186365308
16	33970001	34095000	5	1.43490008030298
16	34095001	35150000	97	0.9835181946297
16	35150001	35275000	13	0.81373125937315
16	46395000	46440000	5	0.4523367975318
16	46440001	56220000	977	1.0272862923762
16	56220001	56280000	6	1.31716860224547
16	56280001	67180000	1089	1.00821950599483
16	67180001	67320000	14	1.18220224451847
16	67320001	90180000	2275	1.01016796512232
16	90180001	90354753	12	2.2074427077052
17	1	34890000	3109	1.9422812004114
17	34890001	34920000	3	2.42440756470657
17	34920001	45910000	1053	1.96483628164715
17	45910001	45980000	7	2.2081790679424
17	45980001	79000000	3278	1.98179700827202
17	79000001	79560000	56	2.33561247132238
17	79560001	79600000	4	1.72737504817843
17	79600001	81195210	155	2.12569203441818
18	1	12130000	1210	2.00531836663032
18	12130001	12160000	3	1.64326714348105
18	12160001	15380000	321	2.00578123411565
18	15380001	18530000	5	1.45260938330497
18	18530001	21560000	303	2.00231129154193
18	21560001	21600000	4	2.4421611106873
18	21600001	77990000	5606	2.05662042541987
18	77990001	78077248	3	2.66435387134773
20	1	26250000	2602	2.0259782018872
20	26250001	27870000	7	1.45744123942828
20	27870001	29725000	23	1.97972956728295
20	29725001	29830000	3	1.14104412254683
20	29830001	62920000	3292	1.98225661477868
20	62920001	63025520	5	1.62106754008857
Y	1	9845000	308	4.983342753878
Y	9845001	14530000	90	1.46771250744427
Y	14530001	15250000	9	3.77362962212997
Y	15250001	28520000	59	18.9239049180188
Y	28520001	28770000	14	3.62916147922963
Y	28770001	58940000	13	0
Y	58940001	59373566	8	1.58079738651678
19	1	13930000	1346	1.84432848429387
19	13930001	13970000	4	2.13553623201488
19	13970001	15620000	165	1.88355441368242
19	15620001	17530000	191	2.86688870029947
19	17530001	21000000	340	1.84036629935405
19	21000001	21100000	10	1.54526320104455
19	21100001	24510000	341	1.79580533691933
19	24510001	28130000	49	1.54227181980697
19	28130001	59128983	3076	1.89606542886683
22	1	31470000	1390	1.97261824562098
22	31470001	31520000	5	2.25214498657745
22	31520001	39890000	833	1.96575085521597
22	39890001	39930000	4	2.2616014389815
22	39930001	50310000	1037	1.93525025977163
22	50310001	50390000	6	2.41634176425247
22	50390001	50490000	8	2.00879143734838
22	50490001	50550000	6	1.75251165827595
22	50550001	50610000	6	1.99861399387073
22	50610001	50760000	15	2.37370130109658
22	50760001	51210000	45	2.03693998519635
22	51210001	51304566	4	2.87650722454218
21	1	10675000	53	1.90997367450213
21	10675001	10880000	18	1.32415911875798
21	10880001	12765000	30	1.80166699509398
21	12765001	14370000	3	1.467906667876
21	14370001	16330000	172	2.01041343987015
21	16330001	16480000	15	2.33535816819195
21	16480001	45790000	2917	2.01899996785882
21	45790001	45850000	6	1.64801633927535
21	45850001	46940000	109	1.92755625725542
21	46940001	47000000	6	2.3338327195197
21	47000001	48080000	108	1.97743392277603
21	48080001	48129895	4	2.56232079301147
