# Supplementary material for: Aromatase inhibition remodels the clonal architecture of estrogen-receptor-positive breast cancers
Source: Nat Commun. 2016 Aug 9;7:12498. doi: 10.1038/ncomms12498 (PMC4980485; doi:10.1038/ncomms12498)
Supplement: Supplementary Software 1 — All data and scripts used for clonal clustering [file ncomms12498-s14.zip › clonalClustering/BRC49/post_cs.cn]

1	1	153870000	12594	1.948256433896
1	153870001	156550000	268	2.72081785872292
1	156550001	165690000	909	1.99268826218917
1	165690001	165790000	10	1.53820515701328
1	165790001	202150000	3627	2.00577923037697
1	202150001	204220000	207	2.83584093733822
1	204220001	249250621	4421	1.94520531851275
2	1	243199373	23568	1.98807528146867
3	1	198022430	19432	1.98653847369142
4	1	9160000	905	1.94025086309839
4	9160001	9285000	4	0.227707751378389
4	9285001	25470000	1605	2.00732137356433
4	25470001	25710000	24	1.47051592160664
4	25710001	36870000	1113	2.04329700314533
4	36870001	38780000	191	2.96652015425803
4	38780001	149940000	10755	1.99845988644703
4	149940001	150000000	6	2.47809518587419
4	150000001	191154276	4095	1.976943072747
5	1	56180000	5305	1.98385008515575
5	56180001	56270000	9	1.10541754992508
5	56270001	78450000	2037	1.98807528146867
5	78450001	78660000	21	1.51671319731464
5	78660001	98520000	1979	2.02276634478364
5	98520001	98570000	5	2.54580584625972
5	98570001	135100000	3647	2.020060382639
5	135100001	135140000	4	2.59548798562044
5	135140001	171790000	3648	1.976943072747
5	171790001	171860000	7	5.40837323628644
5	171860001	173720000	185	4.81098486056178
5	173720001	173830000	11	5.82212534374339
5	173830001	173880000	5	4.59688032051008
5	173880001	173930000	5	1.75230764387239
5	173930001	173990000	6	2.25119551426892
5	173990001	174100000	11	1.82155520135381
5	174100001	174220000	12	1.26878311418117
5	174220001	177140000	291	1.88491405841239
5	177140001	177220000	6	1.07707356740589
5	177220001	177280000	6	2.02469997888628
5	177280001	177330000	5	0.715021983187806
5	177330001	180915260	342	1.79886771087208
6	1	64160000	6061	1.01836462126767
6	64160001	64330000	17	0.62887466208725
6	64330001	73920000	958	1.06648906784725
6	73920001	74440000	52	0.715318007325139
6	74440001	151080000	7640	1.04571148744428
6	151080001	153330000	225	1.92161645281711
6	153330001	170940000	1730	1.04571148744428
6	170940001	171000000	6	1.3571956813515
6	171000001	171115067	6	2.33756258437814
7	1	38300000	3811	1.97349279681286
7	38300001	38400000	10	3.29030159378442
7	38400001	43930000	553	1.97924445276772
7	43930001	44080000	15	1.53820515701328
7	44080001	45840000	176	1.99345746541689
7	45840001	45880000	4	1.38965239299581
7	45880001	51440000	551	2.01581080819997
7	51440001	51490000	5	1.45000343089697
7	51490001	57040000	551	1.92579418026225
7	57040001	57120000	5	0.793889043783695
7	57120001	61740000	101	1.83424238457311
7	61740001	61830000	9	2.48646540232544
7	61830001	74380000	1178	1.72478576544058
7	74380001	74550000	5	1.14109152135422
7	74550001	76280000	124	1.63515192712878
7	76280001	76520000	24	2.09750122702769
7	76520001	76690000	13	1.58751943045992
7	76690001	142075000	6484	1.97081073654372
7	142075001	142500000	35	2.69087141975619
7	142500001	159100000	1609	1.94520531851275
7	159100001	159138663	3	3.02418723417506
X	1	13290000	1263	0.978905811949444
X	13290001	13360000	7	1.466685194183
X	13360001	15790000	243	1.08060711753006
X	15790001	17410000	162	1.99076572057981
X	17410001	19460000	204	1.01487851058769
X	19460001	19500000	4	0.497559664802805
X	19500001	58490000	3777	1.07290102564911
X	58490001	58530000	4	0.382357308207333
X	58530001	77080000	1488	1.04316071051289
X	77080001	77140000	6	0.601699285472667
X	77140001	122870000	4505	1.09638024958597
X	122870001	123030000	16	0.691406409730583
X	123030001	140560000	1725	1.07739468791647
X	140560001	140595000	3	0.329758418827305
X	140595001	155230000	1373	1.08929180801375
X	155230001	155270560	4	3.5263185066012
8	1	11980000	1114	1.00348798750147
8	11980001	12120000	6	1.45277987189758
8	12120001	12215000	5	0.531979740301028
8	12215001	26070000	1374	1.01931584012683
8	26070001	26140000	7	0.533963506022722
8	26140001	27600000	144	1.03710828114417
8	27600001	28040000	44	5.73413917158303
8	28040001	32230000	419	0.962904560756889
8	32230001	33380000	114	5.7877379472635
8	33380001	33700000	32	4.52374941024019
8	33700001	34000000	30	5.75347664731528
8	34000001	35140000	114	6.80932214390786
8	35140001	35220000	8	7.89409123536745
8	35220001	35530000	30	6.91039315090856
8	35530001	35910000	38	5.84946559607069
8	35910001	36870000	96	10.8487798020594
8	36870001	37580000	71	6.78134087702189
8	37580001	40340000	275	9.69454302589592
8	40340001	40370000	3	7.85606034298442
8	40370001	40660000	29	9.56658512699478
8	40660001	40970000	31	8.37948189527842
8	40970001	41530000	56	6.93799637061186
8	41530001	42830000	130	5.51776851589614
8	42830001	43110000	28	4.45516039700125
8	43110001	43320000	21	7.34425524950281
8	43320001	43690000	37	9.17242108866397
8	43690001	43820000	13	7.48722199295808
8	43820001	65970000	1909	2.92012216718942
8	65970001	66100000	13	3.86193501831061
8	66100001	72740000	663	2.90084993187242
8	72740001	72890000	15	3.90059601793792
8	72890001	77590000	469	2.92640925406764
8	77590001	78020000	43	3.87840579880783
8	78020001	78350000	33	2.98145573214542
8	78350001	79430000	108	3.9161167809278
8	79430001	80830000	140	2.96200096228189
8	80830001	83810000	298	3.89078288136894
8	83810001	86490000	268	4.84352373739519
8	86490001	86700000	7	3.68866860267844
8	86700001	88750000	191	4.84061334269169
8	88750001	89220000	46	3.87943643611517
8	89220001	90000000	78	4.85517540811431
8	90000001	90530000	53	3.86193501831061
8	90530001	100050000	948	4.83886758996772
8	100050001	100200000	15	5.68725227719333
8	100200001	101780000	158	6.75843831618686
8	101780001	101930000	15	5.59101672603911
8	101930001	146364022	4399	4.84818246745503
9	1	6620000	655	1.93758492800378
9	6620001	6820000	20	1.51741641181364
9	6820001	69895000	3449	1.9761761587415
9	69895001	69960000	5	1.35141014927569
9	69960001	141213431	6957	1.95818425166289
10	1	17790000	1769	1.92845439306225
10	17790001	18210000	12	1.12127509192389
10	18210001	28940000	1073	1.898506776743
10	28940001	29050000	11	1.43510640933256
10	29050001	38780000	970	1.90758745076892
10	38780001	38890000	6	2.574631889122
10	38890001	39080000	19	1.79664133183231
10	39080001	40755000	7	2.45888766671406
10	40755001	42490000	13	1.81447831702764
10	42490001	42570000	5	1.31143909304322
10	42570001	44560000	196	1.953599958639
10	44560001	47475000	198	1.00981254669481
10	47475001	47650000	12	0.294371705379777
10	47650001	81465000	3194	1.03583510085672
10	81465001	81520000	5	1.66473890972944
10	81520001	92260000	1061	1.04188585236831
10	92260001	94410000	215	1.92503435650744
10	94410001	135470000	4066	1.02058443966769
10	135470001	135534747	6	2.78202064371347
11	1	5780000	548	2.79521297452242
11	5780001	5810000	3	4.17478079756997
11	5810001	51550000	4535	2.9214688865325
11	51550001	54980000	30	2.24797646035683
11	54980001	56650000	167	2.86603725863778
11	56650001	65260000	856	0.967291429981
11	65260001	65290000	3	0.252438399156695
11	65290001	66120000	83	0.980163205898111
11	66120001	66170000	5	0.550437502579556
11	66170001	68690000	252	0.917718625374167
11	68690001	68990000	30	2.85314200755867
11	68990001	69170000	13	7.10367347501886
11	69170001	69460000	29	9.49040429277531
11	69460001	70170000	64	11.0620103246678
11	70170001	70210000	4	8.08776931527856
11	70210001	70390000	18	6.70353676625586
11	70390001	70450000	6	5.42454243895747
11	70450001	70740000	29	3.8763449527737
11	70740001	70930000	19	5.49892067218706
11	70930001	73390000	246	1.05496991994436
11	73390001	73670000	28	0.725691789603806
11	73670001	134930000	6080	1.04858280271106
11	134930001	135006516	2	2.2467697752665
12	1	8560000	836	1.91289149092958
12	8560001	8590000	3	0
12	8590001	47040000	3541	1.99538094007558
12	47040001	50230000	319	2.88654503674108
12	50230001	56350000	609	0.943528086979
12	56350001	58890000	253	2.81991217690717
12	58890001	59840000	95	4.08369541263394
12	59840001	59900000	6	2.68654322672036
12	59900001	60860000	96	3.13316924397417
12	60860001	61130000	27	4.20538329890167
12	61130001	61380000	25	6.99488390690492
12	61380001	62110000	73	6.06173954864522
12	62110001	63420000	131	5.04441182864039
12	63420001	70210000	678	5.96622373436333
12	70210001	71360000	115	10.7661478329978
12	71360001	71690000	33	8.86391001520122
12	71690001	71880000	19	9.87392118533309
12	71880001	71910000	3	8.66663681420239
12	71910001	72700000	79	5.98406040486392
12	72700001	75940000	324	2.94756058014019
12	75940001	78380000	244	1.01709663710586
12	78380001	78460000	8	1.95207270812589
12	78460001	78760000	30	1.14793298151886
12	78760001	79730000	97	3.04016916811558
12	79730001	81120000	139	1.99230370056128
12	81120001	82120000	100	2.96245274053161
12	82120001	82530000	41	1.05880644256914
12	82530001	82680000	15	2.88609851983011
12	82680001	82740000	6	1.30503357905972
12	82740001	82850000	11	1.95321810631197
12	82850001	82930000	8	1.0912239474755
12	82930001	83090000	16	2.79389250662867
12	83090001	84210000	112	1.07129720277169
12	84210001	84340000	13	2.92551072522392
12	84340001	87740000	340	1.07258021660469
12	87740001	112000000	2419	1.94711206735344
12	112000001	112060000	6	1.34495202887319
12	112060001	120290000	822	1.85933128273083
12	120290001	120410000	12	1.33375548820747
12	120410001	129350000	888	1.83723195197739
12	129350001	129390000	4	1.37869572658994
12	129390001	130250000	86	1.89737275427531
12	130250001	130350000	10	1.40578912142433
12	130350001	131340000	99	1.93035533546847
12	131340001	131400000	6	1.44272259410156
12	131400001	132610000	121	1.99730508147533
12	132610001	133200000	50	2.50366066453639
12	133200001	133851895	53	2.03011772091264
13	1	57730000	3865	1.98845954999472
13	57730001	57790000	3	9.77468756979031
13	57790001	73530000	1571	2.05650738162578
13	73530001	73790000	26	1.60644819028286
13	73790001	95910000	2196	2.02508678613089
13	95910001	96120000	21	1.57648008057306
13	96120001	100690000	456	1.96430257687842
13	100690001	100730000	4	0.890824253263
13	100730001	100780000	5	1.54067726481533
13	100780001	115169878	1397	2.03515319106925
14	1	22420000	279	1.88340584903472
14	22420001	22750000	33	2.98734883108322
14	22750001	22940000	19	3.74816307762567
14	22940001	22990000	5	2.9973338729645
14	22990001	34950000	1194	1.98615433831961
14	34950001	35030000	8	1.32427545660167
14	35030001	63080000	2798	1.98961251539858
14	63080001	93590000	3048	1.02185339098778
14	93590001	93680000	9	0.588752335165639
14	93680001	106890000	1320	1.05305285497389
14	106890001	106940000	5	1.78996774756839
14	106940001	107270000	33	1.09251248694125
14	107270001	107349540	2	2.11319657682969
15	1	77320000	5435	1.95512763265458
15	77320001	77360000	4	1.28318366418892
15	77360001	102430000	2418	1.97272636108403
15	102430001	102490000	6	2.52090486352606
15	102490001	102531392	4	4.11765949340575
16	1	10770000	1062	2.46347519919953
16	10770001	10810000	4	3.19371313174733
16	10810001	19950000	832	2.50954341849989
16	19950001	19980000	3	1.86646727641414
16	19980001	33970000	1238	2.50240081693811
16	33970001	35275000	115	1.74605680573436
16	46395000	46460000	7	2.39461568439697
16	46460001	88870000	4228	1.6894023286125
16	88870001	89270000	40	2.33429565166922
16	89270001	90230000	96	1.72185853415719
16	90230001	90354753	7	2.63269318647625
17	1	34625000	3099	1.84209353610717
17	34625001	34820000	3	0.932315384781472
17	34820001	35660000	84	1.96812997730269
17	35660001	35790000	13	1.40957340020731
17	35790001	65290000	2893	1.87926042875903
17	65290001	65330000	4	1.37664405583381
17	65330001	81195210	1569	1.94063181657347
18	1	78077248	7455	1.99384210702044
20	1	60860000	5731	1.95054588099786
20	60860001	60940000	8	1.52832871182183
20	60940001	61700000	66	1.96124256609069
20	61700001	61750000	5	1.32258452908014
20	61750001	62570000	82	1.83461598984572
20	62570001	62930000	36	2.36540477645739
20	62930001	63025520	4	1.38725354514419
Y	1	6480000	280	8.94162883867981
Y	6480001	7845000	24	1.07482634695844
Y	7845001	9845000	9	21.5377597947714
Y	9845001	14775000	92	1.73137797367719
Y	14775001	28740000	78	19.6843320814606
Y	28740001	59373566	23	0.846054035337361
19	1	2360000	212	1.65642314564869
19	2360001	2410000	5	1.16458947502011
19	2410001	4180000	177	1.66727242698806
19	4180001	4260000	8	1.30840385062642
19	4260001	8330000	394	1.718567338614
19	8330001	8360000	3	0.697887643535278
19	8360001	15620000	716	1.70287104521289
19	15620001	17520000	190	2.65848298068219
19	17520001	59128983	3817	1.79812548164256
22	1	41350000	2374	1.87813040804078
22	41350001	41490000	14	1.42992021099367
22	41490001	51304566	971	1.96391998272814
21	1	9940000	23	1.83424238457311
21	9940001	9990000	4	1.35481257777475
21	9990001	45800000	3182	1.97540935104553
21	45800001	45850000	5	0.882818280908916
21	45850001	48080000	223	2.02973056496231
21	48080001	48129895	4	2.81328691548969
