# Supplementary material for: Aromatase inhibition remodels the clonal architecture of estrogen-receptor-positive breast cancers
Source: Nat Commun. 2016 Aug 9;7:12498. doi: 10.1038/ncomms12498 (PMC4980485; doi:10.1038/ncomms12498)
Supplement: Supplementary Software 1 — All data and scripts used for clonal clustering [file ncomms12498-s14.zip › clonalClustering/BRC49/post.loh]

8	33984342	34032908	48	0.9583
8	41058366	41102623	55	0.9818
11	69304577	70200529	580	0.969
12	70215571	71918393	1013	0.9743
