# Supplementary material for: Aromatase inhibition remodels the clonal architecture of estrogen-receptor-positive breast cancers
Source: Nat Commun. 2016 Aug 9;7:12498. doi: 10.1038/ncomms12498 (PMC4980485; doi:10.1038/ncomms12498)
Supplement: Supplementary Software 1 — All data and scripts used for clonal clustering [file ncomms12498-s14.zip › clonalClustering/BRC49/tumor.loh]

8	37580256	40952302	1888	0.9666
11	69219457	70241536	632	0.9826
11	116532066	116542585	12	1
12	70214374	71918393	966	0.9845
