# Supplementary material for: Aromatase inhibition remodels the clonal architecture of estrogen-receptor-positive breast cancers
Source: Nat Commun. 2016 Aug 9;7:12498. doi: 10.1038/ncomms12498 (PMC4980485; doi:10.1038/ncomms12498)
Supplement: Supplementary Software 2 — CopyCat code [file ncomms12498-s15.zip]

Archive with 43 entries (40 files):
- copyCat/DESCRIPTION
- copyCat/LICENSE
- copyCat/NAMESPACE
- copyCat/R
- copyCat/R/cnSegments.R
- copyCat/R/correction.R
- copyCat/R/functions.R
- copyCat/R/getReadDepth.R
- copyCat/R/meta.R
- copyCat/R/object.R
- copyCat/R/plotting.R
- copyCat/R/refineBreakpoints.R
- copyCat/R/samtools.R
- copyCat/R/zzz.R
- copyCat/README.md
- copyCat/debian
- copyCat/debian/changelog
- copyCat/debian/compat
- copyCat/debian/control
- copyCat/debian/copyright
- copyCat/debian/rules
- copyCat/man
- copyCat/man/addBins.Rd
- copyCat/man/cnNeutralDepthFromHetSites.Rd
- copyCat/man/cnSegments.Rd
- copyCat/man/cnSegments.paired.Rd
- copyCat/man/copyCat-package.Rd
- copyCat/man/functions.Rd
- copyCat/man/gcCorrect.Rd
- copyCat/man/getAlts.Rd
- copyCat/man/getReadDepth.Rd
- copyCat/man/mapCorrect.Rd
- copyCat/man/mergeSegs.Rd
- copyCat/man/plotSegs.Rd
- copyCat/man/rdObject-class.Rd
- copyCat/man/refineBreakpoints.Rd
- copyCat/man/removeCoverageArtifacts.Rd
- copyCat/man/removeGapSpanningSegments.Rd
- copyCat/man/subtractBins.Rd
- copyCat/man/trimSegmentEnds.Rd
- copyCat/man/writeAlts.Rd
- copyCat/man/writeSegs.Rd
- copyCat/man/writeThresholds.Rd
