# Supplementary material for: Aromatase inhibition remodels the clonal architecture of estrogen-receptor-positive breast cancers
Source: Nat Commun. 2016 Aug 9;7:12498. doi: 10.1038/ncomms12498 (PMC4980485; doi:10.1038/ncomms12498)
Supplement: Supplementary Software 2 — CopyCat code [file ncomms12498-s15.zip › copyCat/DESCRIPTION]

Package: copyCat
Title: Find regions of genomic copy number loss and gain from short
        reads
Version: 1.6.9
Author: Chris Miller
Description: Uses the depth of short reads in windows across the genome to 
	     identify regions of genomic copy-number gain and loss
Maintainer: Chris Miller <chrisamiller@gmail.com>
LazyLoad: yes
License: Apache License 2.0 | file LICENSE
Depends: methods, foreach, doMC, IRanges, DNAcopy, stringr
Packaged: 2016-07-05 20:45:08 UTC; cmiller
NeedsCompilation: no
