# Supplementary material for: Aromatase inhibition remodels the clonal architecture of estrogen-receptor-positive breast cancers
Source: Nat Commun. 2016 Aug 9;7:12498. doi: 10.1038/ncomms12498 (PMC4980485; doi:10.1038/ncomms12498)
Supplement: Supplementary Software 2 — CopyCat code [file ncomms12498-s15.zip › copyCat/R/meta.R]

##-----------------------------------------------------------
## pull out the subset of reads with a specific read length
##
runSingleSampleAnalysis <- function(annotationDirectory, outputDirectory, inputFile,
                                    inputType, maxCores=0, #0 means use all available cores
                                    binSize=0,  #0 means let copyCat choose (or infer from bins file)
                                    gcWindowSize=100, fdr=0.01, perLibrary=TRUE,
                                    perReadLength=TRUE, readLength=0,
                                    samtoolsFile=NULL, samtoolsFileFormat="10colPileup",
                                    peakwiggle=3, snpBinSize=1000000,
                                    verbose=TRUE, purity=1){

  verbose <<- verbose
  registerDoMC()
  ##create the object
  rdo = new("rdObject")
  ##set the parameters
  rdo = setParams(rdo, annotationDirectory=annotationDirectory,
    outputDirectory=outputDirectory, inputType=inputType, maxCores=maxCores,
    inputFile=inputFile, binSize=binSize, perReadLength=perReadLength,
    perLibrary=perLibrary, readLength=readLength, gcWindowSize=gcWindowSize,
    fdr=fdr, verbose=verbose)
  ##bin the reads
  rdo=getReadDepth(rdo)
  ##correct for mapability
  rdo=mapCorrect(rdo)
  ##correct for gc-content
  rdo=gcCorrect(rdo)
  ##merge the corrected counts into one column
  rdo=mergeLibraries(rdo)

  ##use the samtools file to get cn-neutral median read count
  if(!(is.null(samtoolsFile))){
    rdo@binParams$med = cnNeutralDepthFromHetSites(rdo,samtoolsFile,1000000,
      peakWiggle=3,plot=TRUE,samtoolsFileFormat=samtoolsFileFormat)
  } else {
    rdo@binParams$med = getMedianReadCount(rdo)
  }

  ##segment the data using CBS
  segs = cnSegments(rdo)
  ##set gain and loss thresholds
  diff=0.5*purity
  rdo@binParams$gainThresh = 2.0+diff
  rdo@binParams$lossThresh = 2.0-diff
  ##write some output
  writeSegs(segs,rdo)
  writeAlts(segs,rdo)
}


##-----------------------------------------------------------
## pull out the subset of reads with a specific read length
##
runPairedSampleAnalysis <- function(annotationDirectory, outputDirectory, normal, tumor,
                                    inputType, maxCores=0, #0 means use all available cores
                                    binSize=0,  #0 means let copyCat choose (or infer from bins file)
                                    gcWindowSize=100, fdr=0.01, perLibrary=TRUE,
                                    perReadLength=TRUE, readLength=0, verbose=TRUE,
                                    outputSingleSample=FALSE, tumorSamtoolsFile=NULL,
                                    normalSamtoolsFile=NULL, samtoolsFileFormat="10colPileup",
                                    dumpBins=FALSE, minWidth=3,
                                    doGcCorrection=TRUE, rDataFile=NULL,
                                    minMapability=0.60, purity=1, maxGapOverlap=0.75){

  verbose <<- verbose
  registerDoMC()  
  ##create the object
  rdo = new("rdObject")
  ##set the parameters
  rdo = setParams(rdo, annotationDirectory=annotationDirectory,
    outputDirectory=outputDirectory, inputType=inputType,
    inputFile=normal, binSize=binSize, perReadLength=perReadLength,
    perLibrary=perLibrary, readLength=readLength, maxCores=maxCores,
    verbose=verbose)
  rdo@params$prefix="normal";

  ##bin the reads
  rdo=getReadDepth(rdo)

  ##no correction for mapability, but still remove low-mapability regions
  ##from consideration
  rdo=mapCorrect(rdo,skipCorrection=TRUE,minMapability=minMapability);
  ##correct for gc-content
  if(doGcCorrection){
    rdo=gcCorrect(rdo)
  }
  ##merge the corrected counts into one column
  rdo=mergeLibraries(rdo)

  ##create the object
  rdo2 = new("rdObject")
  ##set the parameters
  rdo2 = setParams(rdo2, annotationDirectory=annotationDirectory,
    outputDirectory=outputDirectory, inputType=inputType,
    inputFile=tumor, binSize=binSize, perReadLength=perReadLength,
    perLibrary=perLibrary, readLength=readLength, maxCores=maxCores)
  rdo2@params$prefix="tumor";

  ##bin the reads
  rdo2=getReadDepth(rdo2)

  ##no correction for mapability, but still remove low-mapability regions
  ##from consideration
  rdo2=mapCorrect(rdo2,skipCorrection=TRUE,minMapability=minMapability);
  ##correct for gc-content
  if(doGcCorrection){
    rdo2=gcCorrect(rdo2)
  }
  ##merge the corrected counts into one column
  rdo2=mergeLibraries(rdo2)

  if(dumpBins){
    writePairedBins(rdo,rdo2)
  }

  ## use samtools to find cn-neutral regions and calc median value
  ##tumor
  if(!(is.null(tumorSamtoolsFile))){
    rdo2@binParams$med = cnNeutralDepthFromHetSites(rdo2,tumorSamtoolsFile,2000000,
      peakWiggle=4,plot=TRUE,samtoolsFileFormat=samtoolsFileFormat)
  } else {
    rdo2@binParams$med = getMedianReadCount(rdo2)
  }
  ##normal
  if(!(is.null(normalSamtoolsFile))){
    rdo@binParams$med = cnNeutralDepthFromHetSites(rdo,normalSamtoolsFile,2000000,
      peakWiggle=4,plot=TRUE,samtoolsFileFormat=samtoolsFileFormat)
  } else {
    rdo@binParams$med = getMedianReadCount(rdo)
  }

  ##segment the paired data using CBS
  segs = cnSegments.paired(rdo, rdo2, minWidth=minWidth)
  ##set gain and loss thresholds
  diff=0.5*purity
  rdo@binParams$gainThresh = 2.0+diff
  rdo@binParams$lossThresh = 2.0-diff

  ##false-positive filtering:
  alts=getAlts(segs,rdo)
  ##remove segs that mostly intersect gaps as false-positives
  alts = removeGapSpanningSegments(alts,rdo,maxOverlap=maxGapOverlap)
  ##remove alts that are smaller than 10 windows
  alts = alts[alts$num.mark >= 10,]
  ##remove alts with abnormally high or low coverage
  alts = removeCoverageArtifacts(alts,rdo)
  
  ##write some output
  writeSegs(segs,rdo,"segs.paired.dat")
  writeSegs(alts,rdo,"alts.paired.dat")


  if(outputSingleSample){
    ##segment the non-paired data using CBS
    segs = cnSegments(rdo2)
    ##set gain and loss thresholds
    diff=0.5*purity
    rdo2@binParams$gainThresh = 2.0+diff
    rdo2@binParams$lossThresh = 2.0-diff  

    ##write some output
    writeSegs(segs,rdo2,"segs.singleSample.tumor.dat")
    writeAlts(segs,rdo2,"alts.singleSample.tumor.dat")


    #normal
    if(!(is.null(normalSamtoolsFile))){
      rdo@binParams$med = cnNeutralDepthFromHetSites(rdo,normalSamtoolsFile,1000000,
        peakWiggle=3,plot=TRUE,samtoolsFileFormat=samtoolsFileFormat)
    } else {
      rdo@binParams$med = getMedianReadCount(rdo)
    }
    ##segment the paired data using CBS
    segs = cnSegments(rdo)
    ##set gain and loss thresholds
    rdo@binParams$gainThresh = 2.5
    rdo@binParams$lossThresh = 1.5
    ##write some output
    writeSegs(segs,rdo,"segs.singleSample.normal.dat")
    writeAlts(segs,rdo,"alts.singleSample.normal.dat")

  }

  dumpParams(rdo)
  dumpParams(rdo2)

  if(!is.null(rDataFile)){
    save.image(paste(outputDirectory,rDataFile,sep=""))
  }
  
}
