# Supplementary material for: Aromatase inhibition remodels the clonal architecture of estrogen-receptor-positive breast cancers
Source: Nat Commun. 2016 Aug 9;7:12498. doi: 10.1038/ncomms12498 (PMC4980485; doi:10.1038/ncomms12498)
Supplement: Supplementary Software 2 — CopyCat code [file ncomms12498-s15.zip › copyCat/R/zzz.R]

.onLoad <- function(libname, pkgname) {

  ## silly hack to get around a catch-22 in the namespace code
  ##
  ## loading the methods package with library(methods) (on R 2.15)
  ## produces the NOTE: 
  ##
  ## Package startup functions should not change the search path
  ##
  ## removing the loading of methods causes a different error:
  ##    Error: .onLoad failed in loadNamespace() for 'copyCat', details:
  ##    call: initRdClass()
  ##    error: could not find function "setClass"
  ##    Execution halted
  ##
  ## so we disguise the call (based on code in r-bioc-iranges)

  sillyname <- library
  sillyname(methods)

  initRdClass()
  packageStartupMessage("Using copyCat version 1.6.9")
}
