# Supplementary material for: Aromatase inhibition remodels the clonal architecture of estrogen-receptor-positive breast cancers
Source: Nat Commun. 2016 Aug 9;7:12498. doi: 10.1038/ncomms12498 (PMC4980485; doi:10.1038/ncomms12498)
Supplement: Supplementary Software 2 — CopyCat code [file ncomms12498-s15.zip › copyCat/debian/changelog]

r-cran-copycat (1.6-9) lucid; urgency=low

  * per-readlength=false handled correctly, pass verbose arg to samtools functions

 -- Chris Miller <cmiller@genome.wustl.edu>  Mon, 17 Oct 2014 09:37:00 -0500


r-cran-copycat (1.6-8) lucid; urgency=low

  * fix for edge case when no segments are detected

 -- Chris Miller <cmiller@genome.wustl.edu>  Mon, 3 Jun 2014 11:07:00 -0500


r-cran-copycat (1.6-7) lucid; urgency=low

  * bumping version number to resolve conflict

 -- Chris Miller <cmiller@genome.wustl.edu>  Mon, 3 Jun 2014 11:07:00 -0500


r-cran-copycat (1.6-6) lucid; urgency=low

  * relax constraints for annotation read length matching

 -- Chris Miller <cmiller@genome.wustl.edu>  Mon, 2 Jun 2014 11:07:00 -0500


r-cran-copycat (1.6-5) lucid; urgency=low

  * automatically infer samtools file format when none is provided

 -- Chris Miller <cmiller@genome.wustl.edu>  Mon, 27 Mar 2014 14:24:00 -0500


r-cran-copycat (1.6-4) lucid; urgency=low

  * bugfix in merging libraries/readlengths, making code more modular

 -- Chris Miller <cmiller@genome.wustl.edu>  Mon, 10 Mar 2014 13:00:00 -0500


r-cran-copycat (1.6-3) lucid; urgency=low

  * supports samtools vcf format, handle per-library edge cases

 -- Chris Miller <cmiller@genome.wustl.edu>  Mon, 21 Feb 2014 14:34:00 -0500


r-cran-copycat (1.6-2) lucid; urgency=low

  * bugfixes related to median estimation and samtools file usage

 -- Chris Miller <cmiller@genome.wustl.edu>  Mon, 17 Oct 2013 12:00:00 -0500


r-cran-copycat (1.6-1) lucid; urgency=low

  * added updates to coverage filter

 -- Chris Miller <cmiller@genome.wustl.edu>  Mon, 4 Oct 2013 12:00:00 -0500


r-cran-copycat (1.6-0) lucid; urgency=low

  * added false-positive filtering based on coverage and reference gap intersection

 -- Chris Miller <cmiller@genome.wustl.edu>  Mon, 23 Sep 2013 12:01:15 -0500


r-cran-copycat (1.5-5) lucid; urgency=low

  * adding options for tumor purity adjustment

 -- Chris Miller <cmiller@genome.wustl.edu>  Mon, 9 Sep 2013 12:01:15 -0500


r-cran-copycat (1.5-4) lucid; urgency=low

  * First stable release. Bumping version number to match R package version.

 -- Chris Miller <cmiller@genome.wustl.edu>  Mon, 9 Sep 2013 12:01:15 -0500


r-cran-copycat (0.2-1) lucid; urgency=low

  * Initial Release.

 -- Chris Miller <cmiller@genome.wustl.edu>  Tue, 31 Jan 2013 16:10:02 -0500
