# Supplementary material for: Aromatase inhibition remodels the clonal architecture of estrogen-receptor-positive breast cancers
Source: Nat Commun. 2016 Aug 9;7:12498. doi: 10.1038/ncomms12498 (PMC4980485; doi:10.1038/ncomms12498)
Supplement: Supplementary Software 2 — CopyCat code [file ncomms12498-s15.zip › copyCat/debian/control]

Source: r-cran-copycat
Section: misc
Priority: optional
Maintainer: Chris Miller <cmiller@genome.wustl.edu>
Build-Depends: debhelper (>= 7.4), r-base-dev (>= 2.14)
 
Package: r-cran-copycat
Architecture: all
Depends: bash, r-base (>= 2.14), r-cran-foreach (>= 1.3), r-cran-domc (>= 1.2), r-bioc-dnacopy (>=1.2), r-bioc-iranges (>1.8)
Description: An R package for detecting copy number aberrations from sequencing data
 The copyCat package for R can detect copy number aberrations by measuring the depth of coverage obtained by massively parallel sequencing of the genome. It achieves higher accuracy than many other packages, and runs much faster by utilizing multi-core architectures to parallelize the processing of these large data sets.
