# Supplementary material for: Aromatase inhibition remodels the clonal architecture of estrogen-receptor-positive breast cancers
Source: Nat Commun. 2016 Aug 9;7:12498. doi: 10.1038/ncomms12498 (PMC4980485; doi:10.1038/ncomms12498)
Supplement: Supplementary Software 2 — CopyCat code [file ncomms12498-s15.zip › copyCat/man/addBins.Rd]

\name{dumpParams}
\alias{dumpParams}
\title{
  dumpParams
}
\description{
  dumps out text files to the output directory containing the parameters
  associated with this object.
}
\usage{
  dumpParams(rdo)
}
\arguments{
  \item{rdo}{
    a readDepth object
  }
}
\value{
  no return value
}
